# Supplementary material for: Longitudinal measures of monkey brain structure and activity through adolescence predict cognitive maturation
Source: Nat Neurosci. 2025 Oct 27;28(11):2344–55. doi: 10.1038/s41593-025-02076-0 (PMC12586175; doi:10.1038/s41593-025-02076-0)
Supplement: Supplementary file 3 — Source data for Figs. 1–6 and Extended Data Figs. 1 and 3–9. [file 41593_2025_2076_MOESM3_ESM.zip]

Archive with 29 entries (28 files):
- NN_sourcefile/
- NN_sourcefile/Fig1e.xlsx
- NN_sourcefile/Fig1f.xlsx
- NN_sourcefile/Fig1g.xlsx
- NN_sourcefile/Fig2cdefg.xlsx
- NN_sourcefile/Fig2h.xlsx
- NN_sourcefile/Fig3a.xlsx
- NN_sourcefile/Fig3b.xlsx
- NN_sourcefile/Fig3d.xlsx
- NN_sourcefile/Fig4b.xlsx
- NN_sourcefile/Fig4c.xlsx
- NN_sourcefile/Fig4d.xlsx
- NN_sourcefile/Fig4e.xlsx
- NN_sourcefile/Fig4f.xlsx
- NN_sourcefile/Fig5a.xlsx
- NN_sourcefile/Fig5b.xlsx
- NN_sourcefile/Fig5c.xlsx
- NN_sourcefile/Fig5g.xlsx
- NN_sourcefile/Fig6.xlsx
- NN_sourcefile/FigE1.xlsx
- NN_sourcefile/FigE3.csv
- NN_sourcefile/FigE4a.csv
- NN_sourcefile/FigE4b.xlsx
- NN_sourcefile/FigE4c.xlsx
- NN_sourcefile/FigE5.xlsx
- NN_sourcefile/FigE6.xlsx
- NN_sourcefile/FigE7.xlsx
- NN_sourcefile/FigE8.xlsx
- NN_sourcefile/FigE9.xlsx
