# Supplementary material for: Longitudinal measures of monkey brain structure and activity through adolescence predict cognitive maturation
Source: Nat Neurosci. 2025 Oct 27;28(11):2344–55. doi: 10.1038/s41593-025-02076-0 (PMC12586175; doi:10.1038/s41593-025-02076-0)
Supplement: Supplementary file 3 — Source data for Figs. 1–6 and Extended Data Figs. 1 and 3–9. [file 41593_2025_2076_MOESM3_ESM.zip › NN_sourcefile/Fig1e.xlsx]

## Sheet: sac_DI
ID	DI	DI_1	DI_2	DI_3	DI_4	DI_5	DI_6	DI_7	DI_8	class_weight_1	class_weight_2	class_weight_3	class_weight_4	class_weight_5	class_weight_6	class_weight_7	class_weight_8	mature	age
OLI	16.5667	4.37135	33.4809	23.6431	35.4937	16.8746	3.57423	2.61708	11.4954	0.113208	0.113208	0.113208	0.132075	0.169811	0.113208	0.132075	0.113208	-12.6575	46.4219
OLI	2.9618	5.41359	6.47808	3.38961	1.03522	1.3413	2.33396	2.30812	1.1785	0.101695	0.101695	0.254237	0.118644	0.101695	0.118644	0.101695	0.101695	-12.6247	46.4548
OLI	7.49175	3.54977	28.8145	4.97971	7.42935	2.41629	2.97078	4.00637	1.73685	0.103448	0.137931	0.229885	0.114943	0.103448	0.103448	0.103448	0.103448	-12.5918	46.4877
OLI	5.40791	11.8973	7.6255	4.9376	2.44197	1.31923	3.4749	0.894574	10.8655	0.108108	0.108108	0.175676	0.108108	0.135135	0.121622	0.108108	0.135135	-12.4603	46.6192
OLI	10.6688	4.97014	26.9239	23.9786	1.21713	0.609728	3.28791	2.09467	2.05634	0.101266	0.126582	0.240506	0.101266	0.101266	0.101266	0.101266	0.126582	-12.4274	46.6521
OLI	25.1509	24.9737	55.3578	18.8503	34.8782	2.1311	32.0981	2.27228	7.34335	0.101266	0.177215	0.189873	0.126582	0.101266	0.113924	0.0886076	0.101266	-12.3945	46.6849
OLI	27.3382	32.956	38.7913	56.9923	3.65347	31.3155	2.29579	1.82565	3.34025	0.1	0.133333	0.244444	0.1	0.122222	0.1	0.1	0.1	-12.3616	46.7178
OLI	52.6486	39.3967	158.257	48.2739	5.75927	95.5885	17.7142	20.175	14.6305	0.111111	0.135802	0.197531	0.0987654	0.111111	0.123457	0.111111	0.111111	-12	47.0795
OLI	39.0193	7.12714	6.22233	33.8103	2.72956	259.482	10.4361	2.39842	2.11902	0.084507	0.112676	0.309859	0.15493	0.0985915	0.084507	0.084507	0.0704225	-11.9671	47.1123
OLI	26.4656	2.79535	23.4428	66.2557	21.2281	24.19	26.7995	3.69833	5.82728	0.0792079	0.178218	0.19802	0.0990099	0.0891089	0.138614	0.138614	0.0792079	-11.9342	47.1452
OLI	25.9626	9.17674	29.5222	74.735	4.97314	1.71094	16.3263	4.94348	1.70336	0.0983607	0.114754	0.245902	0.131148	0.0983607	0.114754	0.0819672	0.114754	-11.9014	47.1781
OLI	13.6964	13.2651	40.3827	11.6985	3.69769	11.0344	20.8763	3.44443	9.06345	0.123288	0.123288	0.123288	0.136986	0.109589	0.109589	0.150685	0.123288	-11.9014	47.1781
OLI	15.4723	5.69657	8.22466	4.67413	3.97497	2.06689	7.99096	35.3913	59.5607	0.133333	0.106667	0.133333	0.12	0.133333	0.133333	0.12	0.12	-10.8493	48.2301
OLI	4.8336	1.78136	3.4932	5.00959	15.8779	1.10176	2.15612	1.51595	1.88802	0.109589	0.0821918	0.315068	0.136986	0.0821918	0.0958904	0.0958904	0.0821918	-10.8164	48.263
OLI	11.3091	32.1446	6.71855	1.79907	10.2974	28.9148	2.73562	2.39903	3.82872	0.108108	0.135135	0.148649	0.135135	0.148649	0.108108	0.108108	0.108108	-10.7507	48.3288
OLI	22.3753	10.231	4.25156	93.3247	25.0999	1.8434	1.49038	2.52253	16.3612	0.114943	0.126437	0.16092	0.114943	0.114943	0.126437	0.114943	0.126437	-10.6192	48.4603
OLI	3.35566	4.45087	8.20723	2.63468	3.26548	2.44799	1.0571	1.4449	3.54065	0.121212	0.121212	0.136364	0.121212	0.136364	0.121212	0.121212	0.121212	-10.5863	48.4932
OLI	11.5592	42.3731	7.17715	3.99929	18.9831	2.50795	1.84832	4.98134	2.25668	0.136364	0.106061	0.121212	0.166667	0.121212	0.121212	0.121212	0.106061	-10.5534	48.526
OLI	26.0343	77.7197	5.31101	76.5989	3.73844	0.760429	1.48104	1.357	2.45914	0.136986	0.123288	0.178082	0.109589	0.109589	0.109589	0.123288	0.109589	-10.5205	48.5589
OLI	6.55104	12.7179	4.16854	5.65469	3.72468	18.6965	1.11123	3.76651	3.25019	0.128571	0.1	0.142857	0.128571	0.114286	0.114286	0.128571	0.142857	-10.3562	48.7233
OLI	15.0965	5.88757	12.5506	29.0247	26.6695	17.713	4.2172	17.8428	5.94826	0.123457	0.111111	0.135802	0.123457	0.111111	0.111111	0.135802	0.148148	-10.3233	48.7562
OLI	9.91081	7.35894	6.62142	4.064	9.26937	0.860732	3.12578	29.4201	10.6697	0.109589	0.123288	0.136986	0.123288	0.109589	0.109589	0.164384	0.123288	-10.2904	48.789
OLI	53.1041	70.9838	32.1538	28.2016	24.8635	5.95708	11.0878	11.1135	195.761	0.118919	0.124324	0.12973	0.124324	0.118919	0.108108	0.118919	0.156757	-5.55616	53.5233
OLI	24.1797	5.91948	4.42414	7.13266	3.01185	2.98396	1.4642	102.412	2.87488	0.115385	0.115385	0.115385	0.115385	0.115385	0.115385	0.205128	0.102564	-5.55616	53.5233
OLI	7.56478	20.3092	7.07545	5.58382	1.60104	14.2396	1.97019	8.89125	2.15907	0.111111	0.12037	0.148148	0.111111	0.12963	0.12963	0.12037	0.12963	-5.52329	53.5562
OLI	10.9322	3.97647	21.5697	3.52554	2.32196	0.699744	38.0201	2.05261	16.2176	0.123077	0.123077	0.138462	0.123077	0.123077	0.123077	0.123077	0.123077	-5.49041	53.589
OLI	2.92089	2.10754	7.98211	2.57238	0.74112	1.01257	3.2345	2.44621	2.6783	0.115942	0.130435	0.115942	0.115942	0.115942	0.144928	0.144928	0.115942	-5.45753	53.6219
OLI	19.5687	5.72431	20.1795	2.83156	1.683	1.86437	1.02183	76.6425	25.5002	0.105882	0.105882	0.117647	0.129412	0.117647	0.129412	0.164706	0.129412	-5.32603	53.7534
OLI	37.4022	126.849	124.218	3.63005	1.94004	2.13726	5.18699	2.37427	4.15316	0.132353	0.147059	0.117647	0.117647	0.117647	0.117647	0.117647	0.132353	-5.29315	53.7863
OLI	3.822	8.94003	7.52186	5.18481	1.84925	1.8354	0.92223	1.13826	3.01382	0.123077	0.123077	0.138462	0.123077	0.123077	0.123077	0.123077	0.123077	-5.26027	53.8192
OLI	4.88064	4.10973	8.13345	10.2281	3.73013	2.01626	3.93258	0.902761	5.67325	0.115942	0.130435	0.130435	0.115942	0.130435	0.115942	0.130435	0.130435	-5.2274	53.8521
OLI	4.89866	4.33061	2.23239	3.61959	0.730046	0.957814	1.58773	10.7917	12.2273	0.115942	0.115942	0.115942	0.115942	0.115942	0.130435	0.15942	0.130435	-5.06301	54.0164
OLI	7.78159	18.5727	10.401	7.92995	2.1702	1.72531	3.87215	13.36	3.89819	0.119403	0.134328	0.119403	0.134328	0.119403	0.119403	0.134328	0.119403	-5.03014	54.0493
OLI	10.9015	2.52867	1.65366	22.3737	16.9608	27.1936	1.77288	1.5081	5.62686	0.117647	0.117647	0.147059	0.147059	0.132353	0.117647	0.102941	0.117647	-0.723288	58.3562
OLI	1.53677	1.52838	2.16353	2.18825	0.439183	1.1261	1.96669	1.33898	1.44021	0.132353	0.117647	0.132353	0.102941	0.147059	0.117647	0.117647	0.132353	-0.690411	58.389
OLI	38.1266	3.48668	2.74816	2.95753	3.00809	187.08	88.5412	1.55972	2.39021	0.131148	0.0983607	0.114754	0.131148	0.131148	0.131148	0.131148	0.131148	-0.657534	58.4219
OLI	2.84701	1.27737	3.26487	6.33174	2.29034	2.10377	3.37184	1.24433	2.17355	0.111111	0.138889	0.125	0.111111	0.111111	0.166667	0.111111	0.125	-0.624658	58.4548
OLI	2.9467	7.32161	3.05012	3.7978	1.40746	1.15212	2.94468	1.01474	2.88506	0.125	0.125	0.125	0.125	0.125	0.125	0.125	0.125	-0.493151	58.5863
OLI	8.56036	2.40528	21.1492	10.724	1.83137	1.9834	3.06544	18.6357	3.06427	0.109589	0.123288	0.136986	0.123288	0.109589	0.123288	0.164384	0.109589	-0.460274	58.6192
OLI	1.66542	3.22182	2.33276	1.04131	0.777775	1.54017	1.53704	1.1394	1.79886	0.123077	0.123077	0.123077	0.123077	0.123077	0.123077	0.138462	0.123077	-0.427397	58.6521
OLI	3.47306	2.62992	8.1875	6.25815	1.1195	2.09502	4.92204	0.637161	1.93519	0.125	0.125	0.125	0.125	0.125	0.125	0.125	0.125	-0.394521	58.6849
OLI	14.5065	1.93389	15.5604	6.91135	2.52445	1.1871	2.80118	58.5476	2.05702	0.111111	0.125	0.111111	0.111111	0.125	0.125	0.180556	0.111111	-0.263014	58.8164
OLI	5.97738	8.6421	2.53424	27.7199	1.38616	0.609549	2.96389	1.46176	1.12558	0.119403	0.119403	0.134328	0.119403	0.149254	0.119403	0.119403	0.119403	-0.230137	58.8493
OLI	5.50006	18.0639	1.76861	1.26277	0.588847	9.94594	1.28852	0.684013	9.93148	0.126984	0.111111	0.126984	0.126984	0.126984	0.126984	0.126984	0.126984	-0.0328767	59.0466
OLI	4.77476	1.2387	0.599704	24.3783	1.24289	1.13697	1.594	1.37949	6.58413	0.125	0.125	0.125	0.109375	0.125	0.140625	0.125	0.125	0	59.0795
OLI	1.9194	1.07321	2.31266	2.95963	2.24618	0.99582	2.0246	1.18563	2.67434	0.125	0.125	0.109375	0.125	0.125	0.140625	0.125	0.125	0.0328767	59.1123
OLI	16.3496	3.30779	26.9328	7.55418	4.72742	5.42734	11.842	3.37187	66.2732	0.101266	0.113924	0.126582	0.113924	0.126582	0.164557	0.126582	0.126582	4.56986	63.6493
OLI	2.83365	4.89302	3.60233	4.93319	3.31624	1.20063	0.710924	1.15565	3.04107	0.121212	0.121212	0.121212	0.121212	0.121212	0.121212	0.136364	0.136364	4.60274	63.6822
OLI	24.271	1.89146	1.41015	2.45017	1.69581	0.492638	98.634	39.1318	1.22158	0.103896	0.103896	0.103896	0.12987	0.103896	0.168831	0.168831	0.116883	4.66849	63.7479
OLI	5.44105	3.84735	1.58103	4.01261	1.25624	0.450113	1.63503	16.3754	6.80386	0.12069	0.103448	0.12069	0.103448	0.103448	0.137931	0.189655	0.12069	4.8	63.8795
OLI	3.21683	1.78448	3.88957	1.50318	9.43589	0.630657	2.49928	4.39376	2.5838	0.129032	0.112903	0.145161	0.112903	0.129032	0.112903	0.129032	0.129032	4.83288	63.9123
OLI	1.65241	0.852326	3.55006	0.532504	0.838441	4.92803	0.915556	0.688311	0.504618	0.123077	0.123077	0.123077	0.123077	0.138462	0.123077	0.123077	0.123077	4.86575	63.9452
OLI	14.8896	1.97621	2.12441	1.27969	10.0175	1.2922	1.12082	80.5247	5.3779	0.136364	0.121212	0.121212	0.106061	0.121212	0.121212	0.151515	0.121212	4.89863	63.9781
OLI	2.66551	5.8315	1.50355	6.30681	0.76831	1.59365	1.04981	1.73498	2.07738	0.115942	0.115942	0.144928	0.115942	0.130435	0.130435	0.130435	0.115942	5.03014	64.1096
OLI	4.49381	1.6891	22.5424	1.92188	1.19568	1.09328	1.47299	0.924906	3.78943	0.121212	0.136364	0.136364	0.136364	0.121212	0.136364	0.121212	0.0909091	5.06301	64.1425
OLI	2.64912	2.36419	3.96733	2.97678	1.14143	5.35311	1.78153	0.68904	2.76848	0.117647	0.132353	0.161765	0.117647	0.117647	0.102941	0.132353	0.117647	5.09589	64.1753
OLI	8.12887	4.71949	10.3836	18.6641	1.41238	0.413897	24.4577	0.271066	0.405477	0.115942	0.115942	0.173913	0.115942	0.130435	0.115942	0.115942	0.115942	5.12877	64.2082
OLI	17.6056	31.8939	8.85487	5.14688	49.6056	7.97325	0.759693	18.5503	14.8249	0.118421	0.0921053	0.105263	0.118421	0.118421	0.118421	0.184211	0.144737	5.26027	64.3397
OLI	3.62115	7.92259	1.92198	7.76519	3.85152	1.98821	1.39022	1.98188	2.11877	0.123077	0.123077	0.123077	0.138462	0.123077	0.123077	0.123077	0.123077	5.29315	64.3726
OLI	1.22051	1.44913	1.19605	1.61767	1.03627	0.335966	1.71866	0.983947	1.53692	0.123077	0.123077	0.123077	0.123077	0.138462	0.123077	0.123077	0.123077	5.32603	64.4055
OLI	3.15693	1.44183	12.4654	2.35125	1.91686	1.53383	1.09391	3.89093	1.59566	0.126761	0.112676	0.126761	0.126761	0.126761	0.126761	0.126761	0.126761	5.3589	64.4384
OLI	32.6551	17.0553	0.607495	142.338	2.66384	0.941322	13.7498	0.869082	53.319	0.136364	0.0909091	0.136364	0.113636	0.0909091	0.136364	0.136364	0.159091	5.49041	64.5699
OLI	6.99936	2.39401	18.5381	1.8882	8.23727	14.6514	0.863493	0.904882	7.78742	0.127273	0.127273	0.109091	0.127273	0.127273	0.127273	0.127273	0.127273	5.52329	64.6027
OLI	3.42902	12.7661	1.9988	1.55406	1.46976	6.5451	1.18208	0.781059	1.69951	0.127273	0.127273	0.145455	0.109091	0.109091	0.127273	0.145455	0.109091	5.55616	64.6356
OLI	1.7896	3.54803	2.09258	0.547773	0.500961	1.79658	1.17318	1.74284	2.91485	0.125	0.125	0.125	0.125	0.125	0.125	0.125	0.125	5.58904	64.6685
OLI	23.102	101.306	9.98669	13.4882	10.7427	21.8136	0.958876	5.10829	44.7512	0.10101	0.171717	0.141414	0.0808081	0.10101	0.0707071	0.222222	0.111111	9.86301	68.9425
OLI	36.9012	13.2068	2.35562	6.79015	1.86212	4.892	16.6909	49.1112	92.7403	0.113636	0.0795455	0.0795455	0.0795455	0.0795455	0.113636	0.227273	0.227273	9.89589	68.9753
OLI	4.71717	11.1362	1.4699	2.00165	2.16676	1.72924	12.3644	0.410581	0.19848	0.148936	0.12766	0.106383	0.12766	0.12766	0.170213	0.0851064	0.106383	10.126	69.2055
OLI	12.3452	20.1165	27.5292	9.13375	3.10169	0.746062	5.78915	0.874715	0.649728	0.117647	0.258824	0.211765	0.0823529	0.0823529	0.0823529	0.0823529	0.0823529	10.1589	69.2384
OLI	49.5535	149.466	93.0064	7.75387	0.387543	4.54985	0.238717	11.1291	7.46553	0.103448	0.327586	0.224138	0.0517241	0.0689655	0.0517241	0.0689655	0.103448	10.3233	69.4027
OLI	28.9034	0.929572	70.7791	54.0435	3.12079	1.56004	1.53183	2.00608	0.916938	0.0909091	0.204545	0.25	0.0909091	0.0909091	0.0909091	0.0909091	0.0909091	10.3562	69.4356
OLI	5.59623	0.782903	13.4706	10.6404	1.80648	2.08641	2.6011	4.24391	0.996395	0.1	0.1375	0.225	0.125	0.1	0.1	0.1125	0.1	10.389	69.4685
OLI	3.57134	6.70252	2.29721	5.36953	1.11634	1.28205	1.03659	1.27929	9.06302	0.121622	0.175676	0.135135	0.121622	0.108108	0.108108	0.108108	0.121622	10.4219	69.5014
OLI	23.6804	28.0631	8.96743	20.8632	12.977	49.573	18.5427	35.3329	1.63654	0.116667	0.1	0.166667	0.116667	0.133333	0.133333	0.15	0.0833333	10.5534	69.6329
OLI	10.8018	17.7683	9.95755	7.92184	2.17018	9.3287	8.97793	20.2376	11.4521	0.113333	0.146667	0.153333	0.113333	0.126667	0.113333	0.113333	0.12	10.5863	69.6658
OLI	10.0429	2.73575	7.1632	22.1042	6.56767	2.55902	25.9961	6.97368	2.24305	0.102564	0.141026	0.153846	0.115385	0.102564	0.115385	0.153846	0.115385	10.6192	69.6986
PIC	20.6828	47.0875	54.1711	6.67815	8.63099	20.5855	4.74289	7.02762	26.2394	0.101124	0.101124	0.0898876	0.101124	0.168539	0.168539	0.123596	0.146067	-30.9041	46.6521
PIC	49.0875	77.7095	49.7879	6.71383	21.0793	25.616	38.2792	83.1366	56.4694	0.0952381	0.0952381	0.0952381	0.0952381	0.0952381	0.119048	0.166667	0.238095	-30.8384	46.7178
PIC	47.2901	47.5147	121.053	3.31479	93.1714	8.32242	49.0526	29.8531	25.9023	0.2	0.12	0.08	0.0933333	0.08	0.0933333	0.106667	0.226667	-30.7068	46.8493
PIC	62.2659	173.834	45.4354	18.5617	98.2597	69.0353	23.3002	5.80989	34.5892	0.16092	0.114943	0.103448	0.103448	0.114943	0.137931	0.114943	0.149425	-30.674	46.8822
PIC	8.64026	9.39885	5.86685	10.9121	6.88027	13.123	11.5269	3.47898	6.57839	0.211268	0.140845	0.084507	0.0985915	0.15493	0.084507	0.084507	0.140845	-30.2466	47.3096
PIC	14.2615	33.5641	10.1045	5.95211	4.79743	5.57567	26.4556	1.08743	16.757	0.164557	0.139241	0.101266	0.101266	0.113924	0.126582	0.126582	0.126582	-30.2137	47.3425
PIC	12.9456	27.3787	5.15117	2.78485	4.42147	28.2425	9.62928	0.433179	12.1081	0.107527	0.0967742	0.0860215	0.0860215	0.182796	0.247312	0.0860215	0.107527	-30.1808	47.3753
PIC	28.0044	24.6288	14.841	7.85003	135.491	10.1678	77.4691	6.05351	16.0542	0.185185	0.222222	0.148148	0.0617284	0.123457	0.0987654	0.0864198	0.0740741	-30.0164	47.5397
PIC	11.24	4.21509	9.19373	1.92208	5.64542	6.24028	3.02198	26.7407	31.5373	0.134328	0.134328	0.119403	0.119403	0.119403	0.119403	0.119403	0.134328	-29.9836	47.5726
PIC	19.9072	2.44573	28.7415	3.99564	77.1877	16.1745	15.0362	4.84902	10.3647	0.178082	0.150685	0.0821918	0.123288	0.109589	0.109589	0.123288	0.123288	-29.9507	47.6055
PIC	9.89831	3.82389	3.46125	2.3852	9.64445	26.6282	4.23282	8.4304	4.45273	0.114286	0.0857143	0.0857143	0.0857143	0.209524	0.142857	0.180952	0.0952381	-29.7863	47.7699
PIC	14.7361	27.5414	24.6767	5.19171	5.02798	3.77011	9.39309	25.4475	16.6826	0.125	0.125	0.138889	0.125	0.111111	0.125	0.125	0.125	-29.7534	47.8027
PIC	4.31494	1.22372	7.79889	4.05349	15.6481	3.24299	1.6392	0.287636	0.305311	0.135135	0.0810811	0.135135	0.135135	0.189189	0.108108	0.108108	0.108108	-29.7205	47.8356
PIC	10.7148	8.95567	11.3012	7.86805	5.31339	3.81748	1.55001	27.6507	9.48397	0.125	0.125	0.0972222	0.111111	0.125	0.111111	0.180556	0.125	-24.6575	52.8986
PIC	25.8655	1.71082	33.162	25.1477	7.71113	1.04137	47.4682	22.8453	51.9696	0.0941176	0.0941176	0.0941176	0.0941176	0.0941176	0.129412	0.258824	0.141176	-24.6247	52.9315
PIC	40.1751	20.1844	35.4079	9.71839	7.87117	4.30771	36.0279	106.363	2.31564	0.16092	0.103448	0.091954	0.091954	0.091954	0.114943	0.252874	0.091954	-24.4932	53.063
PIC	6.38788	3.98819	19.1982	5.41035	7.26136	1.55476	1.02986	5.36946	9.44177	0.128571	0.1	0.128571	0.114286	0.114286	0.114286	0.171429	0.128571	-24.4603	53.0959
PIC	10.6319	31.56	4.69595	5.70903	3.52909	4.19084	16.8186	3.03949	6.70101	0.161765	0.117647	0.132353	0.117647	0.102941	0.132353	0.117647	0.117647	-24.4274	53.1288
PIC	17.314	4.47889	24.2805	40.6367	37.3119	4.15637	3.16986	2.63838	9.09685	0.114286	0.114286	0.185714	0.114286	0.114286	0.114286	0.128571	0.114286	-24.3945	53.1616
PIC	9.09865	31.4647	4.36119	6.29426	3.20907	2.51765	9.61062	3.42347	12.1222	0.120482	0.120482	0.120482	0.120482	0.120482	0.13253	0.13253	0.13253	-24.263	53.2932
PIC	16.491	9.93947	9.13004	3.42065	22.1858	44.5309	3.04924	30.9685	5.21461	0.115385	0.115385	0.128205	0.115385	0.115385	0.128205	0.166667	0.115385	-24.2301	53.326
PIC	28.2241	37.6106	11.8466	51.7537	28.9698	57.5203	25.8936	9.92198	8.5313	0.12	0.12	0.12	0.12	0.12	0.12	0.146667	0.133333	-24.1973	53.3589
PIC	50.9376	6.90035	87.6462	70.4802	80.9502	7.20637	14.7334	50.3013	27.9729	0.0930233	0.197674	0.127907	0.174419	0.0930233	0.127907	0.0930233	0.0930233	-24.1644	53.3918
PIC	15.4296	38.4463	3.49581	1.75652	43.7286	2.40283	25.7104	4.38373	3.75458	0.119048	0.130952	0.119048	0.119048	0.119048	0.142857	0.130952	0.119048	-24.0329	53.5233
PIC	31.6349	2.71183	153.615	4.02629	48.8038	4.65152	1.22926	28.9996	7.49437	0.114286	0.128571	0.157143	0.114286	0.114286	0.114286	0.128571	0.128571	-24	53.5562
PIC	35.8969	139.166	22.313	18.456	2.21501	1.97547	6.90049	50.5635	2.578	0.138462	0.138462	0.107692	0.0923077	0.107692	0.107692	0.2	0.107692	-23.9671	53.589
PIC	17.6825	4.98624	91.3396	15.1959	8.95828	5.49202	2.00219	2.30962	1.43486	0.128205	0.128205	0.205128	0.115385	0.102564	0.102564	0.115385	0.102564	-23.9342	53.6219
PIC	21.5431	21.7012	2.16779	2.66528	1.73385	1.59775	5.02709	2.15365	111.522	0.1375	0.1125	0.1125	0.125	0.125	0.125	0.1125	0.15	-20.3178	57.2384
PIC	10.2655	8.8629	15.3987	7.41499	14.9726	7.5755	8.76457	8.66742	8.22875	0.113636	0.113636	0.147727	0.181818	0.102273	0.113636	0.113636	0.113636	-20.2849	57.2712
PIC	3.20141	7.38705	6.40398	2.09405	2.71948	0.761138	1.31639	1.35676	1.84825	0.132353	0.161765	0.117647	0.117647	0.117647	0.117647	0.117647	0.117647	-20.1205	57.4356
PIC	3.9698	14.2052	2.98495	4.28353	1.85962	2.04403	1.91456	1.67732	1.30501	0.139535	0.127907	0.127907	0.116279	0.116279	0.116279	0.127907	0.127907	-20.0877	57.4685
PIC	4.29764	1.85678	1.82299	2.53297	4.95389	2.14147	13.4328	2.46664	2.88978	0.121212	0.121212	0.121212	0.121212	0.121212	0.151515	0.121212	0.121212	-20.0548	57.5014
PIC	5.23232	1.71039	12.342	2.36711	1.10636	1.70954	2.24325	1.00636	15.8343	0.119403	0.134328	0.119403	0.119403	0.119403	0.119403	0.119403	0.149254	-19.8575	57.6986
PIC	4.2605	0.622585	1.36237	2.53494	2.12524	1.41459	1.09981	7.07307	15.1365	0.117647	0.117647	0.117647	0.117647	0.132353	0.117647	0.132353	0.147059	-19.6603	57.8959
PIC	22.1884	2.45013	39.7353	6.41217	113.357	4.02361	3.17224	10.9806	3.10171	0.103896	0.116883	0.103896	0.116883	0.103896	0.155844	0.194805	0.103896	-19.6274	57.9288
PIC	14.5203	2.08875	3.01731	9.37016	4.63759	4.45852	1.10577	19.047	61.9874	0.112676	0.126761	0.112676	0.112676	0.112676	0.126761	0.15493	0.140845	-19.5945	57.9616
PIC	17.6395	12.0919	29.4103	4.97305	70.1466	3.40157	9.08947	1.03482	8.56943	0.127907	0.127907	0.116279	0.127907	0.116279	0.116279	0.127907	0.139535	-19.4301	58.126
PIC	19.6783	27.7587	3.26523	7.85557	36.2342	40.0802	6.63248	16.7296	16.4387	0.139241	0.101266	0.113924	0.101266	0.139241	0.139241	0.151899	0.113924	-19.3973	58.1589
PIC	6.82012	16.6809	3.34919	3.95849	2.74142	23.1396	2.43771	0.859258	1.39438	0.125	0.125	0.125	0.125	0.125	0.125	0.125	0.125	-19.3644	58.1918
PIC	16.5032	35.7858	3.8214	31.4671	3.00234	3.47239	28.7782	5.98369	20.9706	0.133333	0.15	0.116667	0.116667	0.116667	0.133333	0.133333	0.1	-19.3315	58.2247
PIC	20.8017	2.13108	33.26	50.055	2.81381	3.8763	23.6046	8.16665	41.7002	0.106667	0.133333	0.106667	0.12	0.106667	0.106667	0.173333	0.146667	-19.2	58.3562
PIC	6.60943	15.628	3.07622	6.66097	3.01578	5.06785	3.56189	10.0502	0.880286	0.166667	0.125	0.125	0.111111	0.111111	0.111111	0.138889	0.111111	-19.1671	58.389
PIC	16.1534	83.7568	5.44217	2.42709	2.63857	1.43389	3.92815	10.1297	8.54378	0.135802	0.0987654	0.111111	0.0987654	0.0987654	0.135802	0.185185	0.135802	-19.1342	58.4219
PIC	7.87517	2.5003	4.21604	3.33538	30.6287	17.6727	1.12886	3.96548	2.06305	0.117647	0.117647	0.132353	0.117647	0.117647	0.117647	0.132353	0.147059	-19.1014	58.4548
PIC	12.2701	3.40464	3.76153	9.06429	38.0491	25.5979	2.6534	10.6106	2.99018	0.113208	0.113208	0.132075	0.113208	0.150943	0.132075	0.132075	0.113208	-18.9699	58.5863
PIC	13.1147	2.31314	28.7585	5.58521	8.78837	3.87393	26.8108	9.17118	17.844	0.113636	0.125	0.113636	0.113636	0.125	0.125	0.147727	0.136364	-18.937	58.6192
PIC	10.8759	19.2148	42.0187	1.58911	2.67664	5.92114	2.54509	4.82028	6.00144	0.138889	0.125	0.111111	0.125	0.111111	0.111111	0.138889	0.138889	-18.9041	58.6521
PIC	5.09136	2.57819	5.66732	5.95941	10.2536	5.46809	2.19912	2.63067	5.54044	0.117647	0.117647	0.176471	0.117647	0.117647	0.117647	0.117647	0.117647	-18.8712	58.6849
PIC	6.39402	15.7867	4.79327	2.76182	1.91059	2.92846	1.88457	8.2849	7.40325	0.142857	0.142857	0.103896	0.0779221	0.103896	0.103896	0.12987	0.194805	-15.0575	62.4986
PIC	31.6355	23.6514	2.3961	3.97079	4.32977	2.26832	26.939	20.8279	77.5794	0.113924	0.0886076	0.101266	0.101266	0.0886076	0.101266	0.113924	0.291139	-15.0247	62.5315
PIC	14.0817	4.05775	32.6413	11.2321	11.1788	3.50009	7.00545	12.5883	15.6621	0.08	0.14	0.13	0.1	0.07	0.08	0.15	0.25	-14.9918	62.5644
PIC	15.2552	2.10061	50.5614	19.5496	9.93661	2.13363	2.2605	4.58133	11.3071	0.114754	0.180328	0.114754	0.114754	0.114754	0.114754	0.114754	0.131148	-14.9589	62.5973
PIC	10.7641	3.31596	3.40853	4.93524	62.4358	2.05405	2.9597	6.51875	9.25959	0.1	0.1625	0.125	0.1	0.1	0.1	0.1375	0.175	-14.8274	62.7288
PIC	3.22255	1.73951	2.54006	7.96374	4.79952	1.5764	0.968987	3.20969	3.01288	0.0972222	0.125	0.111111	0.0972222	0.0972222	0.111111	0.180556	0.180556	-14.7945	62.7616
PIC	6.62281	0.978235	2.15692	3.06951	2.66144	2.39285	28.3225	7.58919	4.58148	0.119403	0.104478	0.104478	0.119403	0.119403	0.119403	0.179104	0.134328	-14.7616	62.7945
PIC	7.41573	9.60745	22.2861	2.69279	6.09571	0.898544	1.55185	8.45133	1.03453	0.136986	0.164384	0.123288	0.109589	0.123288	0.109589	0.123288	0.109589	-14.5644	62.9918
PIC	16.3818	3.86241	4.7441	32.1742	5.48817	3.70495	29.6367	16.9557	35.0109	0.134328	0.164179	0.104478	0.0895522	0.119403	0.119403	0.119403	0.149254	-14.5315	63.0247
PIC	8.63743	27.9988	2.48742	2.01443	4.88478	2.21414	1.18599	5.50052	10.8517	0.15	0.0875	0.0875	0.075	0.1	0.1	0.1875	0.2125	-14.4986	63.0575
PIC	33.3512	159.056	5.25312	1.65889	8.76393	34.176	1.45254	21.8305	9.1075	0.139241	0.113924	0.0759494	0.101266	0.101266	0.113924	0.21519	0.139241	-14.3671	63.189
PIC	29.2683	16.7654	28.5261	32.2981	86.4693	38.6827	1.8085	45.6555	7.62447	0.154762	0.142857	0.0952381	0.0952381	0.0952381	0.0952381	0.130952	0.190476	-14.3342	63.2219
PIC	23.0725	74.0049	18.7438	1.78005	5.22187	26.2645	1.42638	29.7233	6.17364	0.148148	0.0987654	0.0987654	0.0864198	0.111111	0.0987654	0.185185	0.17284	-14.3014	63.2548
PIC	9.12531	14.3083	2.38884	2.02151	3.08734	1.76293	2.41149	4.99312	28.3952	0.1	0.09	0.07	0.08	0.21	0.08	0.17	0.2	-14.137	63.4192
PIC	10.372	1.97636	16.3866	3.8029	4.56466	5.79659	1.70247	33.3758	5.48286	0.109589	0.123288	0.109589	0.109589	0.136986	0.109589	0.164384	0.136986	-14.1041	63.4521
PIC	6.93098	8.85714	2.18276	10.2692	1.54388	1.61175	2.14136	6.64549	9.44773	0.185185	0.0740741	0.0925926	0.0648148	0.0740741	0.0740741	0.111111	0.324074	-14.0712	63.4849
PIC	39.5558	79.0189	38.0128	38.1395	22.9005	20.8707	34.6992	41.7393	7.88083	0.242718	0.106796	0.0970874	0.0776699	0.106796	0.0776699	0.106796	0.184466	-14.0384	63.5178
QUA	18.6347	12.4796	6.80246	6.42028	3.22764	5.48098	5.5181	77.2852	15.3393	0.111111	0.0987654	0.160494	0.111111	0.0987654	0.0987654	0.148148	0.17284	-8.25205	48.2301
QUA	32.4928	16.5705	14.8704	115.477	10.4964	29.8239	14.7036	15.3749	29.021	0.0967742	0.0967742	0.139785	0.16129	0.11828	0.0967742	0.129032	0.16129	-8.21918	48.263
QUA	14.1359	5.54752	7.47649	3.13648	5.185	2.49186	25.8331	6.11245	24.405	0.0833333	0.0833333	0.0833333	0.101852	0.0833333	0.0925926	0.101852	0.37037	-8.1863	48.2959
QUA	13.7825	3.10653	42.1551	7.01929	10.1089	4.98886	13.6184	4.11422	21.6865	0.0947368	0.0947368	0.210526	0.0842105	0.0842105	0.0947368	0.105263	0.231579	-8.15342	48.3288
QUA	40.3237	3.26127	70.317	2.72547	2.13973	3.91916	2.83482	3.32146	105.122	0.0879121	0.120879	0.0879121	0.10989	0.0989011	0.10989	0.0989011	0.285714	-8.02192	48.4603
QUA	17.4353	15.9489	18.9396	6.85832	3.86497	3.47868	5.77079	5.76628	44.0857	0.0824742	0.154639	0.0824742	0.103093	0.0824742	0.14433	0.113402	0.237113	-7.98904	48.4932
QUA	6.33269	1.29768	2.1898	6.20295	6.83036	2.54893	0.944515	4.10308	24.4669	0.112903	0.112903	0.129032	0.145161	0.112903	0.112903	0.145161	0.129032	-6.83836	49.6438
QUA	11.6152	13.2081	5.64613	5.38303	3.12466	3.13736	2.23909	52.9111	9.30475	0.103448	0.12069	0.137931	0.103448	0.103448	0.155172	0.12069	0.155172	-6.7726	49.7096
QUA	13.9581	7.21103	5.47269	8.59429	1.97844	49.6794	1.53732	6.94175	28.1222	0.109091	0.109091	0.145455	0.127273	0.109091	0.109091	0.127273	0.163636	-6.6411	49.8411
QUA	19.6304	17.352	26.3747	50.5809	5.01533	9.66248	4.58767	4.91927	4.68627	0.116667	0.133333	0.216667	0.1	0.116667	0.1	0.116667	0.1	-6.60822	49.874
QUA	2.28305	3.72861	2.97896	1.69421	2.6974	1.28747	2.21239	2.13855	1.75674	0.116883	0.116883	0.103896	0.103896	0.12987	0.116883	0.181818	0.12987	-6.57534	49.9068
QUA	3.61527	12.0344	5.75082	2.36652	3.32733	2.05647	2.08144	1.45143	2.22706	0.106667	0.106667	0.12	0.106667	0.12	0.16	0.16	0.12	-6.54247	49.9397
QUA	8.51323	2.37208	3.28203	1.90235	5.15695	41.3612	3.62697	4.27494	4.94695	0.112676	0.112676	0.112676	0.112676	0.126761	0.126761	0.126761	0.169014	-6.18082	50.3014
QUA	12.8035	2.01365	5.45687	3.62183	1.34126	1.24567	15.1505	39.2595	6.34309	0.0987654	0.0987654	0.0987654	0.0987654	0.0987654	0.197531	0.197531	0.111111	-6.14795	50.3342
QUA	3.39981	1.28435	1.94819	2.33137	12.2794	2.53457	1.87131	1.07224	2.80723	0.0980392	0.0980392	0.0980392	0.137255	0.0980392	0.137255	0.156863	0.176471	-6.11507	50.3671
QUA	13.4047	4.8757	24.8386	2.88883	5.0727	1.73884	50.8621	3.16604	9.45699	0.117647	0.132353	0.117647	0.117647	0.117647	0.132353	0.132353	0.132353	-6.08219	50.4
ROS	17.3602	15.5004	17.0384	13.4711	34.8101	18.9513	14.9828	22.2055	3.02685	0.153061	0.153061	0.102041	0.132653	0.102041	0.102041	0.112245	0.142857	-20.5808	45.4685
ROS	7.91556	19.0157	18.8044	3.6545	4.75734	1.50554	1.1267	7.24029	5.30345	0.120482	0.144578	0.120482	0.120482	0.120482	0.120482	0.120482	0.13253	-20.5479	45.5014
ROS	3.47933	0.912791	1.34167	5.56795	2.28317	0.749378	4.5829	8.11149	3.49398	0.116667	0.116667	0.133333	0.133333	0.116667	0.116667	0.133333	0.133333	-20.5151	45.5342
ROS	6.08627	9.26355	4.00182	6.5966	2.82539	12.281	1.46553	2.13978	8.70104	0.125	0.1125	0.125	0.1125	0.1375	0.125	0.125	0.1375	-20.4822	45.5671
ROS	9.01996	3.08658	6.5326	10.9335	2.82251	2.60527	9.86753	22.739	11.1748	0.126214	0.165049	0.145631	0.126214	0.0873786	0.0776699	0.135922	0.135922	-20.0877	45.9616
ROS	7.72078	0.889839	6.49376	8.64933	2.51376	2.15162	1.57715	34.3969	1.82284	0.123288	0.109589	0.136986	0.136986	0.109589	0.109589	0.136986	0.136986	-20.0548	45.9945
ROS	8.97133	3.46304	3.69061	15.9252	6.37263	7.1583	9.32468	13.4274	8.8653	0.115942	0.101449	0.144928	0.115942	0.115942	0.130435	0.144928	0.130435	-20.0219	46.0274
ROS	18.4369	9.08739	29.2502	31.4657	7.93218	1.75287	16.8643	22.9568	9.99356	0.08	0.102857	0.228571	0.2	0.0571429	0.0742857	0.154286	0.102857	-19.8904	46.1589
ROS	12.1968	20.407	6.07795	17.8888	13.3254	2.52811	22.7717	7.55277	0.99249	0.116883	0.103896	0.168831	0.168831	0.103896	0.116883	0.116883	0.103896	-19.8575	46.1918
ROS	13.4224	1.73372	4.91069	22.0444	4.87679	1.93847	4.65384	50.7172	8.62107	0.114943	0.137931	0.172414	0.114943	0.103448	0.103448	0.126437	0.126437	-19.8247	46.2247
ROS	19.5504	4.22643	39.8596	7.77842	8.95305	28.972	14.6971	15.481	37.8243	0.0780142	0.156028	0.283688	0.0780142	0.0780142	0.0851064	0.113475	0.12766	-19.6603	46.389
ROS	13.5045	1.24802	4.46624	4.20613	57.6628	15.1342	2.60587	20.8945	2.05702	0.121212	0.121212	0.136364	0.121212	0.121212	0.121212	0.136364	0.121212	-19.6274	46.4219
ROS	6.35846	2.41346	4.70578	5.47509	2.01416	8.2772	22.5857	2.43563	2.26597	0.126761	0.15493	0.140845	0.112676	0.112676	0.126761	0.112676	0.112676	-19.5945	46.4548
ROS	13.9055	9.20725	4.33949	1.86371	5.4472	2.00405	23.2506	33.4781	4.02429	0.118182	0.136364	0.1	0.0818182	0.0818182	0.145455	0.227273	0.109091	-19.4301	46.6192
ROS	11.5615	10.5663	8.25445	7.57791	19.7442	2.48702	15.216	3.38357	17.7634	0.117021	0.0957447	0.106383	0.180851	0.117021	0.159574	0.106383	0.117021	-19.3973	46.6521
ROS	9.55327	4.66893	7.69593	10.9402	8.34991	2.30163	29.4	4.79624	0.939238	0.119565	0.108696	0.228261	0.119565	0.0978261	0.130435	0.108696	0.0869565	-19.3644	46.6849
ROS	5.74884	2.09483	4.67806	10.5629	6.984	4.51536	5.84331	7.77432	0.853432	0.0925926	0.148148	0.12963	0.148148	0.0925926	0.111111	0.166667	0.111111	-19.2	46.8493
ROS	33.6892	46.2261	52.7715	54.3297	12.803	49.8667	11.2353	9.7482	12.1561	0.151261	0.193277	0.117647	0.10084	0.10084	0.0840336	0.092437	0.159664	-18.7397	47.3096
ROS	15.6477	2.45212	9.97062	7.39256	47.2292	2.11117	18.0433	5.84326	3.31493	0.091954	0.126437	0.114943	0.195402	0.091954	0.16092	0.103448	0.114943	-18.7068	47.3425
ROS	17.5567	7.87496	45.2917	12.9383	11.1724	4.79761	16.0595	4.48886	6.71353	0.12037	0.240741	0.101852	0.0925926	0.0740741	0.0833333	0.12037	0.166667	-17.8192	48.2301
ROS	9.85416	3.1714	14.2261	8.95517	17.2041	22.5313	12.149	6.11009	2.49304	0.0847458	0.127119	0.220339	0.101695	0.0677966	0.101695	0.152542	0.144068	-17.7534	48.2959
ROS	49.4197	8.92645	131.808	18.1041	193.742	1.64983	20.6996	4.27902	5.89009	0.108911	0.207921	0.108911	0.0792079	0.0792079	0.0891089	0.108911	0.217822	-17.7205	48.3288
ROS	31.5499	9.56119	12.6965	15.4425	9.16847	53.2795	46.3164	39.0608	53.8761	0.0990991	0.126126	0.153153	0.0810811	0.126126	0.117117	0.153153	0.144144	-17.326	48.7233
ROS	13.896	3.86945	3.09652	47.6467	16.4394	8.97242	7.55844	24.9664	2.82147	0.164557	0.126582	0.101266	0.126582	0.113924	0.113924	0.151899	0.101266	-17.2932	48.7562
ROS	7.62636	10.4711	5.29462	4.30598	16.3502	4.06575	6.47639	5.69888	5.44826	0.131579	0.105263	0.157895	0.157895	0.105263	0.105263	0.118421	0.118421	-17.2603	48.789
ROS	9.29061	3.06103	1.42204	4.24223	1.93732	6.89972	23.2457	15.0415	8.69886	0.123457	0.0987654	0.0987654	0.111111	0.0987654	0.17284	0.135802	0.160494	-13.6767	52.3726
ROS	10.0027	10.4862	5.95336	7.65735	17.1188	4.44563	13.1061	4.50632	13.3193	0.152381	0.104762	0.114286	0.152381	0.104762	0.114286	0.12381	0.133333	-13.6438	52.4055
ROS	17.5275	1.51322	17.701	4.22695	41.1645	4.31707	5.97849	27.8564	15.8531	0.1	0.185714	0.0714286	0.135714	0.0714286	0.1	0.164286	0.171429	-13.4795	52.5699
ROS	10.531	10.8228	30.6331	4.75926	11.3778	5.21372	6.29158	5.61175	6.46946	0.139785	0.129032	0.129032	0.16129	0.0860215	0.0967742	0.129032	0.129032	-13.4466	52.6027
ROS	14.3062	8.89797	9.68002	12.6244	8.89131	42.4667	30.8859	4.65524	7.21396	0.181818	0.136364	0.145455	0.127273	0.0818182	0.118182	0.0909091	0.118182	-13.4137	52.6356
ROS	5.28664	3.11155	2.98689	3.58611	6.67385	12.6253	4.31819	5.21381	4.51548	0.116505	0.0970874	0.106796	0.116505	0.0970874	0.0970874	0.23301	0.135922	-13.3808	52.6685
ROS	11.5248	4.83527	7.103	15.2828	17.795	3.60355	4.4754	17.9175	7.8352	0.0909091	0.123967	0.115702	0.115702	0.0826446	0.0826446	0.264463	0.123967	-13.3479	52.7014
ROS	24.3327	23.1704	24.9122	2.80683	7.03022	99.3452	16.9989	4.22068	14.1417	0.100775	0.248062	0.100775	0.131783	0.108527	0.100775	0.0852713	0.124031	-13.2164	52.8329
ROS	5.88016	2.93436	6.15552	6.42467	5.72263	5.99794	5.45419	5.16223	8.4394	0.103774	0.141509	0.113208	0.122642	0.113208	0.132075	0.132075	0.141509	-13.1836	52.8658
ROS	16.8513	7.49901	77.0666	8.98402	2.08667	8.39852	6.27502	12.2406	4.928	0.148148	0.135802	0.111111	0.0987654	0.0987654	0.111111	0.148148	0.148148	-13.1507	52.8986
ROS	25.6136	3.87328	21.4626	6.62459	13.2873	61.2633	40.9285	36.2956	15.6744	0.0980392	0.127451	0.0980392	0.117647	0.107843	0.117647	0.176471	0.156863	-12.8877	53.1616
ROS	10.0308	15.9279	2.54381	8.63505	18.5555	17.0975	3.11436	9.60485	1.0863	0.16	0.12	0.12	0.133333	0.12	0.106667	0.12	0.12	-12.8548	53.1945
ROS	11.668	8.90586	1.22819	4.84571	9.87264	9.5831	6.83265	2.74078	42.6083	0.155844	0.103896	0.12987	0.142857	0.103896	0.103896	0.116883	0.142857	-12.8219	53.2274
ROS	17.2738	5.01837	35.6022	2.97788	7.56444	67.8198	5.04742	2.17109	2.46911	0.113924	0.126582	0.113924	0.177215	0.139241	0.113924	0.113924	0.101266	-12.789	53.2603
ROS	11.6172	7.54238	22.6573	2.62097	16.904	4.02835	4.10458	2.95519	22.4151	0.12766	0.106383	0.0851064	0.223404	0.0851064	0.0957447	0.138298	0.138298	-12.7562	53.2932
ROS	6.58883	0.972045	1.12492	3.36569	26.2936	2.1693	2.87133	4.70817	1.23254	0.0891089	0.0891089	0.118812	0.158416	0.0792079	0.0990099	0.267327	0.0990099	-12.7233	53.326
ROS	3.19409	1.52284	1.50702	2.22413	5.0558	9.41671	3.28055	2.57825	2.22751	0.168539	0.134831	0.0898876	0.11236	0.101124	0.101124	0.0898876	0.202247	-9.07397	56.9753
ROS	9.94244	23.1975	3.81594	2.37393	14.4142	10.3352	8.95513	2.92772	6.65045	0.178947	0.105263	0.0842105	0.0947368	0.0947368	0.0947368	0.0842105	0.263158	-9.0411	57.0082
ROS	4.36405	4.18225	2.85833	3.02191	1.30288	9.20001	8.38761	2.51643	4.83785	0.141509	0.0943396	0.103774	0.0943396	0.103774	0.0943396	0.198113	0.169811	-9.00822	57.0411
ROS	33.1442	98.2734	2.18232	4.42358	5.77171	3.07168	82.1078	21.427	31.6875	0.106195	0.079646	0.079646	0.079646	0.079646	0.123894	0.292035	0.159292	-8.97534	57.074
ROS	5.73812	3.52785	2.37254	2.21537	3.98707	1.63058	22.8962	2.50373	2.82758	0.132353	0.117647	0.117647	0.132353	0.102941	0.147059	0.117647	0.132353	-8.84384	57.2055
ROS	12.458	56.8374	1.6996	1.17775	2.92698	27.1319	4.64534	1.53157	5.36934	0.121622	0.121622	0.121622	0.121622	0.121622	0.135135	0.121622	0.135135	-8.81096	57.2384
ROS	7.36841	2.63542	3.73737	1.44529	5.2696	3.44232	37.2923	1.25609	1.93091	0.112676	0.112676	0.112676	0.183099	0.126761	0.126761	0.112676	0.112676	-8.77808	57.2712
ROS	16.0668	67.542	2.42882	3.05811	2.77859	7.9876	3.15599	5.85742	21.005	0.144928	0.115942	0.115942	0.115942	0.115942	0.115942	0.115942	0.15942	-8.74521	57.3041
ROS	6.77904	3.79983	2.74211	5.57446	15.1949	9.35426	7.12216	1.03772	2.2133	0.108108	0.121622	0.108108	0.216216	0.108108	0.108108	0.121622	0.108108	-8.6137	57.4356
ROS	5.37135	3.189	12.2711	3.78428	3.25583	4.97417	4.68874	8.61917	2.52418	0.114943	0.126437	0.114943	0.126437	0.114943	0.114943	0.126437	0.16092	-8.58082	57.4685
ROS	2.38367	5.39856	0.999671	1.74573	5.40106	0.34968	2.33211	1.21096	1.0452	0.149254	0.119403	0.119403	0.119403	0.119403	0.119403	0.119403	0.134328	-8.54795	57.5014
ROS	24.4069	74.5086	14.2763	4.26854	3.16775	30.3439	37.901	12.1655	10.1709	0.146341	0.158537	0.109756	0.097561	0.109756	0.109756	0.121951	0.146341	-8.51507	57.5342
ROS	41.1691	16.4331	1.66633	23.4603	24.4189	6.67449	83.4308	15.9171	128.723	0.12	0.133333	0.12	0.12	0.106667	0.12	0.12	0.16	-8.38356	57.6658
ROS	16.7878	2.1281	3.46693	1.25516	5.42618	16.1879	4.26988	0.323686	74.9806	0.119048	0.119048	0.0952381	0.119048	0.142857	0.119048	0.119048	0.166667	-8.35068	57.6986
ROS	7.96645	6.6628	2.00625	1.29638	3.33314	25.5541	1.98536	14.2158	7.91642	0.126761	0.112676	0.126761	0.126761	0.112676	0.112676	0.15493	0.126761	-8.31781	57.7315
ROS	5.0163	8.66759	2.74328	1.96177	3.5984	4.31519	2.75149	13.5131	1.50808	0.125	0.138889	0.138889	0.125	0.111111	0.111111	0.138889	0.111111	-8.15342	57.8959
ROS	21.2568	9.02749	41.3392	2.78385	46.9603	6.12072	35.7991	25.8927	3.30676	0.15625	0.114583	0.104167	0.114583	0.0833333	0.09375	0.197917	0.135417	-8.12055	57.9288
ROS	11.1301	3.25185	0.873437	2.52679	11.1957	6.3547	43.6751	15.9245	6.36776	0.157895	0.118421	0.105263	0.131579	0.105263	0.118421	0.131579	0.131579	-7.92329	58.126
ROS	4.48522	2.49488	1.0004	3.6369	3.16321	2.43705	7.01474	5.13403	10.4235	0.121212	0.121212	0.121212	0.136364	0.121212	0.121212	0.121212	0.136364	-7.89041	58.1589
ROS	11.3859	32.063	8.01787	6.45192	10.7483	15.5138	8.00157	5.06749	6.10414	0.123288	0.150685	0.123288	0.123288	0.109589	0.136986	0.109589	0.123288	-7.85753	58.1918
ROS	11.0948	32.7425	1.5974	0.593494	3.93396	6.13834	4.35519	9.49655	24.3295	0.140845	0.112676	0.112676	0.126761	0.112676	0.112676	0.15493	0.126761	-7.82466	58.2247
ROS	8.07573	9.12602	9.18361	20.3821	3.17421	3.02353	6.53234	3.19032	8.65223	0.128571	0.128571	0.128571	0.114286	0.114286	0.114286	0.128571	0.142857	-7.69315	58.3562
ROS	14.3881	21.9331	9.95518	12.3927	3.03043	39.9598	10.1897	11.88	7.99383	0.115942	0.130435	0.130435	0.115942	0.115942	0.115942	0.144928	0.130435	-7.66027	58.389
ROS	8.83194	20.5992	12.6716	8.10254	8.14038	2.60243	2.09109	2.84035	10.0389	0.15873	0.111111	0.111111	0.111111	0.111111	0.126984	0.126984	0.142857	-7.6274	58.4219
ROS	13.3521	28.0844	6.84215	5.19216	31.465	3.70797	23.7985	2.9288	9.09251	0.105263	0.105263	0.157895	0.144737	0.0789474	0.0921053	0.171053	0.144737	-3.32055	62.7288
ROS	11.5303	9.2284	19.8603	9.94311	9.50094	3.66636	2.77338	6.97931	21.9017	0.128788	0.136364	0.159091	0.0681818	0.0681818	0.0681818	0.212121	0.159091	-3.28767	62.7616
ROS	17.031	0.915738	3.94672	1.27792	3.76711	31.5343	16.2616	2.99179	59.6279	0.105263	0.131579	0.118421	0.118421	0.118421	0.144737	0.105263	0.157895	-3.22192	62.8274
ROS	10.1175	5.56752	2.53807	22.9866	7.49031	2.60061	2.52362	13.8239	22.3185	0.132353	0.117647	0.117647	0.132353	0.117647	0.117647	0.132353	0.132353	-3.09041	62.9589
ROS	8.42805	0.551933	10.2419	11.2434	34.0915	2.98236	2.10719	1.65616	1.60994	0.117647	0.132353	0.132353	0.132353	0.117647	0.117647	0.132353	0.117647	-3.05753	62.9918
ROS	5.58585	3.19537	4.29271	3.52298	5.08643	8.96669	8.61642	9.37583	3.57359	0.148649	0.121622	0.121622	0.108108	0.108108	0.121622	0.108108	0.162162	-2.99178	63.0575
ROS	6.39765	13.4605	0.923144	1.1113	1.37368	28.3438	2.2656	1.40544	1.70723	0.108108	0.135135	0.108108	0.121622	0.135135	0.121622	0.121622	0.148649	-2.86027	63.189
ROS	8.25253	1.41243	1.54968	2.86868	5.90634	4.01359	2.22221	13.9491	20.6589	0.091954	0.0804598	0.126437	0.114943	0.091954	0.091954	0.287356	0.114943	-2.8274	63.2219
ROS	5.79209	21.7674	3.49237	2.01613	3.24874	4.5186	3.64854	1.55513	7.16691	0.123288	0.123288	0.123288	0.136986	0.109589	0.0958904	0.164384	0.123288	-2.79452	63.2548
ROS	24.987	0.79644	64.3337	2.34345	82.6379	2.13905	0.878329	6.41933	3.78355	0.103896	0.155844	0.103896	0.155844	0.103896	0.103896	0.155844	0.116883	-2.76164	63.2877
ROS	4.01091	1.07498	1.02063	1.2541	15.2641	1.82166	3.271	4.25435	1.23202	0.0987654	0.0987654	0.123457	0.135802	0.0987654	0.123457	0.197531	0.123457	-2.63014	63.4192
ROS	15.527	4.61551	26.6978	1.82839	37.4935	7.48719	5.52758	1.67	11.2744	0.105263	0.105263	0.105263	0.245614	0.105263	0.122807	0.105263	0.105263	-2.59726	63.4521
ROS	16.8763	1.63431	0.907844	4.5964	3.83686	78.5912	17.55	8.97842	2.73227	0.123288	0.109589	0.123288	0.123288	0.150685	0.123288	0.136986	0.109589	-2.56438	63.4849
ROS	15.0034	6.00848	9.18924	1.53359	20.9663	61.0265	5.87018	2.3789	3.20809	0.123288	0.109589	0.109589	0.205479	0.123288	0.109589	0.109589	0.109589	-2.53151	63.5178
ROS	5.86027	13.8084	2.29306	1.9757	10.315	4.10181	1.78056	1.97678	10.0374	0.119403	0.119403	0.134328	0.134328	0.119403	0.119403	0.119403	0.134328	1.05205	67.1014
ROS	5.33235	3.47642	0.888252	5.24747	10.7963	10.0896	3.86674	3.9142	2.64969	0.106667	0.106667	0.133333	0.146667	0.12	0.12	0.16	0.106667	1.08493	67.1342
ROS	5.54535	0.851874	1.13965	0.796864	1.84423	3.75534	23.1161	9.50163	0.837544	0.13253	0.108434	0.120482	0.120482	0.120482	0.13253	0.144578	0.120482	1.11781	67.1671
ROS	21.1047	3.13552	1.43253	2.63173	62.2699	2.07146	17.7322	46.1186	2.36822	0.109589	0.109589	0.109589	0.164384	0.0958904	0.150685	0.150685	0.109589	1.15068	67.2
ROS	7.1846	1.57334	15.2511	1.41563	1.00336	5.31551	16.1397	2.7416	12.3804	0.114754	0.131148	0.114754	0.131148	0.114754	0.131148	0.131148	0.131148	1.28219	67.3315
ROS	6.83639	1.61684	3.62176	4.19955	5.05959	5.73252	3.68385	2.25443	27.3702	0.130435	0.130435	0.115942	0.130435	0.130435	0.115942	0.115942	0.130435	1.31507	67.3644
ROS	13.4969	16.7101	21.9274	2.86609	26.5525	2.39513	10.7117	1.73799	10.4154	0.121951	0.121951	0.109756	0.219512	0.109756	0.097561	0.109756	0.109756	1.34795	67.3973
ROS	2.91065	0.920974	1.38724	1.65088	6.67477	2.50002	3.47603	1.53486	1.522	0.12069	0.103448	0.12069	0.224138	0.103448	0.103448	0.103448	0.12069	1.38082	67.4301
ROS	5.9753	8.83733	0.781001	1.24959	2.12583	22.9356	5.97036	5.39834	1.25323	0.130435	0.115942	0.115942	0.144928	0.115942	0.115942	0.144928	0.115942	1.51233	67.5616
ROS	14.3037	10.8293	21.4733	3.41738	28.5411	3.35477	24.8597	2.73474	1.61558	0.137255	0.0980392	0.0980392	0.215686	0.0980392	0.137255	0.117647	0.0980392	1.54521	67.5945
SON	19.2362	1.96194	82.6155	6.99946	3.08684	3.00288	12.0187	3.06833	14.1549	0.0779221	0.155844	0.0909091	0.116883	0.103896	0.246753	0.0909091	0.116883	-13.1178	41.589
SON	10.9357	27.8089	9.95274	5.60744	3.13421	4.34105	6.84223	3.87403	21.9782	0.1375	0.1	0.1125	0.1	0.15	0.1625	0.1	0.1375	-13.0849	41.6219
SON	28.9309	107.895	45.7351	2.99875	11.7189	9.33966	6.3572	11.0008	4.66697	0.148148	0.166667	0.111111	0.111111	0.111111	0.111111	0.12963	0.111111	-13.0521	41.6548
SON	6.05951	1.26516	5.53574	3.14536	5.4431	2.376	0.919215	18.0088	12.7049	0.125	0.1125	0.1	0.1125	0.1625	0.1375	0.125	0.125	-12.8877	41.8192
SON	9.46872	21.3311	8.88842	16.2757	5.64412	6.53651	4.12306	11.2826	2.70814	0.120482	0.120482	0.120482	0.108434	0.120482	0.156627	0.13253	0.120482	-12.8548	41.8521
SON	7.91993	18.3676	6.76726	15.956	8.16441	2.58981	2.137	3.98862	6.13822	0.132353	0.117647	0.117647	0.117647	0.147059	0.132353	0.117647	0.117647	-12.8219	41.8849
SON	9.94465	5.73187	9.37516	6.55474	4.13611	10.725	8.17736	13.9801	20.2248	0.107527	0.0967742	0.129032	0.0967742	0.107527	0.215054	0.11828	0.129032	-12.6247	42.0822
SON	14.97	2.1031	7.08247	9.95441	22.4613	50.103	8.2778	14.6479	10.0647	0.106667	0.133333	0.106667	0.133333	0.106667	0.173333	0.12	0.12	-12.5918	42.1151
SON	8.52796	11.8556	6.23915	10.5202	11.6436	2.76455	4.65817	6.20956	15.8518	0.130435	0.115942	0.115942	0.115942	0.115942	0.173913	0.115942	0.115942	-12.4603	42.2466
SON	17.5727	13.0373	29.8854	14.359	34.5689	28.3772	3.76177	5.79924	11.0593	0.0909091	0.125	0.113636	0.102273	0.181818	0.193182	0.102273	0.0909091	-12.4274	42.2795
SON	6.71768	9.99562	8.94375	13.705	1.76239	3.63691	6.73167	3.6029	4.58221	0.118421	0.118421	0.131579	0.118421	0.118421	0.157895	0.118421	0.118421	-12.3945	42.3123
SON	5.62429	8.39358	7.36785	13.6469	2.16127	2.67599	4.54503	2.80585	2.87054	0.112676	0.0985915	0.140845	0.112676	0.126761	0.169014	0.126761	0.112676	-12.3616	42.3452
SON	5.93102	2.63784	3.66824	10.3698	3.87771	2.22483	7.25435	12.5302	2.58654	0.106667	0.0933333	0.106667	0.106667	0.12	0.24	0.12	0.106667	-12	42.7068
SON	31.1214	19.0055	4.66092	33.528	14.9313	9.16133	84.1953	9.69783	27.9059	0.113924	0.101266	0.113924	0.113924	0.113924	0.202532	0.101266	0.139241	-11.9671	42.7397
SON	15.7918	5.51011	5.67263	4.86003	7.74094	6.03578	33.3737	4.18075	2.29274	0.0860215	0.0860215	0.0860215	0.0860215	0.0967742	0.376344	0.0967742	0.0860215	-11.9342	42.7726
SON	17.3108	2.73183	12.5801	8.63816	2.70288	37.1895	5.38398	12.7783	65.4366	0.0886076	0.101266	0.101266	0.0759494	0.113924	0.291139	0.113924	0.113924	-11.7699	42.937
SON	4.1386	9.30842	3.94918	7.85184	3.96387	1.46992	2.93627	1.5904	3.01081	0.105263	0.105263	0.118421	0.144737	0.105263	0.197368	0.118421	0.105263	-11.737	42.9699
SON	7.84047	18.6969	7.58673	7.22693	2.98338	3.09033	9.01786	4.65331	9.04203	0.097561	0.097561	0.097561	0.097561	0.134146	0.280488	0.097561	0.097561	-11.7041	43.0027
SON	6.7681	2.97397	27.5076	5.505	2.70452	10.0727	2.12795	1.80766	2.3825	0.0947368	0.105263	0.0947368	0.115789	0.189474	0.2	0.0947368	0.105263	-10.8493	43.8575
SON	12.0359	4.96088	9.08072	8.0571	5.90934	6.19417	26.7273	7.76835	7.8308	0.104762	0.133333	0.104762	0.104762	0.0952381	0.247619	0.104762	0.104762	-10.8164	43.8904
SON	5.1065	17.145	10.6807	4.45759	5.10622	2.59853	2.61317	2.27159	1.59873	0.091954	0.103448	0.103448	0.103448	0.103448	0.310345	0.091954	0.091954	-10.7836	43.9233
SON	51.1972	108.82	17.5487	8.17173	11.5787	7.35354	6.36656	15.4893	190.496	0.134328	0.0746269	0.0597015	0.0597015	0.0746269	0.343284	0.0970149	0.156716	-10.7507	43.9562
SON	13.2	9.06618	42.8875	12.0715	8.05107	4.04709	4.76802	14.4239	1.13394	0.1	0.1625	0.125	0.1	0.1125	0.2125	0.1	0.0875	-10.6192	44.0877
SON	22.5451	4.70506	65.711	3.55941	21.1528	1.84898	14.7402	4.55419	29.3936	0.112245	0.173469	0.0612245	0.0612245	0.0612245	0.346939	0.0612245	0.122449	-10.5863	44.1205
SON	18.2969	5.11892	25.099	40.0562	5.97192	9.50751	10.5379	12.4158	38.4947	0.0827586	0.110345	0.0689655	0.0689655	0.0551724	0.37931	0.062069	0.172414	-10.5534	44.1534
SON	8.43839	8.28204	16.1317	25.7498	12.5125	3.79942	5.1325	3.94342	6.64361	0.127451	0.117647	0.0686275	0.0588235	0.0882353	0.303922	0.176471	0.0588235	-10.3233	44.3836
SON	17.8023	3.26749	17.5536	11.1212	6.44683	148.392	2.42212	4.42336	14.9846	0.0615385	0.169231	0.0769231	0.0769231	0.0692308	0.192308	0.261538	0.0923077	-10.2904	44.4164
SON	21.8014	9.08213	15.57	6.22972	10.1712	3.89897	35.5715	15.8645	65.0491	0.048951	0.153846	0.0769231	0.0769231	0.0699301	0.195804	0.286713	0.0909091	-10.1589	44.5479
SON	7.98504	5.96166	15.6558	5.52287	13.5539	4.96431	2.64619	5.48228	10.3589	0.162162	0.182432	0.0540541	0.0608108	0.0675676	0.135135	0.236486	0.101351	-10.126	44.5808
SON	26.91	7.323	9.99225	32.8839	50.8217	30.3677	8.53395	4.23506	61.9621	0.123711	0.139175	0.0721649	0.0515464	0.0515464	0.185567	0.118557	0.257732	-10.0932	44.6137
SON	11.2843	7.83417	25.2957	27.1622	10.3963	6.04383	3.40215	7.69597	6.02773	0.0518519	0.140741	0.0962963	0.140741	0.0814815	0.17037	0.148148	0.17037	-10.0603	44.6466
SON	4.92146	7.65456	4.01159	2.61831	5.78497	2.2819	3.47374	6.42332	4.1126	0.0629921	0.0629921	0.0629921	0.0629921	0.0866142	0.181102	0.370079	0.110236	-8.41644	46.2904
SON	18.5686	11.9952	2.70846	1.47317	4.45955	1.9338	1.70887	42.0813	10.9591	0.057554	0.0503597	0.057554	0.0647482	0.0791367	0.215827	0.374101	0.100719	-8.38356	46.3233
SON	19.3638	126.651	4.0817	4.17696	2.32991	1.6958	8.55261	3.77071	5.35023	0.121495	0.0747664	0.0747664	0.0841121	0.0841121	0.121495	0.233645	0.205607	-8.35068	46.3562
SON	6.28943	2.68944	65.0693	4.19634	7.37625	4.23093	4.41789	2.34752	2.20561	0.0687023	0.0458015	0.0610687	0.0687023	0.10687	0.198473	0.274809	0.175573	-8.31781	46.389
SON	7.3732	12.6314	2.35325	4.7029	32.4483	9.83004	1.45669	3.06716	4.29883	0.0680272	0.0612245	0.0544218	0.0816327	0.176871	0.136054	0.231293	0.190476	-8.28493	46.4219
SON	29.2903	14.6798	46.4767	62.6903	37.7319	5.36751	41.7972	1.78351	24.0531	0.120482	0.120482	0.120482	0.0843373	0.108434	0.144578	0.120482	0.180723	-3.25479	51.4521
SON	16.0235	35.8175	3.73601	4.62998	2.43816	4.07703	2.84222	1.43595	81.9157	0.0754717	0.0754717	0.0754717	0.0754717	0.169811	0.301887	0.0943396	0.132075	-3.22192	51.4849
SON	4.63792	3.35277	3.60454	2.70748	1.15363	18.9896	1.76658	1.64345	2.38737	0.0686275	0.0784314	0.0784314	0.0784314	0.147059	0.264706	0.156863	0.127451	-3.18904	51.5178
SON	5.05643	4.97393	38.02	1.96688	2.01385	3.20043	2.90213	2.47958	2.87821	0.064	0.064	0.072	0.072	0.088	0.256	0.28	0.104	-3.15616	51.5507
SON	9.69396	2.10684	3.42344	7.78994	6.83529	2.42633	6.42724	12.4917	24.0072	0.0650407	0.0650407	0.0650407	0.0650407	0.0813008	0.284553	0.227642	0.146341	-2.99178	51.7151
SON	3.16328	1.97081	4.85912	1.28722	2.37755	3.15274	4.38521	1.67646	4.62753	0.0824742	0.0824742	0.0824742	0.0927835	0.185567	0.206186	0.154639	0.113402	-2.9589	51.7479
SON	8.3951	17.116	4.3656	7.08141	3.69618	15.3312	5.31664	3.71635	5.86035	0.0925926	0.0740741	0.0648148	0.0925926	0.231481	0.166667	0.175926	0.101852	-2.92603	51.7808
SON	4.73384	3.37233	5.89335	2.45647	2.33525	3.23194	1.22815	9.75254	4.12313	0.0869565	0.0978261	0.0869565	0.0869565	0.152174	0.119565	0.228261	0.141304	-2.79452	51.9123
SON	6.666	31.9964	2.56388	3.89302	2.36049	1.79011	2.01427	6.56569	2.52322	0.112245	0.0918367	0.0918367	0.102041	0.112245	0.122449	0.214286	0.153061	-2.76164	51.9452
SON	4.38584	3.09224	4.77621	1.57778	2.38977	3.5658	3.14476	14.3245	3.35988	0.0921053	0.0526316	0.0526316	0.0526316	0.388158	0.190789	0.0986842	0.0723684	-2.72877	51.9781
SON	17.0879	20.085	20.6201	3.23471	1.77542	3.61711	8.1845	43.2812	29.3834	0.112903	0.112903	0.0967742	0.112903	0.129032	0.145161	0.129032	0.16129	-2.69589	52.011
SON	7.68833	1.20518	1.68327	38.0817	3.00237	5.98125	9.41831	1.18123	1.60412	0.0833333	0.0833333	0.09375	0.09375	0.239583	0.197917	0.0833333	0.125	2.07123	56.7781
SON	25.4774	22.7216	37.1984	115.488	24.1368	9.24194	1.68729	11.2719	16.1026	0.0947368	0.105263	0.0947368	0.115789	0.157895	0.136842	0.157895	0.136842	2.10411	56.811
SON	2.72654	1.2798	1.72088	4.89392	5.95621	2.69128	1.28831	1.2802	4.49062	0.0909091	0.102273	0.102273	0.0909091	0.170455	0.159091	0.170455	0.113636	2.13699	56.8438
SON	17.1408	8.70657	0.753062	29.2218	0.810705	32.0196	10.7087	5.19645	9.14422	0.0789474	0.0701754	0.0701754	0.0701754	0.350877	0.140351	0.114035	0.105263	2.26849	56.9753
SON	3.63223	1.40334	16.1561	3.82126	1.97125	4.12589	0.910299	1.11138	1.63239	0.101266	0.101266	0.101266	0.101266	0.189873	0.126582	0.164557	0.113924	2.30137	57.0082
SON	50.2409	53.8416	51.1687	6.71121	2.21055	5.75129	21.9872	54.3264	120.551	0.127907	0.104651	0.0813953	0.0697674	0.0813953	0.0930233	0.27907	0.162791	2.33425	57.0411
SON	5.23732	2.75912	3.7992	3.52313	2.5508	2.489	1.5265	9.18504	13.9685	0.108108	0.121622	0.0945946	0.108108	0.108108	0.148649	0.202703	0.108108	2.49863	57.2055
SON	15.1401	11.233	98.1621	3.37492	3.75832	2.15399	3.10018	4.13149	10.1967	0.107527	0.107527	0.0967742	0.0860215	0.11828	0.236559	0.129032	0.11828	2.53151	57.2384
SON	4.39586	1.58273	1.84114	5.2915	1.82258	3.24968	2.08842	6.86906	8.44892	0.0888889	0.0888889	0.0888889	0.0888889	0.144444	0.144444	0.2	0.155556	2.56438	57.2712
SON	4.63607	3.72915	25.2252	4.31987	0.826133	3.41061	1.7091	3.23063	2.29334	0.0849057	0.0849057	0.0849057	0.0849057	0.113208	0.207547	0.235849	0.103774	2.59726	57.3041
SON	14.9819	28.6885	80.3916	8.17145	4.85843	3.18082	3.36945	1.58281	2.97341	0.120482	0.108434	0.0843373	0.0963855	0.120482	0.180723	0.144578	0.144578	2.72877	57.4356
SON	6.5535	1.55486	7.13986	5.3723	3.1341	3.86063	3.54261	8.50301	16.9575	0.0909091	0.0909091	0.102273	0.0909091	0.125	0.193182	0.170455	0.136364	2.76164	57.4685
SON	3.6653	1.58566	2.26107	4.10621	2.69144	1.76272	2.201	3.16439	10.7378	0.097561	0.097561	0.0853659	0.097561	0.134146	0.219512	0.121951	0.146341	2.79452	57.5014
SON	3.64374	1.77483	5.58287	3.1017	4.06328	2.77073	2.34845	1.01823	14.0613	0.0762712	0.059322	0.0762712	0.0677966	0.194915	0.364407	0.0762712	0.0847458	2.8274	57.5342
SON	14.6871	38.7494	15.015	5.13256	2.69245	23.6222	12.6248	2.99387	3.75198	0.104167	0.09375	0.0729167	0.0833333	0.239583	0.177083	0.145833	0.0833333	2.9589	57.6658
SON	8.06582	11.3332	2.90912	3.6772	16.7631	15.382	9.40406	1.95181	2.67155	0.104167	0.0833333	0.0833333	0.09375	0.1875	0.125	0.21875	0.104167	2.99178	57.6986
SON	4.17116	13.206	3.43096	4.16544	4.15635	4.59645	2.27447	1.70269	2.24258	0.108434	0.0963855	0.0963855	0.0963855	0.156627	0.120482	0.216867	0.108434	3.18904	57.8959
SON	11.0299	22.634	14.9555	4.28102	8.04609	6.68556	4.47006	22.0756	9.50227	0.109756	0.109756	0.097561	0.097561	0.146341	0.195122	0.121951	0.121951	3.22192	57.9288
SON	7.98363	1.02948	1.88327	5.79683	2.72461	3.01152	1.82508	14.0467	29.2612	0.111111	0.0972222	0.0972222	0.111111	0.208333	0.0972222	0.138889	0.138889	3.25479	57.9616
SON	34.475	44.8592	133.661	5.11913	43.1878	14.291	1.76557	6.82976	1.86824	0.1375	0.15	0.1	0.1	0.15	0.1375	0.125	0.1	6.87123	61.5781
SON	6.86242	4.53783	7.42343	2.48122	33.418	0.942971	2.853	2.83196	2.25654	0.0877193	0.0877193	0.0701754	0.122807	0.105263	0.280702	0.140351	0.105263	6.90411	61.611
SON	12.4102	2.13043	37.2423	2.3892	4.12662	28.3812	11.1233	1.75007	2.6415	0.101266	0.101266	0.0759494	0.101266	0.164557	0.240506	0.101266	0.113924	6.93699	61.6438
SON	11.3486	0.957949	2.81857	2.4218	7.81937	3.22269	8.87458	10.4276	49.1502	0.0645161	0.0645161	0.0645161	0.0645161	0.112903	0.346774	0.177419	0.104839	7.13425	61.8411
SON	8.97304	10.6433	11.7033	30.0529	2.16171	18.8262	2.47064	5.02465	2.18099	0.0860215	0.0860215	0.0860215	0.0860215	0.129032	0.204301	0.225806	0.0967742	7.2	61.9068
SON	5.69197	3.56568	11.2056	1.71424	2.68004	1.25091	9.89631	2.45698	3.88063	0.0923077	0.107692	0.0923077	0.0923077	0.0923077	0.292308	0.107692	0.123077	7.33151	62.0384
SON	6.5291	24.2195	4.13631	3.66286	5.27884	1.8374	2.55144	10.2984	2.37821	0.111111	0.111111	0.111111	0.111111	0.125	0.180556	0.138889	0.111111	7.36438	62.0712
SON	16.5711	141.838	4.29732	5.03136	5.33524	5.41151	3.11901	4.54892	1.42981	0.0900901	0.0810811	0.0810811	0.0720721	0.198198	0.198198	0.18018	0.0990991	7.39726	62.1041
SON	21.2274	17.3454	3.90972	1.40876	40.6979	3.10431	4.89072	3.55641	91.9418	0.117647	0.0941176	0.0823529	0.0941176	0.141176	0.211765	0.117647	0.141176	7.43014	62.137
SON	9.21622	23.983	5.34577	2.33022	6.37035	21.0948	2.41722	5.40773	17.0926	0.0847458	0.0762712	0.0847458	0.0762712	0.101695	0.152542	0.313559	0.110169	7.56164	62.2685
SON	21.3227	15.5948	110.423	53.4066	7.41081	6.53032	4.60948	3.84252	15.7559	0.108696	0.0869565	0.0869565	0.0978261	0.0978261	0.26087	0.108696	0.152174	7.59452	62.3014
SON	14.5694	13.8127	37.6581	52.2907	4.39288	3.66305	1.55372	1.08404	13.2028	0.104651	0.104651	0.104651	0.0930233	0.186047	0.139535	0.0930233	0.174419	7.6274	62.3342
SON	17.7789	1.94376	82.7388	3.82087	32.5044	3.66212	2.27953	5.35228	35.7829	0.153061	0.0918367	0.0816327	0.0816327	0.112245	0.132653	0.204082	0.142857	7.79178	62.4986
SON	12.4144	3.42922	3.86611	8.61463	3.24298	41.565	3.32157	3.01151	3.69907	0.123457	0.0987654	0.0987654	0.0987654	0.222222	0.123457	0.111111	0.123457	7.85753	62.5644
SON	3.3096	2.72051	1.158	1.62022	1.74752	2.5879	2.8648	2.51765	10.7883	0.0849057	0.0754717	0.0754717	0.0849057	0.169811	0.179245	0.216981	0.113208	7.89041	62.5973
TRI	21.7688	69.1452	10.7245	3.85224	4.35393	18.1245	7.09533	4.48608	11.1819	0.21519	0.139241	0.101266	0.101266	0.101266	0.101266	0.101266	0.139241	-10.2247	39.5836
TRI	13.8919	13.902	47.322	9.89346	3.89432	21.0579	4.10872	1.91813	1.97223	0.151515	0.136364	0.106061	0.121212	0.136364	0.121212	0.121212	0.106061	-10.2247	39.5836
TRI	28.4098	16.4993	70.1596	68.524	7.19865	2.25779	9.52219	6.73208	3.04914	0.116883	0.168831	0.168831	0.103896	0.103896	0.103896	0.103896	0.12987	-10.1589	39.6493
TRI	13.5322	30.6051	21.7081	12.8017	8.60118	3.25526	2.43873	3.92995	13.4216	0.178082	0.123288	0.136986	0.109589	0.109589	0.109589	0.109589	0.123288	-10.126	39.6822
TRI	14.2986	2.35858	10.4696	4.76702	76.7106	1.98203	2.49078	4.99588	1.85301	0.148649	0.175676	0.0945946	0.135135	0.108108	0.108108	0.121622	0.108108	-9.99452	39.8137
TRI	27.3055	9.0975	2.39828	57.3476	54.8095	31.5077	25.9318	3.68429	4.43393	0.123457	0.111111	0.160494	0.17284	0.111111	0.111111	0.0987654	0.111111	-9.96164	39.8466
TRI	27.3857	55.8465	28.8565	5.46473	36.0645	2.05456	24.2437	3.71824	31.2845	0.168539	0.202247	0.0898876	0.123596	0.0898876	0.101124	0.0898876	0.134831	-9.92877	39.8795
TRI	56.0591	71.6565	113.812	43.9122	48.0027	2.14419	1.89821	16.3737	2.67205	0.159292	0.274336	0.176991	0.079646	0.0707965	0.0707965	0.079646	0.0884956	-9.89589	39.9123
TRI	12.4746	18.3643	20.5842	6.19644	6.09155	1.82079	2.36059	3.29545	22.892	0.126984	0.222222	0.0952381	0.0952381	0.0952381	0.0952381	0.111111	0.15873	-9.76438	40.0438
TRI	26.256	18.3952	54.8063	10.1505	17.1208	7.56146	8.75677	5.59782	5.11433	0.188525	0.327869	0.106557	0.114754	0.0655738	0.0655738	0.0655738	0.0655738	-9.73151	40.0767
TRI	33.37	65.1309	41.2908	64.2079	18.3719	1.47603	6.28447	14.4168	19.2708	0.14557	0.278481	0.0759494	0.056962	0.056962	0.0506329	0.0822785	0.253165	-9.69863	40.1096
TRI	4.19039	1.45467	4.75528	7.14671	6.10666	2.38207	1.53007	1.58635	6.87317	0.175676	0.121622	0.108108	0.0945946	0.0945946	0.0945946	0.0945946	0.216216	-9.40274	40.4055
TRI	10.7469	17.8125	4.30217	23.2348	6.25106	5.43927	17.7928	3.03344	7.02254	0.147368	0.0842105	0.115789	0.0842105	0.0842105	0.0947368	0.0842105	0.305263	-9.33699	40.4712
TRI	13.9749	8.03619	17.4103	42.0854	0.717243	2.8759	3.1837	0.657438	18.5407	0.181818	0.145455	0.0727273	0.0545455	0.0727273	0.0727273	0.0545455	0.345455	-8.25205	41.5562
TRI	6.29818	3.7815	15.5502	5.77353	2.5082	5.69285	4.87914	8.60736	2.57766	0.133333	0.144444	0.111111	0.111111	0.111111	0.111111	0.122222	0.155556	-8.21918	41.589
TRI	3.45109	5.01163	4.06	3.03407	1.93199	1.76591	2.12773	8.06394	1.05567	0.139535	0.116279	0.104651	0.116279	0.116279	0.116279	0.139535	0.151163	-8.1863	41.6219
TRI	12.8177	22.1333	5.40176	19.6638	2.52057	3.34178	2.21853	32.4298	6.38716	0.175	0.1125	0.1375	0.0875	0.0875	0.0875	0.1125	0.2	-8.02192	41.7863
TRI	6.55191	4.87103	8.79746	6.98781	5.93517	5.3987	1.48405	4.40358	10.2362	0.135922	0.106796	0.135922	0.0970874	0.0970874	0.0970874	0.106796	0.223301	-7.98904	41.8192
TRI	41.3366	83.7566	2.59165	2.08383	1.80481	4.20698	1.83166	2.51765	34.8912	0.392157	0.0588235	0.0686275	0.0686275	0.0588235	0.0686275	0.0686275	0.215686	-7.52877	42.2795
TRI	9.71745	16.6771	4.98878	4.89772	2.13548	0.980163	2.39699	1.66645	14.135	0.108108	0.0630631	0.0720721	0.0630631	0.0630631	0.0630631	0.0900901	0.477477	-7.49589	42.3123
TRI	11.6737	18.3595	16.9714	13.7696	2.11451	1.24416	1.30518	2.84006	13.2598	0.0869565	0.0782609	0.0434783	0.0434783	0.0434783	0.0434783	0.0782609	0.582609	-7.46301	42.3452
TRI	22.1862	29.8376	50.4385	40.8228	10.327	2.99466	0.456792	5.01378	11.9396	0.235294	0.161765	0.0882353	0.0735294	0.0735294	0.0735294	0.161765	0.132353	-7.06849	42.7397
TRI	7.8586	11.9122	18.5181	7.24258	5.76994	1.31121	0.974653	2.36999	10.2473	0.135802	0.148148	0.111111	0.111111	0.123457	0.111111	0.111111	0.148148	-7.03562	42.7726
TRI	7.3339	13.8627	16.8285	6.89459	4.05772	0.960305	1.26224	5.6368	6.5643	0.117647	0.117647	0.0941176	0.105882	0.0941176	0.0823529	0.105882	0.282353	-7.00274	42.8055
TRI	27.4073	61.0941	18.9624	47.9635	1.50115	6.56963	7.87295	6.65877	5.22571	0.28125	0.135417	0.104167	0.0833333	0.0833333	0.0833333	0.09375	0.135417	-6.87123	42.937
TRI	27.0939	30.8806	31.286	14.8936	12.1128	3.73202	4.74577	6.41236	39.5377	0.364341	0.100775	0.0852713	0.0465116	0.0465116	0.0465116	0.0542636	0.255814	-6.83836	42.9699
TRI	41.8815	76.2602	24.7766	68.8414	3.31173	3.26835	3.4997	17.4907	13.1643	0.384615	0.128205	0.0854701	0.0683761	0.0683761	0.0769231	0.0683761	0.119658	-6.80548	43.0027
TRI	15.0298	13.6615	33.9489	13.3227	6.7415	2.63263	12.7301	7.09962	17.9717	0.2	0.152941	0.0823529	0.0941176	0.0941176	0.117647	0.0941176	0.164706	-6.7726	43.0356
TRI	23.7676	39.9241	5.18318	8.74386	2.41779	3.35565	1.17614	4.13274	11.04	0.528846	0.0865385	0.0576923	0.0576923	0.0576923	0.0576923	0.0576923	0.0961538	-6.6411	43.1671
TRI	41.5352	71.6828	5.89476	8.37476	4.14426	6.3249	2.55185	3.26303	2.34038	0.54902	0.0686275	0.0784314	0.0588235	0.0588235	0.0588235	0.0588235	0.0686275	-6.60822	43.2
TRI	8.16764	16.1507	3.36024	2.86982	1.51029	0.804045	1.63996	3.99923	8.24801	0.375	0.104167	0.0833333	0.0833333	0.0833333	0.0833333	0.0833333	0.104167	-6.57534	43.2329
TRI	6.02135	17.042	3.03344	4.53946	3.60858	3.41918	1.33393	1.93459	1.82089	0.226667	0.12	0.106667	0.106667	0.106667	0.12	0.106667	0.106667	-6.54247	43.2658
TRI	3.94199	3.58544	6.25201	1.3325	2.72486	2.23112	2.12303	1.96768	7.83732	0.142857	0.142857	0.132653	0.132653	0.0918367	0.0816327	0.0918367	0.183673	0.263014	50.0712
TRI	5.91152	15.243	8.16701	1.39218	3.90767	1.8035	1.89533	1.01147	4.56103	0.218391	0.114943	0.149425	0.103448	0.091954	0.103448	0.091954	0.126437	0.29589	50.1041
TRI	13.4586	9.81806	13.8997	5.8258	40.6856	3.63379	15.808	2.78298	2.14114	0.130952	0.119048	0.178571	0.166667	0.0952381	0.119048	0.0952381	0.0952381	0.328767	50.137
TRI	16.1948	6.62266	4.60683	2.40283	14.143	2.10213	3.68776	1.83285	61.1544	0.09	0.1	0.21	0.17	0.08	0.08	0.08	0.19	0.361644	50.1699
TRI	22.203	79.9157	21.4432	2.7087	19.7742	2.6947	1.30868	3.20012	21.38	0.139785	0.129032	0.11828	0.172043	0.0967742	0.0752688	0.0860215	0.182796	0.493151	50.3014
TRI	6.28984	10.187	1.23899	9.15812	14.2956	1.22088	1.43433	1.81725	1.73668	0.295455	0.102273	0.102273	0.113636	0.113636	0.0909091	0.0909091	0.0909091	0.526027	50.3342
TRI	7.0354	8.59605	1.63854	0.752846	0.968331	1.87704	2.13535	30.3718	9.59852	0.16092	0.091954	0.103448	0.126437	0.114943	0.091954	0.091954	0.218391	0.558904	50.3671
TRI	16.0703	66.6588	3.2551	3.11274	4.69254	3.15499	1.75343	3.05881	7.72542	0.191011	0.157303	0.101124	0.0898876	0.11236	0.0898876	0.0898876	0.168539	0.723288	50.5315
TRI	15.0343	7.00828	1.0413	48.9903	16.6873	18.9727	1.71272	2.85201	8.09561	0.150538	0.0860215	0.11828	0.0967742	0.27957	0.0860215	0.0860215	0.0967742	0.756164	50.5644
TRI	4.01262	1.90258	1.31187	2.10852	0.810861	1.16422	13.2738	2.98901	6.88483	0.123288	0.109589	0.150685	0.123288	0.109589	0.136986	0.109589	0.136986	0.789041	50.5973
TRI	5.43047	5.51236	2.96709	4.22459	4.72128	1.51248	17.1503	2.6044	5.22305	0.103093	0.134021	0.164948	0.103093	0.0927835	0.103093	0.0721649	0.226804	0.821918	50.6301
TRI	10.8334	12.5888	3.26078	2.48577	2.14375	20.501	13.1295	23.4879	7.30429	0.247423	0.0927835	0.0927835	0.0927835	0.103093	0.113402	0.0927835	0.164948	0.953425	50.7616
TRI	5.6431	1.74281	1.59646	2.38519	2.92869	20.6811	5.62194	1.93933	6.0084	0.126437	0.103448	0.091954	0.206897	0.137931	0.126437	0.091954	0.114943	0.986301	50.7945
TRI	23.8272	7.39535	2.27285	11.4686	51.3453	24.5212	7.43274	1.94505	4.54973	0.0916667	0.075	0.116667	0.316667	0.175	0.0833333	0.0666667	0.075	1.01918	50.8274
TRI	10.9522	11.5953	1.68383	1.80838	31.2725	18.5525	7.98322	1.94642	1.42644	0.129412	0.105882	0.141176	0.152941	0.164706	0.105882	0.0941176	0.105882	1.05205	50.8603
TRI	10.1541	19.7214	4.34338	4.8629	28.5049	4.69317	1.53367	2.024	9.14375	0.142857	0.125	0.142857	0.142857	0.107143	0.107143	0.107143	0.125	1.18356	50.9918
TRI	10.6424	18.1688	18.3714	4.95148	5.34338	4.90569	15.1906	1.88566	2.2663	0.253968	0.142857	0.0952381	0.0952381	0.111111	0.0952381	0.0952381	0.111111	1.21644	51.0247
TRI	3.32608	1.09853	1.61891	10.3135	5.21324	2.38242	2.89828	2.14872	1.41328	0.128571	0.142857	0.128571	0.1	0.128571	0.128571	0.114286	0.128571	1.24932	51.0575
TRI	4.68323	8.21447	1.03668	0.683719	1.28166	10.7587	9.05202	1.29796	2.4093	0.118421	0.105263	0.105263	0.118421	0.157895	0.131579	0.131579	0.131579	1.28219	51.0904
TRI	3.27942	6.3731	1.51764	0.845137	1.14039	1.89347	11.206	1.1205	1.04872	0.152941	0.0941176	0.0941176	0.117647	0.211765	0.117647	0.0941176	0.117647	1.4137	51.2219
TRI	3.55722	2.11819	4.26344	2.65712	2.12197	2.51154	8.22391	3.5509	4.04066	0.0930233	0.104651	0.104651	0.0930233	0.255814	0.104651	0.104651	0.139535	1.44658	51.2548
TRI	53.0571	2.58724	2.51651	2.47613	1.39674	91.0181	100.176	3.37251	4.18874	0.064	0.072	0.096	0.072	0.128	0.4	0.064	0.104	1.47945	51.2877
TRI	30.9348	3.36528	1.84455	2.98855	1.71026	22.1428	106.911	1.17244	5.57497	0.0689655	0.12069	0.0862069	0.12069	0.155172	0.241379	0.0862069	0.12069	1.51233	51.3205
TRI	28.044	3.45397	23.7491	7.24211	32.4515	38.8552	55.1254	1.92583	18.4717	0.0967742	0.112903	0.0967742	0.0967742	0.129032	0.241935	0.0806452	0.145161	5.7863	55.5945
TRI	8.06053	7.39886	3.22424	1.73525	20.1835	1.1809	20.8065	1.06243	0.543894	0.125	0.125	0.107143	0.125	0.107143	0.178571	0.107143	0.125	5.81918	55.6274
TRI	1.64983	0.76823	2.45328	1.52145	1.50835	1.92283	3.20886	0.696488	1.44596	0.106667	0.106667	0.173333	0.106667	0.106667	0.106667	0.12	0.173333	5.85205	55.6603
TRI	41.8992	3.23555	5.04136	4.52738	3.81114	2.49342	185.035	4.33581	1.76694	0.197183	0.0985915	0.126761	0.084507	0.084507	0.211268	0.084507	0.112676	6.01644	55.8247
TRI	3.90266	2.99851	0.861595	1.3016	0.947477	15.8166	1.41475	2.28699	8.24199	0.147059	0.117647	0.117647	0.117647	0.102941	0.161765	0.117647	0.117647	6.04932	55.8575
TRI	4.28734	6.00263	3.04368	2.38186	2.15832	0.526017	1.36528	1.55188	10.2106	0.195122	0.097561	0.109756	0.097561	0.097561	0.097561	0.109756	0.195122	6.08219	55.8904
TRI	7.3346	9.03147	5.72679	1.53902	2.48732	2.2366	11.8672	23.4447	3.62467	0.216867	0.108434	0.120482	0.0963855	0.0963855	0.108434	0.0963855	0.156627	6.24658	56.0548
TRI	11.9562	30.7245	0.771342	2.46474	4.44017	2.76699	6.64328	11.6297	10.0064	0.238095	0.0952381	0.0952381	0.0952381	0.0952381	0.0952381	0.0952381	0.190476	6.27945	56.0877
TRI	6.81582	13.2563	3.34316	8.81574	4.74674	1.67698	2.80051	1.73512	10.7337	0.171053	0.0921053	0.157895	0.105263	0.105263	0.105263	0.105263	0.157895	6.31233	56.1205
TRI	7.70442	19.17	3.60534	2.46234	2.31695	3.50112	4.33689	2.76352	2.69748	0.287879	0.106061	0.106061	0.0909091	0.0909091	0.0909091	0.0909091	0.136364	6.34521	56.1534
TRI	42.0202	46.7797	4.61786	193.26	2.2546	2.55788	22.1849	2.44761	1.86388	0.32967	0.0989011	0.120879	0.0879121	0.0989011	0.0879121	0.0879121	0.0879121	6.47671	56.2849
TRI	2.37945	4.6478	0.982981	1.62653	1.64809	0.771726	1.16037	1.04465	5.37303	0.191781	0.109589	0.123288	0.109589	0.123288	0.109589	0.109589	0.123288	6.50959	56.3178
TRI	21.2562	59.3778	5.78138	8.10247	3.52101	3.18095	1.23608	2.45254	12.0519	0.294118	0.117647	0.105882	0.0941176	0.0941176	0.0941176	0.0941176	0.105882	6.54247	56.3507
TRI	3.42556	9.64102	1.2789	0.864523	2.61619	2.18485	2.06334	0.842912	1.41342	0.222222	0.1	0.1	0.111111	0.144444	0.0888889	0.0888889	0.144444	6.57534	56.3836
TRI	6.07574	15.1705	5.43809	3.47293	4.3282	3.21267	4.83441	0.440318	4.6186	0.183099	0.211268	0.0985915	0.0985915	0.084507	0.112676	0.0985915	0.112676	11.0795	60.8877
TRI	14.9287	12.652	55.8005	2.00134	13.2271	2.06638	1.26901	1.337	2.38442	0.172414	0.183908	0.114943	0.114943	0.126437	0.103448	0.091954	0.091954	11.1123	60.9205
TRI	10.2277	22.9964	2.22565	4.03433	4.45294	2.69095	3.83211	1.6709	4.80741	0.348624	0.0917431	0.119266	0.0642202	0.100917	0.12844	0.0733945	0.0733945	11.3096	61.1178
TRI	8.26066	14.9442	2.77981	2.95541	31.3357	3.07436	2.33433	0.98812	2.40627	0.178082	0.150685	0.109589	0.123288	0.123288	0.109589	0.0958904	0.109589	11.3425	61.1507
TRI	6.45001	10.4237	2.73805	2.09959	1.19161	1.83911	22.0938	2.14352	2.86503	0.1875	0.1125	0.1125	0.1125	0.1125	0.1375	0.1	0.125	11.3753	61.1836
TRI	4.05207	1.3062	1.36773	2.23201	2.082	0.924871	2.85104	2.01432	13.0082	0.111111	0.111111	0.123457	0.111111	0.111111	0.123457	0.111111	0.197531	11.4082	61.2164
TRI	9.68949	14.3283	1.28587	1.41866	15.5719	2.24284	25.4414	1.44286	1.37779	0.293103	0.0775862	0.103448	0.103448	0.163793	0.12069	0.0689655	0.0689655	11.5397	61.3479
TRI	23.82	15.0249	2.76007	2.54867	1.21144	3.59854	93.2456	1.75708	2.3811	0.215686	0.107843	0.117647	0.0980392	0.0882353	0.205882	0.0784314	0.0882353	11.5726	61.3808
TRI	34.0854	32.2895	2.15925	1.99201	3.61136	1.99312	90.7243	1.41593	0.662179	0.236842	0.0964912	0.0789474	0.0789474	0.0877193	0.280702	0.0701754	0.0701754	11.6055	61.4137
TRI	5.021	12.2217	1.76539	1.7024	3.00272	2.17085	1.45224	9.00417	2.78785	0.213333	0.106667	0.12	0.106667	0.106667	0.12	0.106667	0.12	11.6384	61.4466
TRI	2.3697	8.87505	0.521819	1.06627	0.728109	0.971697	2.62027	0.241143	0.98853	0.173077	0.134615	0.115385	0.115385	0.115385	0.115385	0.115385	0.115385	11.8027	61.611
TRI	4.70491	10.1438	2.64015	1.86684	3.00255	2.27127	2.67201	2.81363	2.80144	0.280488	0.121951	0.097561	0.097561	0.097561	0.109756	0.097561	0.097561	11.8356	61.6438
TRI	27.7177	79.2331	3.56534	6.5444	6.64201	5.93438	3.37215	2.1218	1.90174	0.313953	0.0930233	0.0697674	0.0930233	0.0930233	0.151163	0.0930233	0.0930233	11.8685	61.6767
TRI	6.15972	12.6961	1.69966	2.76084	3.96751	2.05046	3.04038	1.37796	1.1909	0.367347	0.0918367	0.0816327	0.0816327	0.0714286	0.142857	0.0816327	0.0816327	12	61.8082
TRI	15.5878	38.5888	16.8624	2.03348	3.1247	1.89291	3.25531	1.48585	0.595397	0.298969	0.175258	0.0927835	0.0824742	0.0927835	0.0927835	0.0824742	0.0824742	12.0329	61.8411
TRI	30.8419	113.798	26.0076	3.05651	1.3847	1.58312	1.06012	2.31972	46.4438	0.147727	0.284091	0.0909091	0.0909091	0.0795455	0.0909091	0.0909091	0.125	12.0658	61.874
TRI	16.909	15.4364	11.44	8.90403	1.62852	1.11094	7.01588	5.2898	74.2908	0.13	0.2	0.12	0.08	0.08	0.17	0.09	0.13	12.0986	61.9068
UNI	7.79921	1.90881	4.19762	19.1386	9.27714	2.28002	1.39423	2.53892	17.6416	0.114286	0.128571	0.142857	0.142857	0.1	0.114286	0.128571	0.128571	-5.91781	38.663
UNI	20.9872	22.6846	66.4276	44.9605	3.42021	1.47129	1.36579	7.57259	1.10971	0.126761	0.140845	0.15493	0.112676	0.112676	0.112676	0.126761	0.112676	-5.88493	38.6959
UNI	12.2206	17.1278	6.61318	33.6343	2.27933	1.96229	5.06694	1.69065	6.4847	0.125	0.0972222	0.222222	0.111111	0.111111	0.0972222	0.111111	0.125	-5.85205	38.7288
UNI	17.7212	1.1579	13.5885	37.251	25.2082	18.5556	4.4242	14.2887	17.4209	0.111111	0.135802	0.160494	0.123457	0.135802	0.0987654	0.123457	0.111111	-5.72055	38.8603
UNI	25.0301	5.68708	17.0752	66.9889	4.88514	59.1967	15.2159	9.46873	1.33936	0.108696	0.119565	0.141304	0.108696	0.152174	0.130435	0.130435	0.108696	-5.68767	38.8932
UNI	11.9036	16.3918	19.3262	3.50629	3.09006	1.67779	2.35303	7.34165	29.2568	0.131579	0.157895	0.105263	0.105263	0.118421	0.0921053	0.131579	0.157895	-5.65479	38.926
UNI	11.9874	0.775996	45.5876	4.96752	1.69645	17.2877	15.686	1.56539	0.876211	0.0925926	0.148148	0.12963	0.111111	0.12963	0.111111	0.148148	0.12963	-5.62192	38.9589
UNI	4.44502	0.0867306	2.7339	6.49443	2.53061	1.69483	1.22168	9.58315	6.66422	0.0731707	0.121951	0.195122	0.121951	0.097561	0.121951	0.146341	0.121951	-5.45753	39.1233
UNI	18.2919	1.54635	2.2419	54.544	14.9646	2.58685	1.86893	23.4291	21.5007	0.107143	0.0952381	0.178571	0.119048	0.119048	0.119048	0.119048	0.142857	-5.42466	39.1562
UNI	30.0703	1.8304	3.91624	47.2055	47.0987	1.82858	110.177	1.08848	1.75074	0.105882	0.117647	0.129412	0.152941	0.117647	0.141176	0.117647	0.117647	-5.39178	39.189
UNI	4.89394	2.00747	2.16381	1.46153	2.62992	1.70578	0.626705	28.0443	0.957628	0.123077	0.138462	0.107692	0.123077	0.123077	0.138462	0.123077	0.123077	-5.26027	39.3205
UNI	48.3366	56.0559	1.88194	24.113	22.9059	191.514	1.12759	45.6738	5.10381	0.149254	0.104478	0.134328	0.119403	0.134328	0.104478	0.164179	0.0895522	-5.2274	39.3534
UNI	21.1882	2.45797	28.1818	7.97258	35.0083	7.94779	2.29244	44.3296	30.4088	0.114754	0.131148	0.131148	0.131148	0.0983607	0.114754	0.147541	0.131148	-5.19452	39.3863
UNI	9.31685	10.2404	3.39567	6.17723	0.422915	10.3614	2.08127	24.9663	12.3196	0.14	0.12	0.12	0.06	0.14	0.14	0.12	0.16	-5.16164	39.4192
UNI	46.8216	209.928	2.79479	31.5157	25.0064	26.7555	10.2996	5.31621	30.5648	0.142857	0.10989	0.131868	0.120879	0.142857	0.120879	0.10989	0.120879	-5.06301	39.5178
UNI	3.16135	1.49014	2.95814	3.18274	6.87131	4.28152	2.02608	1.79359	2.61549	0.121212	0.121212	0.121212	0.121212	0.136364	0.121212	0.121212	0.136364	-4.99726	39.5836
UNI	4.78232	11.3401	3.95796	6.31402	5.26269	2.70476	0.657052	0.832001	4.82055	0.134328	0.119403	0.179104	0.119403	0.0746269	0.119403	0.119403	0.134328	-4.96438	39.6164
UNI	13.074	1.13953	51.2295	15.2594	6.25606	0.686351	2.01368	9.42251	2.27594	0.105882	0.164706	0.129412	0.117647	0.117647	0.117647	0.129412	0.117647	-4.8	39.7808
UNI	8.71081	1.65358	10.7737	28.0003	2.72499	1.50936	0.984105	0.620735	11.2179	0.104478	0.208955	0.149254	0.104478	0.104478	0.104478	0.0895522	0.134328	-4.76712	39.8137
UNI	4.72769	0.772043	11.0819	5.37915	4.45987	1.77107	9.74144	1.6178	3.99191	0.147059	0.102941	0.147059	0.117647	0.117647	0.132353	0.117647	0.117647	-4.73425	39.8466
UNI	5.39241	0.521349	16.3506	9.4299	5.70618	3.75832	2.92913	0.998677	0.411868	0.132075	0.132075	0.169811	0.113208	0.113208	0.113208	0.113208	0.113208	-4.70137	39.8795
UNI	15.2551	0.78815	6.43256	28.1536	26.4619	12.8641	8.54697	1.43655	28.2552	0.0989011	0.131868	0.186813	0.10989	0.120879	0.120879	0.10989	0.120879	-4.56986	40.011
UNI	8.06344	2.09602	2.1244	25.5316	1.94772	0.211386	19.2033	1.29109	1.41296	0.138462	0.123077	0.169231	0.0923077	0.0923077	0.138462	0.123077	0.123077	-4.53699	40.0438
UNI	9.94585	5.27311	7.26762	9.47227	4.23841	2.45821	3.40699	9.41841	35.0658	0.114583	0.125	0.1875	0.114583	0.104167	0.104167	0.125	0.125	-4.47123	40.1096
UNI	5.71268	3.14906	4.88405	2.86048	5.37677	2.33529	2.14117	6.9332	16.7215	0.113636	0.159091	0.136364	0.113636	0.113636	0.113636	0.113636	0.136364	-0.394521	44.1863
UNI	28.766	53.6803	6.66486	8.45182	5.18224	2.94792	1.82872	17.448	88.164	0.142857	0.116883	0.116883	0.103896	0.103896	0.103896	0.12987	0.181818	-0.361644	44.2192
UNI	8.4243	1.61103	22.1157	8.62872	4.12394	9.67363	2.20246	5.00426	10.8595	0.116667	0.133333	0.166667	0.1	0.1	0.116667	0.116667	0.15	-0.19726	44.3836
UNI	21.4496	2.15847	5.0461	31.3396	13.7083	3.8052	11.5162	73.1732	8.28842	0.102564	0.115385	0.230769	0.102564	0.0897436	0.115385	0.128205	0.115385	-0.164384	44.4164
UNI	37.0896	1.57601	6.34953	76.8123	27.0939	2.41645	69.2925	61.1658	13.1029	0.106667	0.106667	0.173333	0.106667	0.106667	0.133333	0.146667	0.12	-0.131507	44.4493
UNI	13.8516	7.0736	13.5578	42.9582	4.28608	2.74423	3.43904	8.61029	1.50174	0.118421	0.131579	0.210526	0.105263	0.105263	0.105263	0.105263	0.118421	-0.0986301	44.4822
UNI	7.20777	3.77987	6.56759	23.7296	2.68611	3.2003	1.50695	2.36732	10.8075	0.132353	0.161765	0.132353	0.102941	0.117647	0.117647	0.102941	0.132353	0.263014	44.8438
UNI	14.3403	12.735	10.6542	7.28744	5.56101	3.75187	63.1469	4.41821	1.68851	0.136364	0.106061	0.136364	0.121212	0.121212	0.136364	0.121212	0.121212	0.29589	44.8767
UNI	13.3938	4.71714	3.76676	24.7434	5.00491	15.6783	33.2219	2.46674	10.4759	0.117647	0.147059	0.161765	0.0882353	0.132353	0.132353	0.117647	0.102941	0.328767	44.9096
UNI	10.1619	17.7785	6.58583	29.0586	6.69649	4.9872	4.19779	2.98505	0.967411	0.132353	0.117647	0.161765	0.117647	0.117647	0.117647	0.117647	0.117647	0.361644	44.9425
UNI	13.9409	19.4479	17.95	24.2603	4.37146	0.959658	14.9395	10.8984	8.91859	0.116279	0.209302	0.139535	0.0930233	0.0930233	0.116279	0.116279	0.116279	0.493151	45.074
UNI	7.12058	11.2406	7.19474	12.3446	4.02606	4.60272	8.73885	3.66806	1.16659	0.126761	0.112676	0.183099	0.112676	0.112676	0.126761	0.112676	0.112676	0.526027	45.1068
UNI	12.7424	6.8284	9.39942	12.6063	1.2739	42.1448	2.77609	9.7955	14.701	0.130435	0.188406	0.115942	0.057971	0.115942	0.115942	0.144928	0.130435	0.558904	45.1397
UNI	12.8925	5.12708	5.44647	48.6417	7.94581	2.10104	0.8921	0.923726	4.04698	0.111111	0.155556	0.2	0.111111	0.111111	0.111111	0.0888889	0.111111	0.591781	45.1726
UNI	35.2662	33.2136	3.48465	7.27582	20.3786	156.825	1.00413	7.20186	15.7246	0.115385	0.115385	0.115385	0.166667	0.153846	0.115385	0.102564	0.115385	4.86575	49.4466
UNI	3.99738	1.62797	0.781493	6.44785	0.15743	3.3477	2.15305	0.608623	13.5154	0.125	0.125	0.125	0.09375	0.125	0.125	0.125	0.15625	4.93151	49.5123
UNI	12.4565	18.4219	1.96531	10.186	4.16886	1.74489	5.92244	16.9485	34.9637	0.126761	0.112676	0.140845	0.126761	0.112676	0.112676	0.126761	0.140845	5.09589	49.6767
UNI	31.3494	2.11649	34.3651	43.0735	94.734	47.0542	0.73265	1.06273	3.60847	0.111111	0.125	0.166667	0.138889	0.125	0.111111	0.111111	0.111111	5.16164	49.7425
UNI	23.6154	27.8054	10.9657	47.8779	61.7818	15.66	4.21299	12.4231	9.50303	0.117647	0.132353	0.132353	0.117647	0.132353	0.117647	0.117647	0.132353	5.19452	49.7753
UNI	19.3645	30.7602	3.1272	45.8778	24.6376	12.7354	8.19217	6.73275	23.0596	0.133333	0.12	0.12	0.12	0.146667	0.12	0.12	0.12	5.32603	49.9068
UNI	11.1562	0.301314	2.56124	5.26861	4.69411	3.0686	4.55807	9.89394	45.9967	0.117647	0.117647	0.117647	0.117647	0.117647	0.117647	0.132353	0.161765	5.3589	49.9397
UNI	7.35734	3.40747	4.46578	21.5645	3.35914	1.89369	14.9512	7.43923	1.75721	0.121212	0.121212	0.121212	0.121212	0.121212	0.121212	0.151515	0.121212	5.39178	49.9726
UNI	9.45845	2.30946	42.4599	12.6805	3.25337	4.6847	0.697751	3.29843	3.10926	0.119048	0.119048	0.190476	0.0952381	0.119048	0.119048	0.119048	0.119048	5.42466	50.0055
UNI	12.7492	34.6761	1.97087	1.32346	2.93254	30.7339	2.34622	8.56681	16.4227	0.116667	0.116667	0.116667	0.116667	0.133333	0.116667	0.133333	0.15	5.55616	50.137
UNI	32.9283	92.483	1.7204	1.8651	35.4043	72.8905	1.02551	22.7463	1.56147	0.158537	0.109756	0.121951	0.134146	0.134146	0.097561	0.134146	0.109756	5.58904	50.1699
UNI	20.39	117.75	1.19379	1.6992	15.3493	1.72781	1.94573	3.50522	9.74056	0.134328	0.119403	0.119403	0.134328	0.119403	0.119403	0.119403	0.134328	5.62192	50.2027
UNI	40.9829	102.157	46.8881	30.444	48.6681	42.0831	23.4777	15.6882	1.495	0.163636	0.109091	0.0909091	0.109091	0.127273	0.127273	0.163636	0.109091	5.65479	50.2356
UNI	16.6471	3.41472	4.14948	38.5044	5.89302	2.26354	1.03766	3.56733	55.2042	0.119403	0.119403	0.134328	0.119403	0.119403	0.104478	0.119403	0.164179	10.4219	55.0027
UNI	14.5271	30.6062	1.94168	1.73283	22.759	2.3282	16.5716	7.40882	31.3492	0.125	0.125	0.125	0.111111	0.111111	0.125	0.138889	0.138889	10.4548	55.0356
UNI	6.46839	4.28798	4.50302	5.46432	1.8915	1.53335	1.33451	11.7194	17.5791	0.119403	0.119403	0.119403	0.119403	0.119403	0.119403	0.134328	0.149254	10.4877	55.0685
UNI	4.57731	5.4848	5.92487	2.90345	1.98037	2.42843	2.34021	11.8877	2.07444	0.137255	0.137255	0.117647	0.117647	0.117647	0.117647	0.137255	0.117647	10.6192	55.2
UNI	21.2954	2.05629	0.981333	2.89331	1.24309	95.261	1.09189	4.21314	51.6869	0.12987	0.116883	0.116883	0.116883	0.12987	0.116883	0.12987	0.142857	10.6521	55.2329
UNI	20.5681	24.1479	4.3319	7.21051	22.7933	1.78903	79.9533	11.8118	9.10762	0.129412	0.117647	0.117647	0.117647	0.117647	0.129412	0.141176	0.129412	10.6849	55.2658
UNI	23.4878	15.8148	49.6582	25.1097	48.3036	1.09193	25.0694	3.71963	14.4511	0.114286	0.142857	0.128571	0.114286	0.114286	0.128571	0.114286	0.142857	10.7178	55.2986
UNI	6.53455	2.38184	6.12732	1.46861	3.43989	19.7033	2.7159	2.21471	12.3872	0.119403	0.119403	0.119403	0.119403	0.134328	0.119403	0.134328	0.134328	10.8493	55.4301
UNI	12.7422	2.6739	2.96742	4.14966	58.948	1.7907	18.6074	4.41972	9.25283	0.121212	0.121212	0.121212	0.121212	0.121212	0.121212	0.121212	0.151515	10.9151	55.4959
UNI	12.0337	2.09394	2.43337	35.7201	43.1257	1.1038	0.687172	10.0952	4.8968	0.126984	0.126984	0.126984	0.111111	0.126984	0.126984	0.126984	0.126984	10.9479	55.5288
UNI	21.1593	4.35867	45.3947	5.42474	2.68724	25.4577	61.456	4.534	12.4102	0.115942	0.115942	0.130435	0.115942	0.130435	0.144928	0.115942	0.130435	11.1123	55.6932
UNI	27.6739	4.12373	89.9292	32.7136	35.5504	1.49538	23.42	2.4166	21.0725	0.109589	0.136986	0.123288	0.136986	0.123288	0.136986	0.123288	0.109589	11.1452	55.726
UNI	3.7447	0.720665	2.4467	2.44133	4.21485	1.13172	2.88943	3.07276	11.5469	0.112676	0.126761	0.126761	0.126761	0.112676	0.126761	0.126761	0.140845	11.1781	55.7589
UNI	38.356	138.19	34.5646	43.4923	40.3577	3.79427	1.71967	2.7271	7.72516	0.152778	0.125	0.125	0.138889	0.111111	0.111111	0.111111	0.125	11.3096	55.8904
UNI	9.83175	22.6802	4.57653	3.99407	34.8567	1.85397	1.49473	2.05568	2.4079	0.136364	0.121212	0.121212	0.136364	0.121212	0.121212	0.121212	0.121212	11.3425	55.9233
UNI	27.7905	142.681	2.15308	4.71064	2.22906	1.67845	22.2529	5.66409	13.5704	0.149254	0.104478	0.119403	0.119403	0.119403	0.119403	0.134328	0.134328	11.3753	55.9562
UNI	10.1699	2.40205	0.761602	41.9428	2.45932	14.9536	1.27589	5.01908	11.7906	0.117647	0.117647	0.117647	0.117647	0.147059	0.117647	0.132353	0.132353	11.4082	55.989
UNI	15.3514	2.20558	1.27736	4.45701	3.91843	2.95867	2.9602	1.46324	81.8325	0.130435	0.115942	0.115942	0.115942	0.115942	0.130435	0.115942	0.15942	11.5397	56.1205
UNI	11.2111	1.58793	15.1041	4.296	39.2545	4.35901	4.22735	13.5684	8.49506	0.121212	0.121212	0.136364	0.121212	0.121212	0.121212	0.121212	0.136364	11.5726	56.1534
UNI	13.0713	25.504	3.37358	28.0852	2.35302	1.79441	26.8376	2.71321	12.0327	0.123077	0.123077	0.138462	0.123077	0.123077	0.123077	0.123077	0.123077	11.6055	56.1863
UNI	34.3716	153.685	0.931478	1.53749	4.4335	1.42062	82.1921	2.07221	1.83096	0.134328	0.119403	0.119403	0.119403	0.119403	0.149254	0.119403	0.119403	11.6384	56.2192
UNI	6.22121	1.38193	3.38787	12.3615	12.6642	2.98804	1.69885	1.63192	12.0304	0.117647	0.137255	0.137255	0.137255	0.117647	0.117647	0.117647	0.117647	15.9452	60.526
UNI	18.8084	23.4901	40.1386	53.4931	1.97323	2.93641	3.76236	2.87638	1.93654	0.135135	0.135135	0.162162	0.121622	0.108108	0.121622	0.108108	0.108108	15.9781	60.5589
UNI	15.0085	4.16375	3.23792	20.944	5.84471	43.0815	5.13393	12.5853	17.8907	0.109091	0.109091	0.127273	0.109091	0.127273	0.109091	0.127273	0.181818	16.1753	60.7562
UNI	23.6701	24.8243	5.82675	1.82672	63.6632	61.7134	1.1729	3.88772	18.357	0.134328	0.134328	0.119403	0.119403	0.149254	0.119403	0.119403	0.104478	16.2411	60.8219
UNI	4.95535	3.20085	1.86485	2.74844	2.89652	6.06441	2.89529	3.78686	13.69	0.12069	0.12069	0.12069	0.12069	0.12069	0.12069	0.12069	0.155172	16.3726	60.9534
UNI	11.2652	12.373	2.7443	36.6834	3.19585	1.53576	2.27937	5.1087	20.2778	0.137255	0.117647	0.137255	0.117647	0.117647	0.117647	0.117647	0.137255	16.4055	60.9863
UNI	23.1666	16.9209	37.6729	49.9651	25.8609	1.95491	24.8829	15.0874	3.30905	0.12766	0.12766	0.148936	0.12766	0.106383	0.106383	0.148936	0.106383	16.4384	61.0192
UNI	8.43359	1.37529	1.73023	21.4065	4.28206	4.51629	3.57972	3.31842	22.2855	0.119403	0.119403	0.149254	0.119403	0.119403	0.119403	0.119403	0.134328	16.4712	61.0521
UNI	33.2278	25.3044	3.59755	2.38644	38.4246	40.3519	125.082	3.00621	15.7309	0.134615	0.115385	0.115385	0.134615	0.115385	0.134615	0.115385	0.134615	16.6027	61.1836
UNI	10.4819	9.23812	1.26551	3.4968	15.0376	20.9349	1.27447	21.3083	8.79505	0.134328	0.119403	0.119403	0.119403	0.134328	0.119403	0.134328	0.119403	16.6356	61.2164
UNI	17.1455	25.8679	3.9646	44.949	1.77019	36.2709	2.86292	2.98883	10.4485	0.134328	0.119403	0.149254	0.119403	0.119403	0.119403	0.119403	0.119403	16.6685	61.2493
UNI	23.2003	1.02463	2.24176	2.64279	9.48689	33.9938	60.8328	5.21395	61.0856	0.126761	0.112676	0.0985915	0.126761	0.126761	0.140845	0.140845	0.126761	16.8329	61.4137
UNI	6.24621	4.44909	27.9256	3.5503	2.17144	1.77719	6.90154	1.16807	2.21678	0.14	0.12	0.12	0.12	0.12	0.14	0.12	0.12	16.8658	61.4466
UNI	15.9008	11.6223	1.46224	29.556	3.17695	13.2535	1.73586	10.9907	48.2442	0.138889	0.111111	0.125	0.111111	0.125	0.111111	0.138889	0.138889	16.8986	61.4795
UNI	7.28325	1.3311	17.174	15.3885	3.05211	2.62104	3.80271	1.99555	1.0866	0.106667	0.146667	0.213333	0.106667	0.106667	0.106667	0.106667	0.106667	16.9315	61.5123
VIK	14.1574	33.5515	4.51147	7.31834	5.97766	2.63328	17.5274	9.0404	20.2837	0.173333	0.106667	0.106667	0.106667	0.12	0.133333	0.12	0.133333	-10.5205	44.5479
VIK	6.7023	11.4132	6.35706	13.5705	2.73138	2.69359	2.367	11.3308	1.98745	0.136364	0.121212	0.121212	0.121212	0.121212	0.121212	0.136364	0.121212	-10.4877	44.5808
VIK	7.41529	5.89308	4.30746	8.40568	7.18168	16.7169	8.02526	2.50544	5.62022	0.115942	0.115942	0.202899	0.115942	0.115942	0.101449	0.115942	0.115942	-10.4548	44.6137
VIK	7.01723	14.5622	7.21595	7.38556	6.59048	2.30381	6.43485	7.09221	3.60964	0.138462	0.123077	0.123077	0.123077	0.123077	0.123077	0.123077	0.123077	-10.3233	44.7452
VIK	5.76715	8.76502	10.0129	9.62401	6.2785	1.93921	2.84637	2.6274	3.61558	0.140351	0.122807	0.122807	0.122807	0.122807	0.122807	0.122807	0.122807	-10.2904	44.7781
VIK	1.89196	2.26083	4.10337	1.04434	2.72834	1.268	1.66662	0.589447	1.47471	0.125	0.125	0.125	0.125	0.125	0.125	0.125	0.125	-10.2904	44.7781
VIK	9.00936	5.88454	4.5729	9.70554	26.8023	12.7574	3.58528	2.90441	4.91428	0.115942	0.130435	0.115942	0.130435	0.130435	0.130435	0.115942	0.130435	-10.2575	44.811
VIK	28.3379	22.2867	9.80932	148.479	5.03096	2.37035	22.9562	10.5604	2.33434	0.145833	0.125	0.125	0.104167	0.125	0.125	0.125	0.125	-10.2247	44.8438
VIK	31.2462	29.2482	9.64137	122.411	5.71472	51.5701	1.75679	16.279	4.48321	0.142857	0.128571	0.128571	0.114286	0.128571	0.114286	0.128571	0.114286	-10.0932	44.9753
VIK	10.5992	44.8671	5.47133	11.5277	3.91141	1.90013	1.30238	0.801486	3.58959	0.16	0.12	0.12	0.12	0.12	0.12	0.12	0.12	-10.0603	45.0082
VIK	7.55221	15.7629	3.1315	14.0602	2.11997	1.0313	0.844508	7.0394	13.883	0.132353	0.117647	0.117647	0.117647	0.117647	0.117647	0.132353	0.147059	-10.0274	45.0411
VIK	4.10394	1.09904	6.17921	5.56727	15.4633	0.556858	0.356824	1.03801	0.891604	0.130435	0.115942	0.115942	0.144928	0.115942	0.115942	0.130435	0.130435	-10.0274	45.0411
VIK	4.5705	7.91513	3.82517	5.02802	2.28029	0.441888	0.552216	1.39075	12.53	0.128571	0.114286	0.114286	0.128571	0.128571	0.114286	0.114286	0.157143	-9.99452	45.074
VIK	3.93351	0.928509	4.00823	6.95683	0.895192	0.877197	0.506765	9.23933	7.0867	0.125	0.1375	0.125	0.1125	0.125	0.1125	0.125	0.1375	-9.83014	45.2384
VIK	2.54545	1.30173	5.03853	8.8397	1.39792	0.379558	0.396228	1.08321	1.92673	0.125	0.125	0.125	0.125	0.125	0.125	0.125	0.125	-9.79726	45.2712
VIK	6.42236	11.4257	8.80459	11.3607	3.77297	2.46641	6.5614	3.69428	2.65001	0.136364	0.121212	0.121212	0.121212	0.121212	0.136364	0.121212	0.121212	-9.40274	45.6658
VIK	3.40518	0.540581	12.0774	4.73677	2.46739	0.754291	1.79826	1.38839	1.81109	0.12	0.14	0.14	0.12	0.12	0.12	0.12	0.12	-9.33699	45.7315
VIK	6.05046	9.81793	10.4366	8.56349	4.86928	4.58516	4.47601	2.83041	1.57147	0.136364	0.151515	0.106061	0.121212	0.121212	0.121212	0.121212	0.121212	-9.30411	45.7644
VIK	19.0355	16.6306	14.1073	8.27752	88.1819	11.0165	2.28674	3.25902	2.41586	0.130435	0.144928	0.115942	0.130435	0.130435	0.115942	0.115942	0.115942	-9.1726	45.8959
VIK	8.93885	8.62197	7.63088	8.93371	12.7418	0.955725	1.0588	9.57684	20.7175	0.135135	0.121622	0.121622	0.121622	0.121622	0.121622	0.121622	0.135135	-7.98904	47.0795
VIK	7.28173	3.30111	5.25701	30.4227	3.95716	0.970882	1.75492	0.819485	10.0271	0.12	0.173333	0.12	0.12	0.106667	0.106667	0.106667	0.146667	-7.95616	47.1123
VIK	15.7373	0.396716	14.6971	79.7841	1.87292	1.14973	0.890731	2.93562	0.872724	0.09375	0.15625	0.15625	0.125	0.125	0.09375	0.125	0.125	-7.72603	47.3425
VIK	11.3283	2.26561	10.3094	2.42564	7.44901	17.6321	16.2989	21.0582	1.86479	0.109375	0.15625	0.09375	0.078125	0.078125	0.171875	0.203125	0.109375	-7.69315	47.3753
VIK	13.5055	19.1899	11.3081	13.1093	3.27939	1.06576	2.35206	10.357	43.358	0.134831	0.11236	0.11236	0.123596	0.11236	0.123596	0.146067	0.134831	-7.46301	47.6055
VIK	8.44235	5.22979	12.1899	7.893	18.7609	3.13456	11.4104	7.76695	1.03142	0.111111	0.111111	0.1	0.1	0.0888889	0.1	0.3	0.0888889	-7.26575	47.8027
VIK	19.894	4.49226	29.4856	14.2935	26.8819	1.92271	3.39074	6.36694	96.5409	0.0529801	0.198675	0.0794702	0.0794702	0.0529801	0.0529801	0.403974	0.0794702	-7.23288	47.8356
VIK	18.881	8.77722	3.49684	93.7242	3.26612	2.59844	0.723915	5.20823	15.9168	0.0819672	0.0819672	0.147541	0.0655738	0.0655738	0.0655738	0.393443	0.0983607	-7.10137	47.9671
VIK	9.4499	0.674925	7.99305	42.3853	1.30718	2.03461	0.59022	7.45568	1.5026	0.0531915	0.117021	0.106383	0.0531915	0.0531915	0.0531915	0.489362	0.0744681	-7.03562	48.0329
VIK	5.20715	1.7364	5.08032	6.64275	2.50567	1.92064	7.25307	5.96156	8.01333	0.105882	0.0941176	0.129412	0.0941176	0.0941176	0.117647	0.247059	0.117647	-4.10959	50.9589
VIK	38.1988	0	6.60732	6.66e-07	0	0	0	54.906	5.41e-08	0.0392157	0.0784314	0.0392157	0.0392157	0.0392157	0.0392157	0.686275	0.0392157	-4.04384	51.0247
VIK	5.57617	2.817	3.93343	11.2206	3.98732	2.83017	6.35845	7.09981	1.28385	0.0882353	0.0882353	0.0882353	0.0882353	0.0882353	0.0882353	0.382353	0.0882353	-3.91233	51.1562
VIK	16.7802	3.40138	21.6189	86.6422	7.03227	2.0106	1.57797	16.2184	2.51216	0.0769231	0.0961538	0.0673077	0.0769231	0.0673077	0.0769231	0.471154	0.0673077	-3.87945	51.189
VIK	5.17332	1.72287	6.57533	14.9716	11.5781	0.465909	1.46682	4.47724	1.80322	0.0666667	0.106667	0.0666667	0.0666667	0.0533333	0.0533333	0.533333	0.0533333	-3.84658	51.2219
VIK	5.76986	4.02009	10.5998	7.84794	5.31489	4.29151	4.36893	5.78886	2.42739	0.0683761	0.0769231	0.0940171	0.0683761	0.0683761	0.0683761	0.487179	0.0683761	-3.8137	51.2548
VIK	14.1859	3.80646	4.46295	130.093	3.46814	2.14736	5.79834	5.08259	2.13451	0.0898876	0.0898876	0.0786517	0.0786517	0.0786517	0.0898876	0.404494	0.0898876	-3.78082	51.2877
VIK	12.1543	1.58814	38.4668	26.8129	4.57385	1.71635	0.596589	6.79541	13.8666	0.0606061	0.0833333	0.166667	0.0757576	0.0681818	0.0606061	0.401515	0.0833333	-3.55068	51.5178
VIK	10.5572	1.03087	14.6133	5.83122	4.33966	1.52807	2.39936	19.0282	1.04222	0.0776699	0.0970874	0.0970874	0.0776699	0.0776699	0.0776699	0.407767	0.0873786	-3.55068	51.5178
VIK	10.385	4.72799	7.34318	37.5029	5.72116	2.2332	2.46685	5.47492	7.2978	0.0851064	0.117021	0.159574	0.0851064	0.0851064	0.0851064	0.297872	0.0851064	-3.55068	51.5178
VIK	2.42026	1.21923	1.74731	4.6238	4.05868	0.964913	3.8271	2.40181	0.606934	0.097561	0.097561	0.097561	0.097561	0.097561	0.109756	0.292683	0.109756	-3.55068	51.5178
VIK	5.49266	1.26859	2.14474	28.5868	4.03866	4.49903	1.23022	1.78025	1.76292	0.0824742	0.0824742	0.123711	0.0927835	0.0927835	0.0927835	0.28866	0.14433	-3.32055	51.7479
VIK	19.3519	1.09044	94.0026	15.4633	21.2791	1.25995	0.961386	18.5914	0.389953	0.0967742	0.0967742	0.11828	0.107527	0.0860215	0.0967742	0.311828	0.0860215	-3.28767	51.7808
VIK	2.26452	12.2344	0.745401	0.808063	5.74232	2.87106	1.21524	1.10209	1.078	0.0661765	0.0661765	0.0661765	0.0735294	0.0661765	0.110294	0.470588	0.0808824	-3.25479	51.8137
VIK	1.48638	1.6479	0.631625	1.0488	0.772737	0.937717	1.46935	1.32486	4.17488	0.0551724	0.0551724	0.0689655	0.0551724	0.0551724	0.117241	0.510345	0.0827586	-3.22192	51.8466
VIK	28.2876	16.4277	1.80927	5.79018	3.87919	3.63637	2.39802	42.2122	1.63685	0.0505051	0.0454545	0.0555556	0.0454545	0.0454545	0.0808081	0.626263	0.0505051	-3.18904	51.8795
VIK	27.8206	0.162455	1.86818	2.2885	2.69698	0.734929	0.452639	46.5211	0.57805	0.047619	0.0555556	0.0555556	0.0555556	0.047619	0.0952381	0.587302	0.0555556	-3.15616	51.9123
VIK	3.82039	0.866327	4.86569	1.80136	1.28981	11.2226	0.876008	1.30088	8.45989	0.108108	0.108108	0.108108	0.108108	0.121622	0.108108	0.202703	0.135135	6.73973	61.8082
VIK	3.28502	13.088	1.90621	0.703637	0.714295	7.43822	0.281295	0.50835	1.12829	0.135135	0.108108	0.108108	0.108108	0.121622	0.121622	0.189189	0.108108	6.7726	61.8411
VIK	1.41082	1.54065	2.45523	1.1687	1.23625	2.59833	0.657108	0.874274	1.76418	0.106667	0.106667	0.0933333	0.0933333	0.0933333	0.0933333	0.306667	0.106667	6.96986	62.0384
VIK	3.73496	8.4461	5.79586	2.49216	3.58536	2.19712	1.26183	4.39597	0.669494	0.113924	0.113924	0.101266	0.113924	0.101266	0.126582	0.227848	0.101266	7.00274	62.0712
VIK	3.58678	1.8652	3.34627	11.8127	1.21174	2.32553	1.17467	1.90515	9.77598	0.0851064	0.0851064	0.0957447	0.0851064	0.0851064	0.159574	0.308511	0.0957447	7.03562	62.1041
VIK	5.35018	0.5029	2.7625	4.63617	5.39891	1.53027	2.54511	6.7425	15.4442	0.0909091	0.0909091	0.121212	0.0909091	0.121212	0.121212	0.242424	0.121212	7.16712	62.2356
VIK	2.37174	1.46314	11.667	1.04078	1.09876	1.63103	1.1153	0.962971	1.11968	0.103448	0.114943	0.103448	0.103448	0.103448	0.126437	0.241379	0.103448	7.2	62.2685
VIK	1.75103	3.86379	0.801804	2.06246	3.39705	1.84363	0.756388	0.993199	1.01465	0.115385	0.102564	0.115385	0.102564	0.115385	0.102564	0.230769	0.115385	7.23288	62.3014
VIK	1.91863	0.488642	8.57654	1.08722	1.34036	2.12728	1.16835	1.18165	0.754582	0.0808081	0.10101	0.0808081	0.0808081	0.0808081	0.0808081	0.414141	0.0808081	7.26575	62.3342
VIK	2.40791	2.02959	2.20173	1.50863	1.27849	1.04497	0.62414	7.02942	1.40588	0.115942	0.115942	0.115942	0.115942	0.130435	0.115942	0.173913	0.115942	7.39726	62.4658
VIK	1.19143	1.92248	0.930994	4.02581	0.737282	0.459542	0.831041	0.490238	0.184283	0.125	0.125	0.125	0.1	0.1	0.1	0.225	0.1	7.43014	62.4986
VIK	4.75434	9.78369	0.892785	0.849279	22.0433	0.443992	0.819779	2.45155	0.69285	0.107143	0.0952381	0.0952381	0.119048	0.0952381	0.0952381	0.297619	0.0952381	7.46301	62.5315
VIK	2.86745	1.73202	3.23065	11.8139	4.6794	2.20644	1.17217	1.22236	1.91139	0.0810811	0.0945946	0.0945946	0.0810811	0.0810811	0.0810811	0.405405	0.0810811	7.49589	62.5644
VIK	2.68267	0.9695	8.94067	1.27994	0.726413	2.00616	0.643214	0.463017	5.81376	0.117647	0.132353	0.117647	0.117647	0.117647	0.117647	0.147059	0.132353	7.66027	62.7288
VIK	2.91359	10.0945	0.862787	1.5315	1.11327	6.92957	3.50148	0.588851	1.20494	0.111111	0.0987654	0.0987654	0.0987654	0.111111	0.111111	0.259259	0.111111	7.69315	62.7616
VIK	3.80388	1.32907	0.740967	1.68302	2.23872	1.99568	1.46294	0.734306	16.7057	0.112676	0.112676	0.140845	0.112676	0.112676	0.112676	0.140845	0.15493	11.8356	66.9041
VIK	7.51335	1.4163	3.16382	22.2925	3.06794	16.5431	1.82636	1.57149	2.44974	0.114286	0.114286	0.171429	0.114286	0.128571	0.114286	0.128571	0.114286	11.8685	66.937
VIK	6.42236	15.728	5.27699	11.5765	4.30217	2.71643	2.16966	2.5104	4.37459	0.113924	0.151899	0.177215	0.113924	0.101266	0.101266	0.139241	0.101266	12.0329	67.1014
VIK	3.45762	15.3918	2.65036	3.19389	2.95137	0.798003	2.52498	1.13061	1.89535	0.111111	0.0987654	0.0987654	0.0987654	0.0987654	0.0987654	0.259259	0.135802	12.0658	67.1342
VIK	5.45633	2.71646	29.7139	3.42664	3.56364	3.82497	1.61071	2.20844	1.05171	0.106667	0.106667	0.106667	0.106667	0.106667	0.106667	0.253333	0.106667	12.0986	67.1671
VIK	3.72119	20.1918	1.23818	0.728658	2.09406	1.38729	1.80302	2.03059	1.53175	0.1125	0.1	0.1	0.1	0.1	0.1	0.2625	0.125	12.263	67.3315
VIK	5.19097	2.43447	3.74419	3.11664	1.7886	1.87754	6.89382	7.14223	10.8214	0.104167	0.104167	0.104167	0.104167	0.104167	0.166667	0.1875	0.125	12.2959	67.3644
VIK	1.51781	2.48607	3.9253	1.11345	0.705793	1.04411	1.54978	0.937063	0.912522	0.0898876	0.11236	0.0898876	0.0898876	0.0898876	0.168539	0.269663	0.0898876	12.3288	67.3973
VIK	6.20257	14.2156	6.19753	6.49443	3.35866	4.01092	1.58813	5.23873	9.02653	0.09	0.09	0.08	0.08	0.1	0.11	0.28	0.17	12.4603	67.5288
VIK	11.5161	5.5678	17.134	32.0241	7.65012	4.20014	10.7595	5.95113	1.38198	0.0683761	0.119658	0.162393	0.0683761	0.0683761	0.0940171	0.324786	0.0940171	12.4932	67.5616
VIK	3.66275	8.79095	1.16013	12.5335	1.27808	2.0336	1.50801	0.982855	1.31753	0.125	0.0909091	0.125	0.0909091	0.0909091	0.159091	0.204545	0.113636	12.6904	67.7589
VIK	1.7718	2.3788	1.14519	8.15601	2.65667	0.903179	0.854746	0.665998	1.0094	0.0825688	0.0825688	0.0917431	0.0825688	0.0825688	0.100917	0.376147	0.100917	12.7233	67.7918
VIK	4.22906	8.82664	4.59642	20.577	2.25333	1.70688	1.09059	1.30949	1.84335	0.0775862	0.0689655	0.103448	0.0775862	0.0689655	0.137931	0.37931	0.0862069	12.7562	67.8247
VIK	2.60854	12.5755	1.00084	7.06675	0.949835	0.735865	1.3235	1.29795	1.1769	0.0825688	0.0733945	0.0825688	0.0733945	0.0733945	0.110092	0.412844	0.0917431	12.9205	67.989
VIK	1.65167	1.09382	1.42509	6.12571	3.96632	1.23615	0.711888	0.652652	0.900898	0.0957447	0.0851064	0.0957447	0.0851064	0.0851064	0.106383	0.329787	0.117021	12.9534	68.0219
VIK	2.51919	1.6028	1.04994	5.9945	2.00338	1.11462	1.60359	3.20345	0.982095	0.0784314	0.0784314	0.0882353	0.0784314	0.0784314	0.127451	0.392157	0.0784314	12.9863	68.0548
VIK	9.34109	1.55833	2.75202	1.96847	3.23182	3.40653	1.69554	17.8683	6.06694	0.0725806	0.0645161	0.0645161	0.0645161	0.0645161	0.16129	0.435484	0.0725806	13.0192	68.0877
