# Supplementary material for: Longitudinal measures of monkey brain structure and activity through adolescence predict cognitive maturation
Source: Nat Neurosci. 2025 Oct 27;28(11):2344–55. doi: 10.1038/s41593-025-02076-0 (PMC12586175; doi:10.1038/s41593-025-02076-0)
Supplement: Supplementary file 3 — Source data for Figs. 1–6 and Extended Data Figs. 1 and 3–9. [file 41593_2025_2076_MOESM3_ESM.zip › NN_sourcefile/Fig1f.xlsx]

## Sheet: sac_RT
ID	RT	class_weight_1	class_weight_2	class_weight_3	class_weight_4	class_weight_5	class_weight_6	class_weight_7	class_weight_8	RT_1	RT_2	RT_3	RT_4	RT_5	RT_6	RT_7	RT_8	mature	age
OLI	0.361509	0.113208	0.113208	0.113208	0.132075	0.169811	0.113208	0.132075	0.113208	0.375333	0.346	0.38	0.377143	0.358222	0.340667	0.347429	0.368667	-12.6575	46.4219
OLI	0.31322	0.101695	0.101695	0.254237	0.118644	0.101695	0.118644	0.101695	0.101695	0.289333	0.329333	0.3256	0.305714	0.312	0.288	0.328	0.314667	-12.6247	46.4548
OLI	0.305241	0.103448	0.137931	0.229885	0.114943	0.103448	0.103448	0.103448	0.103448	0.293333	0.315667	0.3202	0.2936	0.291556	0.298667	0.307556	0.300889	-12.5918	46.4877
OLI	0.309514	0.108108	0.108108	0.175676	0.108108	0.135135	0.121622	0.108108	0.135135	0.304	0.3265	0.332923	0.29	0.3044	0.296444	0.309	0.3028	-12.4603	46.6192
OLI	0.313418	0.101266	0.126582	0.240506	0.101266	0.101266	0.101266	0.101266	0.126582	0.292	0.332	0.333474	0.304	0.2845	0.3085	0.3105	0.3108	-12.4274	46.6521
OLI	0.306582	0.101266	0.177215	0.189873	0.126582	0.101266	0.113924	0.0886076	0.101266	0.3095	0.306857	0.316533	0.3024	0.3155	0.283111	0.298286	0.3145	-12.3945	46.6849
OLI	0.307067	0.1	0.133333	0.244444	0.1	0.122222	0.1	0.1	0.1	0.296444	0.322667	0.315091	0.281333	0.312727	0.289778	0.331556	0.288889	-12.3616	46.7178
OLI	0.337136	0.111111	0.135802	0.197531	0.0987654	0.111111	0.123457	0.111111	0.111111	0.329333	0.344364	0.3545	0.3065	0.336889	0.3212	0.337778	0.349778	-12	47.0795
OLI	0.307662	0.084507	0.112676	0.309859	0.15493	0.0985915	0.084507	0.084507	0.0704225	0.306	0.309	0.302545	0.303273	0.309143	0.307333	0.31	0.3352	-11.9671	47.1123
OLI	0.312238	0.0792079	0.178218	0.19802	0.0990099	0.0891089	0.138614	0.138614	0.0792079	0.3065	0.3	0.3174	0.3248	0.331556	0.307143	0.319143	0.292	-11.9342	47.1452
OLI	0.299016	0.0983607	0.114754	0.245902	0.131148	0.0983607	0.114754	0.0819672	0.114754	0.282667	0.285714	0.313867	0.2875	0.292	0.297714	0.3088	0.308	-11.9014	47.1781
OLI	0.308	0.123288	0.123288	0.123288	0.136986	0.109589	0.109589	0.150685	0.123288	0.317778	0.284889	0.292	0.294	0.3055	0.319	0.34	0.306222	-11.9014	47.1781
OLI	0.320693	0.133333	0.106667	0.133333	0.12	0.133333	0.133333	0.12	0.12	0.34	0.2925	0.2972	0.313333	0.332	0.2904	0.378222	0.321333	-10.8493	48.2301
OLI	0.308055	0.109589	0.0821918	0.315068	0.136986	0.0821918	0.0958904	0.0958904	0.0821918	0.332	0.333333	0.30487	0.3	0.254	0.315429	0.32	0.308	-10.8164	48.263
OLI	0.318757	0.108108	0.135135	0.148649	0.135135	0.148649	0.108108	0.108108	0.108108	0.3025	0.296	0.343636	0.3424	0.310909	0.3085	0.326	0.3135	-10.7507	48.3288
OLI	0.310667	0.114943	0.126437	0.16092	0.114943	0.114943	0.126437	0.114943	0.126437	0.3128	0.322545	0.301143	0.296	0.3012	0.304364	0.3356	0.314545	-10.6192	48.4603
OLI	0.318667	0.121212	0.121212	0.136364	0.121212	0.136364	0.121212	0.121212	0.121212	0.3015	0.311	0.330667	0.3255	0.325778	0.2965	0.3375	0.3185	-10.5863	48.4932
OLI	0.303758	0.136364	0.106061	0.121212	0.166667	0.121212	0.121212	0.121212	0.106061	0.297778	0.294857	0.334	0.294545	0.2945	0.286	0.3255	0.306286	-10.5534	48.526
OLI	0.317753	0.136986	0.123288	0.178082	0.109589	0.109589	0.109589	0.123288	0.109589	0.3332	0.306667	0.338154	0.3145	0.31	0.303	0.306667	0.316	-10.5205	48.5589
OLI	0.322457	0.128571	0.1	0.142857	0.128571	0.114286	0.114286	0.128571	0.142857	0.342222	0.316	0.3332	0.301778	0.3085	0.3195	0.326667	0.3268	-10.3562	48.7233
OLI	0.318568	0.123457	0.111111	0.135802	0.123457	0.111111	0.111111	0.135802	0.148148	0.3204	0.317333	0.315636	0.3492	0.301333	0.294667	0.324727	0.320333	-10.3233	48.7562
OLI	0.304219	0.109589	0.123288	0.136986	0.123288	0.109589	0.109589	0.164384	0.123288	0.3165	0.287111	0.2836	0.312	0.311	0.294	0.321333	0.305778	-10.2904	48.789
OLI	0.368043	0.0978261	0.0978261	0.130435	0.0869565	0.130435	0.0652174	0.23913	0.152174	0.396	0.360889	0.339667	0.3565	0.405333	0.364	0.349091	0.385143	-5.58904	53.4904
OLI	0.33241	0.115385	0.115385	0.115385	0.115385	0.115385	0.115385	0.205128	0.102564	0.351556	0.306667	0.339111	0.3	0.309333	0.331556	0.36625	0.328	-5.55616	53.5233
OLI	0.293578	0.118919	0.124324	0.12973	0.124324	0.118919	0.108108	0.118919	0.156757	0.312727	0.289217	0.305167	0.281043	0.287818	0.291	0.307455	0.278483	-5.55616	53.5233
OLI	0.32937	0.111111	0.12037	0.148148	0.111111	0.12963	0.12963	0.12037	0.12963	0.358333	0.317231	0.34675	0.296	0.325714	0.323429	0.328923	0.334571	-5.52329	53.5562
OLI	0.318585	0.123077	0.123077	0.138462	0.123077	0.123077	0.123077	0.123077	0.123077	0.329	0.3185	0.318667	0.293	0.32	0.318	0.315	0.3365	-5.49041	53.589
OLI	0.307768	0.115942	0.130435	0.115942	0.115942	0.115942	0.144928	0.144928	0.115942	0.32	0.328444	0.2995	0.2775	0.28	0.3112	0.324	0.314	-5.45753	53.6219
OLI	0.341976	0.105882	0.105882	0.117647	0.129412	0.117647	0.129412	0.164706	0.129412	0.353778	0.345778	0.3348	0.299636	0.3372	0.341818	0.351714	0.370182	-5.32603	53.7534
OLI	0.316882	0.132353	0.147059	0.117647	0.117647	0.117647	0.117647	0.117647	0.132353	0.319111	0.3396	0.2975	0.3055	0.3135	0.3075	0.3275	0.318667	-5.29315	53.7863
OLI	0.326031	0.123077	0.123077	0.138462	0.123077	0.123077	0.123077	0.123077	0.123077	0.34	0.3495	0.366667	0.2875	0.3275	0.308	0.3275	0.2965	-5.26027	53.8192
OLI	0.321913	0.115942	0.130435	0.130435	0.115942	0.130435	0.115942	0.130435	0.130435	0.3205	0.307111	0.329778	0.3575	0.314222	0.301	0.328	0.318667	-5.2274	53.8521
OLI	0.323942	0.115942	0.115942	0.115942	0.115942	0.115942	0.130435	0.15942	0.130435	0.3485	0.321	0.3165	0.2845	0.297	0.313778	0.337455	0.364	-5.06301	54.0164
OLI	0.335701	0.119403	0.134328	0.119403	0.134328	0.119403	0.119403	0.134328	0.119403	0.34	0.38	0.334	0.281778	0.316	0.33	0.363111	0.3385	-5.03014	54.0493
OLI	0.343588	0.117647	0.117647	0.147059	0.147059	0.132353	0.117647	0.102941	0.117647	0.3495	0.3585	0.3464	0.3488	0.333778	0.3315	0.328	0.3495	-0.723288	58.3562
OLI	0.332176	0.132353	0.117647	0.132353	0.102941	0.147059	0.117647	0.117647	0.132353	0.336444	0.3175	0.347111	0.313143	0.3348	0.3275	0.321	0.352	-0.690411	58.389
OLI	0.345246	0.131148	0.0983607	0.114754	0.131148	0.131148	0.131148	0.131148	0.131148	0.342	0.341333	0.32	0.352	0.334	0.3435	0.36	0.365	-0.657534	58.4219
OLI	0.339944	0.111111	0.138889	0.125	0.111111	0.111111	0.166667	0.111111	0.125	0.3365	0.3288	0.330222	0.329	0.3565	0.354667	0.337	0.343111	-0.624658	58.4548
OLI	0.332937	0.125	0.125	0.125	0.125	0.125	0.125	0.125	0.125	0.349	0.3295	0.318	0.325	0.299	0.362	0.354	0.327	-0.493151	58.5863
OLI	0.314959	0.109589	0.123288	0.136986	0.123288	0.109589	0.123288	0.164384	0.109589	0.319	0.312	0.3092	0.318667	0.303	0.331111	0.304333	0.327	-0.460274	58.6192
OLI	0.309662	0.123077	0.123077	0.123077	0.123077	0.123077	0.123077	0.138462	0.123077	0.314	0.3055	0.302	0.2945	0.3045	0.317	0.328889	0.3085	-0.427397	58.6521
OLI	0.307625	0.125	0.125	0.125	0.125	0.125	0.125	0.125	0.125	0.3135	0.2945	0.2965	0.288	0.2855	0.3135	0.338	0.3315	-0.394521	58.6849
OLI	0.319167	0.111111	0.125	0.111111	0.111111	0.125	0.125	0.180556	0.111111	0.3305	0.282667	0.315	0.2815	0.291111	0.324	0.368	0.3375	-0.263014	58.8164
OLI	0.301672	0.119403	0.119403	0.134328	0.119403	0.149254	0.119403	0.119403	0.119403	0.304	0.3015	0.284889	0.3015	0.2916	0.295	0.3195	0.32	-0.230137	58.8493
OLI	0.313714	0.126984	0.111111	0.126984	0.126984	0.126984	0.126984	0.126984	0.126984	0.301	0.318857	0.2945	0.281	0.312	0.336	0.3255	0.3415	-0.0328767	59.0466
OLI	0.301687	0.125	0.125	0.125	0.109375	0.125	0.140625	0.125	0.125	0.314	0.2945	0.3	0.290286	0.288	0.305333	0.3185	0.301	0	59.0795
OLI	0.3065	0.125	0.125	0.109375	0.125	0.125	0.140625	0.125	0.125	0.315	0.305	0.305143	0.292	0.3025	0.307111	0.314	0.311	0.0328767	59.1123
OLI	0.324152	0.101266	0.113924	0.126582	0.113924	0.126582	0.164557	0.126582	0.126582	0.3175	0.326222	0.3416	0.326667	0.322	0.288615	0.3332	0.3472	4.56986	63.6493
OLI	0.309152	0.121212	0.121212	0.121212	0.121212	0.121212	0.121212	0.136364	0.136364	0.317	0.319	0.275	0.2905	0.291	0.3075	0.339111	0.328	4.60274	63.6822
OLI	0.322286	0.103896	0.103896	0.103896	0.12987	0.103896	0.168831	0.168831	0.116883	0.325	0.323	0.317	0.2932	0.312	0.316308	0.344923	0.341333	4.66849	63.7479
OLI	0.332966	0.12069	0.103448	0.12069	0.103448	0.103448	0.137931	0.189655	0.12069	0.310286	0.333333	0.312571	0.334667	0.302667	0.351	0.357818	0.340571	4.8	63.8795
OLI	0.315613	0.129032	0.112903	0.145161	0.112903	0.129032	0.112903	0.129032	0.129032	0.294	0.293143	0.327111	0.299429	0.303	0.300571	0.333	0.3665	4.83288	63.9123
OLI	0.305908	0.123077	0.123077	0.123077	0.123077	0.138462	0.123077	0.123077	0.123077	0.33	0.3025	0.313	0.3045	0.294222	0.2925	0.3095	0.3025	4.86575	63.9452
OLI	0.312364	0.136364	0.121212	0.121212	0.106061	0.121212	0.121212	0.151515	0.121212	0.339111	0.296	0.3275	0.264571	0.3065	0.308	0.3196	0.3265	4.89863	63.9781
OLI	0.332348	0.115942	0.115942	0.144928	0.115942	0.130435	0.130435	0.130435	0.115942	0.3225	0.331	0.3516	0.3185	0.296444	0.32	0.344	0.3745	5.03014	64.1096
OLI	0.309455	0.121212	0.136364	0.136364	0.136364	0.121212	0.136364	0.121212	0.0909091	0.3215	0.328444	0.320444	0.300889	0.295	0.297333	0.301	0.31	5.06301	64.1425
OLI	0.309118	0.117647	0.132353	0.161765	0.117647	0.117647	0.102941	0.132353	0.117647	0.307	0.318222	0.322909	0.305	0.283	0.297714	0.310667	0.3205	5.09589	64.1753
OLI	0.315768	0.115942	0.115942	0.173913	0.115942	0.130435	0.115942	0.115942	0.115942	0.3475	0.3065	0.343667	0.303	0.279111	0.2965	0.3245	0.316	5.12877	64.2082
OLI	0.328053	0.118421	0.0921053	0.105263	0.118421	0.118421	0.118421	0.184211	0.144737	0.329778	0.319429	0.31	0.292889	0.304	0.312444	0.360571	0.365091	5.26027	64.3397
OLI	0.321908	0.123077	0.123077	0.123077	0.138462	0.123077	0.123077	0.123077	0.123077	0.343	0.3225	0.331	0.297333	0.318	0.3035	0.335	0.328	5.29315	64.3726
OLI	0.314338	0.123077	0.123077	0.123077	0.123077	0.138462	0.123077	0.123077	0.123077	0.3455	0.3185	0.3	0.2815	0.293333	0.322	0.3175	0.339	5.32603	64.4055
OLI	0.318592	0.126761	0.112676	0.126761	0.126761	0.126761	0.126761	0.126761	0.126761	0.318222	0.3245	0.332889	0.294667	0.302667	0.312444	0.316	0.348	5.3589	64.4384
OLI	0.333182	0.136364	0.0909091	0.136364	0.113636	0.0909091	0.136364	0.136364	0.159091	0.284667	0.354	0.43	0.316	0.309	0.29	0.358	0.321714	5.49041	64.5699
OLI	0.301527	0.127273	0.127273	0.109091	0.127273	0.127273	0.127273	0.127273	0.127273	0.297143	0.308	0.309333	0.302286	0.278286	0.303429	0.308571	0.306286	5.52329	64.6027
OLI	0.306909	0.127273	0.127273	0.145455	0.109091	0.109091	0.127273	0.145455	0.109091	0.314857	0.312	0.2995	0.304	0.288667	0.305714	0.321	0.305333	5.55616	64.6356
OLI	0.310857	0.125	0.125	0.125	0.125	0.125	0.125	0.125	0.125	0.362286	0.308	0.312	0.287429	0.294857	0.298857	0.301714	0.321714	5.58904	64.6685
OLI	0.242707	0.10101	0.171717	0.141414	0.0808081	0.10101	0.0707071	0.222222	0.111111	0.2952	0.239059	0.2	0.285	0.2416	0.301143	0.195818	0.281818	9.86301	68.9425
OLI	0.266455	0.113636	0.0795455	0.0795455	0.0795455	0.0795455	0.113636	0.227273	0.227273	0.2648	0.310286	0.319429	0.251429	0.286857	0.2764	0.228	0.265	9.89589	68.9753
OLI	0.246295	0.106557	0.0819672	0.0819672	0.0737705	0.0819672	0.0819672	0.311475	0.180328	0.271385	0.2884	0.328	0.286222	0.2796	0.3076	0.184947	0.221818	10.0932	69.1726
OLI	0.31166	0.148936	0.12766	0.106383	0.12766	0.12766	0.170213	0.0851064	0.106383	0.292	0.324	0.328	0.325333	0.278667	0.29	0.37	0.3192	10.126	69.2055
OLI	0.2712	0.117647	0.258824	0.211765	0.0823529	0.0823529	0.0823529	0.0823529	0.0823529	0.3352	0.249091	0.224667	0.244	0.289714	0.301714	0.302286	0.316	10.1589	69.2384
OLI	0.239862	0.103448	0.327586	0.224138	0.0517241	0.0689655	0.0517241	0.0689655	0.103448	0.218	0.218526	0.217538	0.318667	0.232	0.325333	0.337	0.236	10.3233	69.4027
OLI	0.2725	0.0909091	0.204545	0.25	0.0909091	0.0909091	0.0909091	0.0909091	0.0909091	0.304	0.262222	0.227273	0.346	0.263	0.2785	0.309	0.282	10.3562	69.4356
OLI	0.2693	0.1	0.1375	0.225	0.125	0.1	0.1	0.1125	0.1	0.2985	0.295636	0.188222	0.2964	0.266	0.2765	0.332889	0.277	10.389	69.4685
OLI	0.278324	0.121622	0.175676	0.135135	0.121622	0.108108	0.108108	0.108108	0.121622	0.242667	0.292308	0.2952	0.297333	0.2505	0.281	0.2965	0.262222	10.4219	69.5014
OLI	0.2716	0.116667	0.1	0.166667	0.116667	0.133333	0.133333	0.15	0.0833333	0.253714	0.312667	0.2556	0.244571	0.271	0.254	0.306667	0.2832	10.5534	69.6329
OLI	0.28544	0.113333	0.146667	0.153333	0.113333	0.126667	0.113333	0.113333	0.12	0.272706	0.289636	0.306261	0.265882	0.285895	0.292471	0.276706	0.285333	10.5863	69.6658
OLI	0.298205	0.102564	0.141026	0.153846	0.115385	0.102564	0.115385	0.153846	0.115385	0.304	0.315273	0.312	0.313333	0.293	0.293333	0.256	0.304444	10.6192	69.6986
PIC	0.294292	0.101124	0.101124	0.0898876	0.101124	0.168539	0.168539	0.123596	0.146067	0.308444	0.302667	0.267	0.312889	0.307733	0.299467	0.266182	0.284923	-30.9041	46.6521
PIC	0.281095	0.0952381	0.0952381	0.0952381	0.0952381	0.0952381	0.119048	0.166667	0.238095	0.302	0.2935	0.2825	0.2715	0.315	0.2628	0.248857	0.2892	-30.8384	46.7178
PIC	0.277227	0.2	0.12	0.08	0.0933333	0.08	0.0933333	0.106667	0.226667	0.288533	0.286667	0.275333	0.254857	0.262	0.305714	0.2145	0.295294	-30.7068	46.8493
PIC	0.270529	0.16092	0.114943	0.103448	0.103448	0.114943	0.137931	0.114943	0.149425	0.263429	0.2716	0.252889	0.280444	0.2656	0.273667	0.2668	0.286462	-30.674	46.8822
PIC	0.293127	0.211268	0.140845	0.084507	0.0985915	0.15493	0.084507	0.084507	0.140845	0.309333	0.2992	0.311333	0.276571	0.282182	0.269333	0.271333	0.3028	-30.2466	47.3096
PIC	0.283038	0.164557	0.139241	0.101266	0.101266	0.113924	0.126582	0.126582	0.126582	0.302154	0.315636	0.285	0.2615	0.301333	0.2668	0.25	0.2708	-30.2137	47.3425
PIC	0.292172	0.107527	0.0967742	0.0860215	0.0860215	0.182796	0.247312	0.0860215	0.107527	0.3144	0.302222	0.285	0.295	0.310824	0.275304	0.286	0.2764	-30.1808	47.3753
PIC	0.27837	0.185185	0.222222	0.148148	0.0617284	0.123457	0.0987654	0.0864198	0.0740741	0.265067	0.337111	0.287	0.2184	0.2804	0.242	0.224571	0.276	-30.0164	47.5397
PIC	0.273433	0.134328	0.134328	0.119403	0.119403	0.119403	0.119403	0.119403	0.134328	0.273333	0.297778	0.2745	0.267	0.285	0.2615	0.2505	0.274667	-29.9836	47.5726
PIC	0.276329	0.178082	0.150685	0.0821918	0.123288	0.109589	0.109589	0.123288	0.123288	0.293538	0.292364	0.252667	0.272889	0.276	0.2575	0.274667	0.269778	-29.9507	47.6055
PIC	0.303086	0.114286	0.0857143	0.0857143	0.0857143	0.209524	0.142857	0.180952	0.0952381	0.311333	0.274667	0.284	0.304444	0.328182	0.295733	0.300632	0.2952	-29.7863	47.7699
PIC	0.265	0.125	0.125	0.138889	0.125	0.111111	0.125	0.125	0.125	0.257778	0.268889	0.2724	0.274667	0.276	0.257778	0.257333	0.255556	-29.7534	47.8027
PIC	0.285622	0.135135	0.0810811	0.135135	0.135135	0.189189	0.108108	0.108108	0.108108	0.2928	0.290667	0.2704	0.3008	0.310857	0.28	0.256	0.264	-29.7205	47.8356
PIC	0.268278	0.125	0.125	0.0972222	0.111111	0.125	0.111111	0.180556	0.125	0.290667	0.261778	0.281714	0.2555	0.252	0.27	0.272308	0.262222	-24.6575	52.8986
PIC	0.253318	0.0941176	0.0941176	0.0941176	0.0941176	0.0941176	0.129412	0.258824	0.141176	0.289	0.2605	0.281	0.2515	0.255	0.237455	0.225091	0.272667	-24.6247	52.9315
PIC	0.267448	0.16092	0.103448	0.091954	0.091954	0.091954	0.114943	0.252874	0.091954	0.282857	0.278222	0.2785	0.2725	0.246	0.2544	0.256364	0.2805	-24.4932	53.063
PIC	0.269943	0.128571	0.1	0.128571	0.114286	0.114286	0.114286	0.171429	0.128571	0.291111	0.268571	0.278667	0.2925	0.258	0.2785	0.237667	0.267111	-24.4603	53.0959
PIC	0.286176	0.161765	0.117647	0.132353	0.117647	0.102941	0.132353	0.117647	0.117647	0.283636	0.3005	0.333778	0.271	0.269143	0.255111	0.2705	0.3025	-24.4274	53.1288
PIC	0.263886	0.114286	0.114286	0.185714	0.114286	0.114286	0.114286	0.128571	0.114286	0.2625	0.2625	0.280923	0.279	0.27	0.27	0.245778	0.232	-24.3945	53.1616
PIC	0.285157	0.120482	0.120482	0.120482	0.120482	0.120482	0.13253	0.13253	0.13253	0.274	0.2716	0.3644	0.2976	0.2656	0.251273	0.277091	0.284	-24.263	53.2932
PIC	0.258974	0.115385	0.115385	0.128205	0.115385	0.115385	0.128205	0.166667	0.115385	0.264889	0.248444	0.2928	0.287556	0.238222	0.2508	0.228	0.272	-24.2301	53.326
PIC	0.2568	0.12	0.12	0.12	0.12	0.12	0.12	0.146667	0.133333	0.252	0.264	0.311556	0.254667	0.249778	0.238222	0.236	0.2532	-24.1973	53.3589
PIC	0.261023	0.0930233	0.197674	0.127907	0.174419	0.0930233	0.127907	0.0930233	0.0930233	0.268	0.265647	0.278545	0.2592	0.2505	0.230909	0.2685	0.268	-24.1644	53.3918
PIC	0.278524	0.119048	0.130952	0.119048	0.119048	0.119048	0.142857	0.130952	0.119048	0.2868	0.282545	0.2984	0.2944	0.2572	0.267333	0.265818	0.2788	-24.0329	53.5233
PIC	0.271486	0.114286	0.128571	0.157143	0.114286	0.114286	0.114286	0.128571	0.128571	0.276	0.302222	0.292727	0.2835	0.255	0.247	0.24	0.268	-24	53.5562
PIC	0.260308	0.138462	0.138462	0.107692	0.0923077	0.107692	0.107692	0.2	0.107692	0.254222	0.276889	0.276	0.280667	0.264	0.251429	0.227692	0.279429	-23.9671	53.589
PIC	0.270308	0.128205	0.128205	0.205128	0.115385	0.102564	0.102564	0.115385	0.102564	0.2772	0.2596	0.29625	0.285333	0.2695	0.2505	0.237333	0.264	-23.9342	53.6219
PIC	0.25985	0.1375	0.1125	0.1125	0.125	0.125	0.125	0.1125	0.15	0.256	0.277333	0.307556	0.2484	0.2428	0.2328	0.263556	0.258	-20.3178	57.2384
PIC	0.256227	0.113636	0.113636	0.147727	0.181818	0.102273	0.113636	0.113636	0.113636	0.2688	0.2828	0.278154	0.20175	0.290667	0.2388	0.2676	0.2508	-20.2849	57.2712
PIC	0.268412	0.132353	0.161765	0.117647	0.117647	0.117647	0.117647	0.117647	0.117647	0.246667	0.268727	0.302	0.2735	0.2545	0.2545	0.2775	0.2725	-20.1205	57.4356
PIC	0.260651	0.139535	0.127907	0.127907	0.116279	0.116279	0.116279	0.127907	0.127907	0.241	0.298545	0.277818	0.244	0.2476	0.264	0.257455	0.254182	-20.0877	57.4685
PIC	0.266	0.121212	0.121212	0.121212	0.121212	0.121212	0.151515	0.121212	0.121212	0.2745	0.2745	0.2915	0.2745	0.243	0.242	0.2555	0.2785	-20.0548	57.5014
PIC	0.256716	0.119403	0.134328	0.119403	0.119403	0.119403	0.119403	0.119403	0.149254	0.269	0.248	0.2915	0.271	0.2495	0.2355	0.27	0.2276	-19.8575	57.6986
PIC	0.251353	0.117647	0.117647	0.117647	0.117647	0.132353	0.117647	0.132353	0.147059	0.2775	0.273	0.261	0.257	0.228	0.267	0.206667	0.2496	-19.6603	57.8959
PIC	0.249818	0.103896	0.116883	0.103896	0.116883	0.103896	0.155844	0.194805	0.103896	0.2575	0.252889	0.2475	0.259556	0.2315	0.254	0.244	0.253	-19.6274	57.9288
PIC	0.239831	0.112676	0.126761	0.112676	0.112676	0.112676	0.126761	0.15493	0.140845	0.2525	0.248	0.231	0.249	0.233	0.231556	0.234909	0.2404	-19.5945	57.9616
PIC	0.248	0.127907	0.127907	0.116279	0.127907	0.116279	0.116279	0.127907	0.139535	0.250909	0.258909	0.264	0.243273	0.2536	0.2388	0.242182	0.234667	-19.4301	58.126
PIC	0.255899	0.139241	0.101266	0.113924	0.101266	0.139241	0.139241	0.151899	0.113924	0.258545	0.2665	0.264889	0.254	0.254545	0.247636	0.251	0.254222	-19.3973	58.1589
PIC	0.26025	0.125	0.125	0.125	0.125	0.125	0.125	0.125	0.125	0.257	0.268	0.286	0.2725	0.2375	0.254	0.238	0.269	-19.3644	58.1918
PIC	0.254733	0.133333	0.15	0.116667	0.116667	0.116667	0.133333	0.133333	0.1	0.245	0.248444	0.303429	0.246286	0.246857	0.2585	0.222	0.278	-19.3315	58.2247
PIC	0.23424	0.106667	0.133333	0.106667	0.12	0.106667	0.106667	0.173333	0.146667	0.2355	0.242	0.2735	0.243556	0.2405	0.251	0.189538	0.226182	-19.2	58.3562
PIC	0.260611	0.166667	0.125	0.125	0.111111	0.111111	0.111111	0.138889	0.111111	0.262	0.259111	0.291111	0.295	0.2715	0.245	0.2156	0.2525	-19.1671	58.389
PIC	0.233185	0.135802	0.0987654	0.111111	0.0987654	0.0987654	0.135802	0.185185	0.135802	0.222545	0.2635	0.258667	0.254	0.196	0.222909	0.214933	0.248	-19.1342	58.4219
PIC	0.233176	0.117647	0.117647	0.132353	0.117647	0.117647	0.117647	0.132353	0.147059	0.2575	0.2455	0.235556	0.2215	0.209	0.225	0.204889	0.2624	-19.1014	58.4548
PIC	0.256151	0.113208	0.113208	0.132075	0.113208	0.150943	0.132075	0.132075	0.113208	0.25	0.274667	0.305143	0.245333	0.235	0.249143	0.242286	0.25	-18.9699	58.5863
PIC	0.240045	0.113636	0.125	0.113636	0.113636	0.125	0.125	0.147727	0.136364	0.2392	0.236364	0.2612	0.2492	0.221091	0.230909	0.232308	0.253	-18.937	58.6192
PIC	0.243889	0.138889	0.125	0.111111	0.125	0.111111	0.111111	0.138889	0.138889	0.244	0.246222	0.2825	0.233333	0.2235	0.242	0.2384	0.2436	-18.9041	58.6521
PIC	0.240094	0.117647	0.117647	0.176471	0.117647	0.117647	0.117647	0.117647	0.117647	0.2356	0.25	0.238667	0.2464	0.232	0.2352	0.2212	0.2624	-18.8712	58.6849
PIC	0.247844	0.142857	0.142857	0.103896	0.0779221	0.103896	0.103896	0.12987	0.194805	0.244	0.260727	0.2605	0.248667	0.245	0.265	0.2504	0.2248	-15.0575	62.4986
PIC	0.245316	0.113924	0.0886076	0.101266	0.101266	0.0886076	0.101266	0.113924	0.291139	0.253333	0.24	0.2565	0.2365	0.233143	0.264	0.271111	0.230087	-15.0247	62.5315
PIC	0.24148	0.08	0.14	0.13	0.1	0.07	0.08	0.15	0.25	0.268	0.247143	0.248308	0.2388	0.245143	0.2435	0.2448	0.22368	-14.9918	62.5644
PIC	0.247934	0.114754	0.180328	0.114754	0.114754	0.114754	0.114754	0.114754	0.131148	0.234857	0.248	0.250857	0.268	0.245143	0.238857	0.268	0.232	-14.9589	62.5973
PIC	0.2597	0.1	0.1625	0.125	0.1	0.1	0.1	0.1375	0.175	0.263	0.254462	0.2832	0.2705	0.252	0.253	0.248	0.257143	-14.8274	62.7288
PIC	0.2475	0.0972222	0.125	0.111111	0.0972222	0.0972222	0.111111	0.180556	0.180556	0.255429	0.236	0.257	0.266286	0.247429	0.243	0.257231	0.228308	-14.7945	62.7616
PIC	0.263104	0.119403	0.104478	0.104478	0.119403	0.119403	0.119403	0.179104	0.134328	0.2485	0.246857	0.268571	0.2845	0.273	0.252	0.264667	0.264444	-14.7616	62.7945
PIC	0.257205	0.136986	0.164384	0.123288	0.109589	0.123288	0.109589	0.123288	0.109589	0.2504	0.262	0.304444	0.25	0.245333	0.242	0.241778	0.2585	-14.5644	62.9918
PIC	0.259522	0.134328	0.164179	0.104478	0.0895522	0.119403	0.119403	0.119403	0.149254	0.261333	0.278182	0.237714	0.258667	0.24	0.2655	0.264	0.2604	-14.5315	63.0247
PIC	0.2358	0.15	0.0875	0.0875	0.075	0.1	0.1	0.1875	0.2125	0.255333	0.237143	0.256571	0.249333	0.2565	0.2465	0.232533	0.196235	-14.4986	63.0575
PIC	0.244101	0.139241	0.113924	0.0759494	0.101266	0.101266	0.113924	0.21519	0.139241	0.230545	0.250667	0.249333	0.229	0.239	0.255556	0.250353	0.245091	-14.3671	63.189
PIC	0.244857	0.154762	0.142857	0.0952381	0.0952381	0.0952381	0.0952381	0.130952	0.190476	0.258462	0.268	0.207	0.2415	0.2525	0.2205	0.223636	0.26	-14.3342	63.2219
PIC	0.232296	0.148148	0.0987654	0.0987654	0.0864198	0.111111	0.0987654	0.185185	0.17284	0.227	0.2405	0.223	0.254286	0.240444	0.2345	0.214133	0.239429	-14.3014	63.2548
PIC	0.24316	0.1	0.09	0.07	0.08	0.21	0.08	0.17	0.2	0.27	0.274222	0.287429	0.2295	0.256	0.245	0.226824	0.2054	-14.137	63.4192
PIC	0.246356	0.109589	0.123288	0.109589	0.109589	0.136986	0.109589	0.164384	0.136986	0.246	0.266222	0.2455	0.252	0.2508	0.2325	0.245667	0.2324	-14.1041	63.4521
PIC	0.234815	0.185185	0.0740741	0.0925926	0.0648148	0.0740741	0.0740741	0.111111	0.324074	0.2488	0.2395	0.2588	0.242857	0.2495	0.234	0.226333	0.217029	-14.0712	63.4849
PIC	0.238019	0.242718	0.106796	0.0970874	0.0776699	0.106796	0.0776699	0.106796	0.184466	0.23088	0.234545	0.2304	0.2715	0.235636	0.2325	0.225455	0.250316	-14.0384	63.5178
QUA	0.269333	0.111111	0.0987654	0.160494	0.111111	0.0987654	0.0987654	0.148148	0.17284	0.291111	0.269	0.238462	0.256889	0.244	0.2555	0.322333	0.269143	-8.25205	48.2301
QUA	0.266624	0.0967742	0.0967742	0.139785	0.16129	0.11828	0.0967742	0.129032	0.16129	0.233778	0.253333	0.315077	0.2568	0.282909	0.281778	0.269333	0.238933	-8.21918	48.263
QUA	0.245741	0.0833333	0.0833333	0.0833333	0.101852	0.0833333	0.0925926	0.101852	0.37037	0.245333	0.237778	0.239111	0.227636	0.263111	0.27	0.24	0.2457	-8.1863	48.2959
QUA	0.249389	0.0947368	0.0947368	0.210526	0.0842105	0.0842105	0.0947368	0.105263	0.231579	0.227556	0.245333	0.2576	0.264	0.257	0.248444	0.2492	0.244909	-8.15342	48.3288
QUA	0.253011	0.0879121	0.120879	0.0879121	0.10989	0.0989011	0.10989	0.0989011	0.285714	0.2375	0.244	0.2415	0.2676	0.248444	0.2512	0.245778	0.264308	-8.02192	48.4603
QUA	0.260784	0.0824742	0.154639	0.0824742	0.103093	0.0824742	0.14433	0.113402	0.237113	0.237	0.2448	0.253	0.2492	0.255	0.243714	0.261455	0.299304	-7.98904	48.4932
QUA	0.255355	0.112903	0.112903	0.129032	0.145161	0.112903	0.112903	0.145161	0.129032	0.229143	0.237714	0.2625	0.248	0.245714	0.266857	0.267556	0.2795	-6.83836	49.6438
QUA	0.289246	0.0983607	0.0983607	0.213115	0.0983607	0.0983607	0.114754	0.0983607	0.180328	0.264	0.266667	0.303077	0.262667	0.255333	0.304	0.264	0.336364	-6.80548	49.6767
QUA	0.243655	0.103448	0.12069	0.137931	0.103448	0.103448	0.155172	0.12069	0.155172	0.234667	0.248571	0.254	0.251333	0.214667	0.250667	0.234286	0.251111	-6.7726	49.7096
QUA	0.249091	0.109091	0.109091	0.145455	0.127273	0.109091	0.109091	0.127273	0.163636	0.247333	0.246667	0.243	0.273143	0.238667	0.250667	0.257714	0.237778	-6.6411	49.8411
QUA	0.258267	0.116667	0.133333	0.216667	0.1	0.116667	0.1	0.116667	0.1	0.245143	0.255	0.272308	0.256667	0.249143	0.257333	0.260571	0.258	-6.60822	49.874
QUA	0.250597	0.116883	0.116883	0.103896	0.103896	0.12987	0.116883	0.181818	0.12987	0.224444	0.229333	0.2495	0.264	0.264	0.277333	0.252571	0.2432	-6.57534	49.9068
QUA	0.250133	0.106667	0.106667	0.12	0.106667	0.12	0.16	0.16	0.12	0.243	0.259	0.252444	0.2435	0.232444	0.265	0.251333	0.248444	-6.54247	49.9397
QUA	0.255493	0.112676	0.112676	0.112676	0.112676	0.126761	0.126761	0.126761	0.169014	0.222	0.251	0.2395	0.2765	0.263111	0.269333	0.269333	0.251	-6.18082	50.3014
QUA	0.266765	0.0987654	0.0987654	0.0987654	0.0987654	0.0987654	0.197531	0.197531	0.111111	0.237	0.2445	0.245	0.255	0.249	0.30675	0.2825	0.259556	-6.14795	50.3342
QUA	0.253882	0.0980392	0.0980392	0.0980392	0.137255	0.0980392	0.137255	0.156863	0.176471	0.2384	0.2344	0.2488	0.218857	0.2608	0.262857	0.2785	0.270667	-6.11507	50.3671
QUA	0.251	0.117647	0.132353	0.117647	0.117647	0.117647	0.132353	0.132353	0.132353	0.2395	0.227111	0.2535	0.2675	0.269	0.276889	0.250222	0.227111	-6.08219	50.4
ROS	0.267796	0.153061	0.153061	0.102041	0.132653	0.102041	0.102041	0.112245	0.142857	0.271467	0.290133	0.2884	0.242769	0.2804	0.2528	0.265455	0.252	-20.5808	45.4685
ROS	0.236096	0.120482	0.144578	0.120482	0.120482	0.120482	0.120482	0.120482	0.13253	0.2352	0.242333	0.2444	0.2148	0.2284	0.246	0.244	0.232727	-20.5479	45.5014
ROS	0.258933	0.116667	0.116667	0.133333	0.133333	0.116667	0.116667	0.133333	0.133333	0.261714	0.279429	0.2595	0.2625	0.256	0.263429	0.2575	0.2345	-20.5151	45.5342
ROS	0.26265	0.125	0.1125	0.125	0.1125	0.1375	0.125	0.125	0.1375	0.2792	0.278667	0.2812	0.249333	0.248	0.2636	0.2528	0.251273	-20.4822	45.5671
ROS	0.245553	0.126214	0.165049	0.145631	0.126214	0.0873786	0.0776699	0.135922	0.135922	0.244	0.234824	0.2544	0.241231	0.228	0.2525	0.258286	0.249143	-20.0877	45.9616
ROS	0.236438	0.123288	0.109589	0.136986	0.136986	0.109589	0.109589	0.136986	0.136986	0.224889	0.2615	0.238	0.2372	0.2355	0.236	0.2428	0.2192	-20.0548	45.9945
ROS	0.249507	0.115942	0.101449	0.144928	0.115942	0.115942	0.130435	0.144928	0.130435	0.251	0.265143	0.2436	0.2475	0.2565	0.249778	0.2496	0.237778	-20.0219	46.0274
ROS	0.251634	0.08	0.102857	0.228571	0.2	0.0571429	0.0742857	0.154286	0.102857	0.238286	0.271778	0.267	0.245943	0.2444	0.230769	0.257778	0.228667	-19.8904	46.1589
ROS	0.259117	0.116883	0.103896	0.168831	0.168831	0.103896	0.116883	0.116883	0.103896	0.285778	0.267	0.265231	0.247692	0.2325	0.244444	0.281778	0.2475	-19.8575	46.1918
ROS	0.235816	0.114943	0.137931	0.172414	0.114943	0.103448	0.103448	0.126437	0.126437	0.244	0.235333	0.247467	0.216	0.227111	0.226222	0.232	0.249818	-19.8247	46.2247
ROS	0.24678	0.0780142	0.156028	0.283688	0.0780142	0.0780142	0.0851064	0.113475	0.12766	0.233091	0.242182	0.2604	0.231273	0.227273	0.238	0.24725	0.257333	-19.6603	46.389
ROS	0.23697	0.121212	0.121212	0.136364	0.121212	0.121212	0.121212	0.136364	0.121212	0.2125	0.2525	0.255111	0.2235	0.213	0.2385	0.265778	0.229	-19.6274	46.4219
ROS	0.260507	0.126761	0.15493	0.140845	0.112676	0.112676	0.126761	0.112676	0.112676	0.253778	0.261818	0.2876	0.2525	0.2395	0.268444	0.26	0.253	-19.5945	46.4548
ROS	0.240073	0.118182	0.136364	0.1	0.0818182	0.0818182	0.145455	0.227273	0.109091	0.243385	0.2432	0.235636	0.246667	0.228	0.2325	0.24912	0.232	-19.4301	46.6192
ROS	0.246426	0.117021	0.0957447	0.106383	0.180851	0.117021	0.159574	0.106383	0.117021	0.241455	0.246222	0.254	0.225647	0.233455	0.250667	0.2664	0.265818	-19.3973	46.6521
ROS	0.233565	0.119565	0.108696	0.228261	0.119565	0.0978261	0.130435	0.108696	0.0869565	0.247636	0.254	0.233524	0.234182	0.209778	0.228	0.2272	0.231	-19.3644	46.6849
ROS	0.25263	0.0925926	0.148148	0.12963	0.148148	0.0925926	0.111111	0.166667	0.111111	0.2736	0.27025	0.257429	0.23825	0.2252	0.240333	0.253333	0.259333	-19.2	46.8493
ROS	0.239697	0.151261	0.193277	0.117647	0.10084	0.10084	0.0840336	0.092437	0.159664	0.246222	0.240348	0.244571	0.238667	0.22	0.2408	0.258909	0.230526	-18.7397	47.3096
ROS	0.235126	0.091954	0.126437	0.114943	0.195402	0.091954	0.16092	0.103448	0.114943	0.239	0.242182	0.2372	0.225412	0.211	0.240571	0.231111	0.254	-18.7068	47.3425
ROS	0.236333	0.12037	0.240741	0.101852	0.0925926	0.0740741	0.0833333	0.12037	0.166667	0.231385	0.242154	0.246182	0.2392	0.2165	0.231556	0.233846	0.236889	-17.8192	48.2301
ROS	0.236712	0.0847458	0.127119	0.220339	0.101695	0.0677966	0.101695	0.152542	0.144068	0.2524	0.244267	0.247692	0.215333	0.215	0.221	0.247111	0.229412	-17.7534	48.2959
ROS	0.236911	0.108911	0.207921	0.108911	0.0792079	0.0792079	0.0891089	0.108911	0.217822	0.212364	0.226095	0.241455	0.2335	0.22	0.232	0.274909	0.247636	-17.7205	48.3288
ROS	0.261838	0.0990991	0.126126	0.153153	0.0810811	0.126126	0.117117	0.153153	0.144144	0.254909	0.299143	0.275529	0.230667	0.250857	0.265846	0.263765	0.24125	-17.326	48.7233
ROS	0.248101	0.164557	0.126582	0.101266	0.126582	0.113924	0.113924	0.151899	0.101266	0.259077	0.2612	0.2245	0.2348	0.235556	0.256444	0.261	0.2395	-17.2932	48.7562
ROS	0.240105	0.131579	0.105263	0.157895	0.157895	0.105263	0.105263	0.118421	0.118421	0.2288	0.25	0.243667	0.244	0.2285	0.2495	0.249778	0.226222	-17.2603	48.789
ROS	0.227111	0.123457	0.0987654	0.0987654	0.111111	0.0987654	0.17284	0.135802	0.160494	0.2236	0.2325	0.254	0.221778	0.227	0.223429	0.235636	0.210462	-13.6767	52.3726
ROS	0.230019	0.152381	0.104762	0.114286	0.152381	0.104762	0.114286	0.12381	0.133333	0.19975	0.244364	0.250333	0.23375	0.22	0.236	0.232615	0.232	-13.6438	52.4055
ROS	0.239514	0.1	0.185714	0.0714286	0.135714	0.0714286	0.1	0.164286	0.171429	0.233714	0.246923	0.2388	0.220211	0.2152	0.235714	0.263478	0.239833	-13.4795	52.5699
ROS	0.228301	0.139785	0.129032	0.129032	0.16129	0.0860215	0.0967742	0.129032	0.129032	0.204	0.241333	0.259333	0.217333	0.221	0.229778	0.242	0.214333	-13.4466	52.6027
ROS	0.231782	0.181818	0.136364	0.145455	0.127273	0.0818182	0.118182	0.0909091	0.118182	0.2268	0.2424	0.24	0.227714	0.212889	0.220308	0.2576	0.226154	-13.4137	52.6356
ROS	0.24	0.116505	0.0970874	0.106796	0.116505	0.0970874	0.0970874	0.23301	0.135922	0.236	0.2404	0.224364	0.226333	0.2244	0.2408	0.278	0.212571	-13.3808	52.6685
ROS	0.239504	0.0909091	0.123967	0.115702	0.115702	0.0826446	0.0826446	0.264463	0.123967	0.236364	0.235467	0.249714	0.232857	0.2336	0.25	0.249375	0.2184	-13.3479	52.7014
ROS	0.24462	0.100775	0.248062	0.100775	0.131783	0.108527	0.100775	0.0852713	0.124031	0.251385	0.2295	0.263385	0.233647	0.221714	0.247385	0.280727	0.25875	-13.2164	52.8329
ROS	0.23766	0.103774	0.141509	0.113208	0.122642	0.113208	0.132075	0.132075	0.141509	0.213455	0.2496	0.254667	0.214769	0.227667	0.259714	0.246571	0.2288	-13.1836	52.8658
ROS	0.224296	0.148148	0.135802	0.111111	0.0987654	0.0987654	0.111111	0.148148	0.148148	0.219333	0.228	0.242222	0.222	0.2205	0.228444	0.247667	0.19	-13.1507	52.8986
ROS	0.236667	0.0980392	0.127451	0.0980392	0.117647	0.107843	0.117647	0.176471	0.156863	0.2404	0.238154	0.2408	0.232333	0.216	0.254667	0.264889	0.20275	-12.8877	53.1616
ROS	0.270613	0.16	0.12	0.12	0.133333	0.12	0.106667	0.12	0.12	0.274667	0.321778	0.240889	0.2484	0.226222	0.2775	0.289778	0.287556	-12.8548	53.1945
ROS	0.258961	0.155844	0.103896	0.12987	0.142857	0.103896	0.103896	0.116883	0.142857	0.257667	0.27	0.2588	0.228364	0.248	0.2535	0.281778	0.276364	-12.8219	53.2274
ROS	0.249418	0.113924	0.126582	0.113924	0.177215	0.139241	0.113924	0.113924	0.101266	0.240444	0.2416	0.285778	0.230286	0.233091	0.261778	0.260444	0.258	-12.789	53.2603
ROS	0.23183	0.12766	0.106383	0.0851064	0.223404	0.0851064	0.0957447	0.138298	0.138298	0.228667	0.2304	0.235	0.222095	0.2225	0.244444	0.259692	0.218769	-12.7562	53.2932
ROS	0.251446	0.0891089	0.0891089	0.118812	0.158416	0.0792079	0.0990099	0.267327	0.0990099	0.247556	0.251556	0.255	0.22275	0.245	0.2548	0.266519	0.2576	-12.7233	53.326
ROS	0.219236	0.168539	0.134831	0.0898876	0.11236	0.101124	0.101124	0.0898876	0.202247	0.2192	0.215	0.2335	0.2024	0.210667	0.212444	0.2295	0.228222	-9.07397	56.9753
ROS	0.229389	0.178947	0.105263	0.0842105	0.0947368	0.0947368	0.0947368	0.0842105	0.263158	0.226118	0.2248	0.265	0.223111	0.223556	0.239556	0.2535	0.21504	-9.0411	57.0082
ROS	0.229057	0.141509	0.0943396	0.103774	0.0943396	0.103774	0.0943396	0.198113	0.169811	0.224267	0.2	0.226182	0.21	0.245455	0.2368	0.248381	0.224667	-9.00822	57.0411
ROS	0.220531	0.106195	0.079646	0.079646	0.079646	0.079646	0.123894	0.292035	0.159292	0.215667	0.204889	0.242667	0.215556	0.197778	0.233143	0.23297	0.201778	-8.97534	57.074
ROS	0.217	0.132353	0.117647	0.117647	0.132353	0.102941	0.147059	0.117647	0.132353	0.209333	0.229	0.217	0.224889	0.215429	0.2108	0.2215	0.210222	-8.84384	57.2055
ROS	0.233297	0.121622	0.121622	0.121622	0.121622	0.121622	0.135135	0.121622	0.135135	0.212889	0.241333	0.279111	0.235556	0.228	0.2512	0.221778	0.1984	-8.81096	57.2384
ROS	0.22462	0.112676	0.112676	0.112676	0.183099	0.126761	0.126761	0.112676	0.112676	0.2255	0.23	0.23	0.213538	0.232	0.225333	0.225	0.2215	-8.77808	57.2712
ROS	0.213507	0.144928	0.115942	0.115942	0.115942	0.115942	0.115942	0.115942	0.15942	0.1852	0.237	0.221	0.228	0.219	0.233	0.23	0.176	-8.74521	57.3041
ROS	0.234162	0.108108	0.121622	0.108108	0.216216	0.108108	0.108108	0.121622	0.108108	0.2375	0.239556	0.274	0.23425	0.2245	0.2315	0.224	0.2085	-8.6137	57.4356
ROS	0.235816	0.114943	0.126437	0.114943	0.126437	0.114943	0.114943	0.126437	0.16092	0.2336	0.261091	0.2464	0.225455	0.2448	0.2284	0.222182	0.227714	-8.58082	57.4685
ROS	0.227881	0.149254	0.119403	0.119403	0.119403	0.119403	0.119403	0.119403	0.134328	0.1968	0.2465	0.2475	0.228	0.2235	0.2325	0.227	0.228889	-8.54795	57.5014
ROS	0.224195	0.146341	0.158537	0.109756	0.097561	0.109756	0.109756	0.121951	0.146341	0.216333	0.230462	0.263556	0.227	0.216444	0.235556	0.2196	0.195	-8.51507	57.5342
ROS	0.228267	0.12	0.133333	0.12	0.12	0.106667	0.12	0.12	0.16	0.223111	0.2532	0.256	0.207111	0.2195	0.220889	0.223111	0.221667	-8.38356	57.6658
ROS	0.224762	0.119048	0.119048	0.0952381	0.119048	0.142857	0.119048	0.119048	0.166667	0.216	0.236	0.265	0.2344	0.24	0.2192	0.2352	0.176571	-8.35068	57.6986
ROS	0.224394	0.126761	0.112676	0.126761	0.126761	0.112676	0.112676	0.15493	0.126761	0.207111	0.2225	0.267556	0.208889	0.228	0.2375	0.215273	0.212	-8.31781	57.7315
ROS	0.229	0.125	0.138889	0.138889	0.125	0.111111	0.111111	0.138889	0.111111	0.203556	0.2368	0.2444	0.224444	0.223	0.2475	0.2216	0.2305	-8.15342	57.8959
ROS	0.241667	0.15625	0.114583	0.104167	0.114583	0.0833333	0.09375	0.197917	0.135417	0.234933	0.256727	0.298	0.228364	0.227	0.244444	0.235789	0.220308	-8.12055	57.9288
ROS	0.237158	0.157895	0.118421	0.105263	0.131579	0.105263	0.118421	0.131579	0.131579	0.244667	0.251556	0.274	0.2404	0.219	0.246222	0.2016	0.2244	-7.92329	58.126
ROS	0.242667	0.121212	0.121212	0.121212	0.136364	0.121212	0.121212	0.121212	0.136364	0.257	0.2335	0.2705	0.232	0.2285	0.245	0.2555	0.223111	-7.89041	58.1589
ROS	0.247178	0.123288	0.150685	0.123288	0.123288	0.109589	0.136986	0.109589	0.123288	0.248444	0.248364	0.26	0.252889	0.225	0.2528	0.261	0.227111	-7.85753	58.1918
ROS	0.237577	0.140845	0.112676	0.112676	0.126761	0.112676	0.112676	0.15493	0.126761	0.2384	0.2595	0.2675	0.223556	0.2305	0.255	0.217818	0.219556	-7.82466	58.2247
ROS	0.252229	0.128571	0.128571	0.128571	0.114286	0.114286	0.114286	0.128571	0.142857	0.260444	0.260889	0.262222	0.2225	0.2425	0.236	0.262222	0.2636	-7.69315	58.3562
ROS	0.237333	0.115942	0.130435	0.130435	0.115942	0.115942	0.115942	0.144928	0.130435	0.2255	0.242222	0.256444	0.225	0.237	0.244	0.2452	0.220444	-7.66027	58.389
ROS	0.238159	0.15873	0.111111	0.111111	0.111111	0.111111	0.126984	0.126984	0.142857	0.2436	0.250857	0.244571	0.243429	0.213714	0.2275	0.228	0.250667	-7.6274	58.4219
ROS	0.236789	0.105263	0.105263	0.157895	0.144737	0.0789474	0.0921053	0.171053	0.144737	0.252	0.238	0.266	0.220364	0.23	0.232571	0.239385	0.212727	-3.32055	62.7288
ROS	0.235485	0.128788	0.136364	0.159091	0.0681818	0.0681818	0.0681818	0.212121	0.159091	0.215059	0.227111	0.261143	0.234667	0.220444	0.208	0.234429	0.253524	-3.28767	62.7616
ROS	0.242474	0.105263	0.131579	0.118421	0.118421	0.118421	0.144737	0.105263	0.157895	0.2425	0.244	0.284	0.254222	0.227111	0.240364	0.2415	0.215333	-3.22192	62.8274
ROS	0.252529	0.132353	0.117647	0.117647	0.132353	0.117647	0.117647	0.132353	0.132353	0.243111	0.264	0.2715	0.239111	0.24	0.2505	0.248889	0.264889	-3.09041	62.9589
ROS	0.252941	0.117647	0.132353	0.132353	0.132353	0.117647	0.117647	0.132353	0.117647	0.2525	0.274667	0.284444	0.227111	0.238	0.2435	0.255556	0.244	-3.05753	62.9918
ROS	0.244054	0.148649	0.121622	0.121622	0.108108	0.108108	0.121622	0.108108	0.162162	0.252727	0.234667	0.257778	0.235	0.2315	0.236444	0.2635	0.24	-2.99178	63.0575
ROS	0.246973	0.108108	0.135135	0.108108	0.121622	0.135135	0.121622	0.121622	0.148649	0.261	0.2672	0.256	0.230222	0.2192	0.244444	0.244889	0.254545	-2.86027	63.189
ROS	0.234115	0.091954	0.0804598	0.126437	0.114943	0.091954	0.091954	0.287356	0.114943	0.2385	0.255429	0.255636	0.2468	0.2285	0.226	0.21856	0.2292	-2.8274	63.2219
ROS	0.23726	0.123288	0.123288	0.123288	0.136986	0.109589	0.0958904	0.164384	0.123288	0.240444	0.239111	0.243111	0.2348	0.235	0.238857	0.246333	0.217778	-2.79452	63.2548
ROS	0.235688	0.103896	0.155844	0.103896	0.155844	0.103896	0.103896	0.155844	0.116883	0.253	0.227	0.267	0.225667	0.243	0.218	0.236333	0.225778	-2.76164	63.2877
ROS	0.246321	0.0987654	0.0987654	0.123457	0.135802	0.0987654	0.123457	0.197531	0.123457	0.2475	0.2515	0.2468	0.223636	0.245	0.2564	0.2515	0.2484	-2.63014	63.4192
ROS	0.233895	0.105263	0.105263	0.105263	0.245614	0.105263	0.122807	0.105263	0.105263	0.243333	0.23	0.282667	0.212286	0.223333	0.249714	0.236	0.22	-2.59726	63.4521
ROS	0.240329	0.123288	0.109589	0.123288	0.123288	0.150685	0.123288	0.136986	0.109589	0.236	0.254	0.271556	0.235556	0.217091	0.246667	0.238	0.2295	-2.56438	63.4849
ROS	0.245205	0.123288	0.109589	0.109589	0.205479	0.123288	0.109589	0.109589	0.109589	0.239111	0.2545	0.2635	0.236267	0.240444	0.2425	0.2455	0.249	-2.53151	63.5178
ROS	0.238448	0.119403	0.119403	0.134328	0.134328	0.119403	0.119403	0.119403	0.134328	0.2315	0.2505	0.264444	0.249778	0.2365	0.2385	0.2285	0.207111	1.05205	67.1014
ROS	0.256907	0.106667	0.106667	0.133333	0.146667	0.12	0.12	0.16	0.106667	0.256	0.2465	0.266	0.283273	0.24	0.242222	0.241333	0.2795	1.08493	67.1342
ROS	0.254361	0.13253	0.108434	0.120482	0.120482	0.120482	0.13253	0.144578	0.120482	0.258909	0.249778	0.2848	0.2276	0.25	0.245455	0.248333	0.2712	1.11781	67.1671
ROS	0.240767	0.109589	0.109589	0.109589	0.164384	0.0958904	0.150685	0.150685	0.109589	0.2435	0.2355	0.274	0.232667	0.239429	0.229091	0.238182	0.243	1.15068	67.2
ROS	0.259148	0.114754	0.131148	0.114754	0.131148	0.114754	0.131148	0.131148	0.131148	0.261714	0.2725	0.304571	0.2485	0.241714	0.2415	0.2525	0.254	1.28219	67.3315
ROS	0.246261	0.130435	0.130435	0.115942	0.130435	0.130435	0.115942	0.115942	0.130435	0.253778	0.238222	0.2705	0.24	0.237333	0.248	0.247	0.238222	1.31507	67.3644
ROS	0.25522	0.121951	0.121951	0.109756	0.219512	0.109756	0.097561	0.109756	0.109756	0.2536	0.2576	0.323556	0.242889	0.239556	0.2385	0.254667	0.241778	1.34795	67.3973
ROS	0.248138	0.12069	0.103448	0.12069	0.224138	0.103448	0.103448	0.103448	0.12069	0.226857	0.266667	0.283429	0.244615	0.247333	0.243333	0.250667	0.227429	1.38082	67.4301
ROS	0.251014	0.130435	0.115942	0.115942	0.144928	0.115942	0.115942	0.144928	0.115942	0.226222	0.2835	0.3135	0.252	0.2285	0.234	0.2344	0.243	1.51233	67.5616
ROS	0.24698	0.137255	0.0980392	0.0980392	0.215686	0.0980392	0.137255	0.117647	0.0980392	0.258286	0.2424	0.2928	0.236	0.2392	0.230857	0.255333	0.2344	1.54521	67.5945
SON	0.254701	0.0779221	0.155844	0.0909091	0.116883	0.103896	0.246753	0.0909091	0.116883	0.253333	0.264	0.260571	0.264889	0.2655	0.266737	0.225714	0.216	-13.1178	41.589
SON	0.2644	0.1375	0.1	0.1125	0.1	0.15	0.1625	0.1	0.1375	0.266182	0.27	0.251111	0.2485	0.281667	0.276923	0.2815	0.234909	-13.0849	41.6219
SON	0.257259	0.148148	0.166667	0.111111	0.111111	0.111111	0.111111	0.12963	0.111111	0.2855	0.256444	0.232	0.241333	0.249333	0.264667	0.248571	0.272667	-13.0521	41.6548
SON	0.26475	0.125	0.1125	0.1	0.1125	0.1625	0.1375	0.125	0.125	0.2796	0.261778	0.2795	0.254222	0.273538	0.26	0.258	0.2508	-12.8877	41.8192
SON	0.252675	0.120482	0.120482	0.120482	0.108434	0.120482	0.156627	0.13253	0.120482	0.3032	0.2472	0.2568	0.242667	0.2428	0.267385	0.206545	0.254	-12.8548	41.8521
SON	0.261529	0.132353	0.117647	0.117647	0.117647	0.147059	0.132353	0.117647	0.117647	0.276	0.238	0.288	0.2435	0.2584	0.272444	0.2595	0.254	-12.8219	41.8849
SON	0.260516	0.107527	0.0967742	0.129032	0.0967742	0.107527	0.215054	0.11828	0.129032	0.2968	0.276444	0.272333	0.279556	0.266	0.2318	0.241818	0.252667	-12.6247	42.0822
SON	0.26064	0.106667	0.133333	0.106667	0.133333	0.106667	0.173333	0.12	0.12	0.296	0.252	0.2695	0.2748	0.2635	0.261846	0.229778	0.241778	-12.5918	42.1151
SON	0.281855	0.130435	0.115942	0.115942	0.115942	0.115942	0.173913	0.115942	0.115942	0.313333	0.298	0.286	0.2725	0.281	0.282667	0.254	0.263	-12.4603	42.2466
SON	0.276318	0.0909091	0.125	0.113636	0.102273	0.181818	0.193182	0.102273	0.0909091	0.2755	0.304364	0.2988	0.272444	0.258	0.269647	0.261333	0.2825	-12.4274	42.2795
SON	0.254474	0.118421	0.118421	0.131579	0.118421	0.118421	0.157895	0.118421	0.118421	0.297778	0.282222	0.2696	0.228889	0.22	0.256333	0.230667	0.248	-12.3945	42.3123
SON	0.253127	0.112676	0.0985915	0.140845	0.112676	0.126761	0.169014	0.126761	0.112676	0.245	0.277143	0.2592	0.2445	0.255111	0.265333	0.236889	0.239	-12.3616	42.3452
SON	0.266347	0.106667	0.0933333	0.106667	0.106667	0.12	0.24	0.12	0.106667	0.2885	0.270286	0.285	0.263	0.249778	0.270667	0.224	0.282	-12	42.7068
SON	0.279139	0.113924	0.101266	0.113924	0.113924	0.113924	0.202532	0.101266	0.139241	0.314222	0.3105	0.293778	0.260889	0.244	0.28875	0.255	0.262909	-11.9671	42.7397
SON	0.265204	0.0860215	0.0860215	0.0860215	0.0860215	0.0967742	0.376344	0.0967742	0.0860215	0.284	0.271	0.2635	0.2625	0.276444	0.251771	0.289333	0.264	-11.9342	42.7726
SON	0.26238	0.0886076	0.101266	0.101266	0.0759494	0.113924	0.291139	0.113924	0.113924	0.268	0.269	0.2605	0.243333	0.263556	0.288696	0.212889	0.247556	-11.7699	42.937
SON	0.221211	0.105263	0.105263	0.118421	0.144737	0.105263	0.197368	0.118421	0.105263	0.244	0.2	0.243111	0.202909	0.2135	0.230933	0.233778	0.1955	-11.737	42.9699
SON	0.230293	0.097561	0.097561	0.097561	0.097561	0.134146	0.280488	0.097561	0.097561	0.24	0.215	0.2315	0.1965	0.220364	0.250609	0.2325	0.2215	-11.7041	43.0027
SON	0.262568	0.0947368	0.105263	0.0947368	0.115789	0.189474	0.2	0.0947368	0.105263	0.261333	0.2648	0.250667	0.248	0.269556	0.283158	0.254667	0.2436	-10.8493	43.8575
SON	0.250743	0.104762	0.133333	0.104762	0.104762	0.0952381	0.247619	0.104762	0.104762	0.228	0.242	0.227636	0.252727	0.2656	0.277692	0.242182	0.237091	-10.8164	43.8904
SON	0.249471	0.091954	0.103448	0.103448	0.103448	0.103448	0.310345	0.091954	0.091954	0.2605	0.234222	0.248889	0.246222	0.268	0.258074	0.2275	0.232	-10.7836	43.9233
SON	0.239582	0.134328	0.0746269	0.0597015	0.0597015	0.0746269	0.343284	0.0970149	0.156716	0.25	0.23	0.2385	0.2235	0.2372	0.242348	0.22	0.248952	-10.7507	43.9562
SON	0.2608	0.1	0.1625	0.125	0.1	0.1125	0.2125	0.1	0.0875	0.294	0.232308	0.262	0.2555	0.258667	0.270118	0.2365	0.288	-10.6192	44.0877
SON	0.262082	0.112245	0.173469	0.0612245	0.0612245	0.0612245	0.346939	0.0612245	0.122449	0.281818	0.258824	0.234667	0.264667	0.256667	0.263882	0.284	0.247667	-10.5863	44.1205
SON	0.246621	0.0827586	0.110345	0.0689655	0.0689655	0.0551724	0.37931	0.062069	0.172414	0.249667	0.211	0.2328	0.2424	0.2455	0.268145	0.232889	0.23312	-10.5534	44.1534
SON	0.265143	0.116071	0.0803571	0.0892857	0.0803571	0.160714	0.142857	0.223214	0.107143	0.263692	0.273333	0.2284	0.239556	0.251111	0.27325	0.29408	0.260333	-10.3233	44.3836
SON	0.242078	0.127451	0.117647	0.0686275	0.0588235	0.0882353	0.303922	0.176471	0.0588235	0.256308	0.231667	0.178857	0.12	0.231556	0.264387	0.265333	0.258667	-10.3233	44.3836
SON	0.229508	0.0615385	0.169231	0.0769231	0.0769231	0.0692308	0.192308	0.261538	0.0923077	0.248	0.224364	0.1516	0.1488	0.231556	0.25824	0.250588	0.237667	-10.2904	44.4164
SON	0.249035	0.048951	0.153846	0.0769231	0.0769231	0.0699301	0.195804	0.286713	0.0909091	0.272571	0.235636	0.174909	0.18	0.2412	0.276	0.266244	0.273846	-10.1589	44.5479
SON	0.23927	0.162162	0.182432	0.0540541	0.0608108	0.0675676	0.135135	0.236486	0.101351	0.250667	0.236	0.172	0.136889	0.2324	0.253	0.26	0.262133	-10.126	44.5808
SON	0.232186	0.123711	0.139175	0.0721649	0.0515464	0.0515464	0.185567	0.118557	0.257732	0.243333	0.21837	0.190286	0.2124	0.2304	0.245778	0.234261	0.2396	-10.0932	44.6137
SON	0.231111	0.0518519	0.140741	0.0962963	0.140741	0.0814815	0.17037	0.148148	0.17037	0.242857	0.214316	0.196	0.203789	0.236364	0.249043	0.246	0.250435	-10.0603	44.6466
SON	0.244346	0.0629921	0.0629921	0.0629921	0.0629921	0.0866142	0.181102	0.370079	0.110236	0.2345	0.208	0.2065	0.2195	0.224	0.241739	0.264766	0.258286	-8.41644	46.2904
SON	0.228777	0.057554	0.0503597	0.057554	0.0647482	0.0791367	0.215827	0.374101	0.100719	0.229	0.230857	0.194	0.220444	0.214909	0.239733	0.233846	0.221429	-8.38356	46.3233
SON	0.228262	0.121495	0.0747664	0.0747664	0.0841121	0.0841121	0.121495	0.233645	0.205607	0.225538	0.2225	0.223	0.197333	0.225778	0.261231	0.22976	0.226364	-8.35068	46.3562
SON	0.221191	0.0687023	0.0458015	0.0610687	0.0687023	0.10687	0.198473	0.274809	0.175573	0.225778	0.213333	0.2025	0.193333	0.212571	0.230462	0.229111	0.221217	-8.31781	46.389
SON	0.227619	0.0680272	0.0612245	0.0544218	0.0816327	0.176871	0.136054	0.231293	0.190476	0.2116	0.225778	0.24	0.221667	0.225077	0.242	0.225882	0.227143	-8.28493	46.4219
SON	0.247711	0.120482	0.120482	0.120482	0.0843373	0.108434	0.144578	0.120482	0.180723	0.2712	0.2288	0.2144	0.245714	0.260889	0.228667	0.2612	0.266133	-3.25479	51.4521
SON	0.254038	0.0754717	0.0754717	0.0754717	0.0754717	0.169811	0.301887	0.0943396	0.132075	0.268	0.26	0.245	0.226	0.271111	0.26575	0.244	0.222286	-3.22192	51.4849
SON	0.259569	0.0686275	0.0784314	0.0784314	0.0784314	0.147059	0.264706	0.156863	0.127451	0.257714	0.2765	0.2415	0.2625	0.261867	0.268444	0.24875	0.251692	-3.18904	51.5178
SON	0.251424	0.064	0.064	0.072	0.072	0.088	0.256	0.28	0.104	0.2455	0.274	0.256	0.248	0.256	0.256875	0.2408	0.251692	-3.15616	51.5507
SON	0.248065	0.0650407	0.0650407	0.0650407	0.0650407	0.0813008	0.284553	0.227642	0.146341	0.26	0.258	0.237	0.225	0.252	0.259886	0.241857	0.238	-2.99178	51.7151
SON	0.244784	0.0824742	0.0824742	0.0824742	0.0927835	0.185567	0.206186	0.154639	0.113402	0.2755	0.272	0.2255	0.234222	0.242667	0.2336	0.245333	0.248364	-2.9589	51.7479
SON	0.237111	0.0925926	0.0740741	0.0648148	0.0925926	0.231481	0.166667	0.175926	0.101852	0.2464	0.2645	0.245143	0.2208	0.21168	0.250444	0.230947	0.265091	-2.92603	51.7808
SON	0.248609	0.0869565	0.0978261	0.0869565	0.0869565	0.152174	0.119565	0.228261	0.141304	0.2915	0.250222	0.2715	0.2135	0.238857	0.237818	0.252762	0.241538	-2.79452	51.9123
SON	0.25302	0.112245	0.0918367	0.0918367	0.102041	0.112245	0.122449	0.214286	0.153061	0.266182	0.270222	0.257778	0.2156	0.246909	0.249333	0.25981	0.253067	-2.76164	51.9452
SON	0.242947	0.0921053	0.0526316	0.0526316	0.0526316	0.388158	0.190789	0.0986842	0.0723684	0.249429	0.247	0.2205	0.2195	0.250508	0.245517	0.230933	0.234182	-2.72877	51.9781
SON	0.25729	0.112903	0.112903	0.0967742	0.112903	0.129032	0.145161	0.129032	0.16129	0.272571	0.284571	0.249333	0.24	0.2405	0.271556	0.253	0.2484	-2.69589	52.011
SON	0.241833	0.0833333	0.0833333	0.09375	0.09375	0.239583	0.197917	0.0833333	0.125	0.2455	0.2265	0.236	0.244	0.246087	0.266947	0.232	0.211	2.07123	56.7781
SON	0.248042	0.0947368	0.105263	0.0947368	0.115789	0.157895	0.136842	0.157895	0.136842	0.236	0.2584	0.269778	0.264727	0.258133	0.252923	0.230667	0.222769	2.10411	56.811
SON	0.236045	0.0909091	0.102273	0.102273	0.0909091	0.170455	0.159091	0.170455	0.113636	0.238	0.252889	0.235556	0.25	0.2456	0.244	0.219733	0.2076	2.13699	56.8438
SON	0.242316	0.0789474	0.0701754	0.0701754	0.0701754	0.350877	0.140351	0.114035	0.105263	0.226222	0.2335	0.235	0.215	0.2592	0.282	0.190154	0.230667	2.26849	56.9753
SON	0.227949	0.101266	0.101266	0.101266	0.101266	0.189873	0.126582	0.164557	0.113924	0.2425	0.2435	0.216	0.1915	0.2592	0.2468	0.205231	0.204	2.30137	57.0082
SON	0.244279	0.127907	0.104651	0.0813953	0.0697674	0.0813953	0.0930233	0.27907	0.162791	0.260727	0.270667	0.229143	0.210667	0.247429	0.242	0.24	0.243429	2.33425	57.0411
SON	0.233838	0.108108	0.121622	0.0945946	0.108108	0.108108	0.148649	0.202703	0.108108	0.269	0.268	0.237143	0.2095	0.225	0.227636	0.223467	0.2185	2.49863	57.2055
SON	0.228559	0.107527	0.107527	0.0967742	0.0860215	0.11828	0.236559	0.129032	0.11828	0.264	0.2708	0.242667	0.186	0.236364	0.218	0.200667	0.221091	2.53151	57.2384
SON	0.236356	0.0888889	0.0888889	0.0888889	0.0888889	0.144444	0.144444	0.2	0.155556	0.276	0.2595	0.243	0.2155	0.249231	0.226154	0.218667	0.228857	2.56438	57.2712
SON	0.233585	0.0849057	0.0849057	0.0849057	0.0849057	0.113208	0.207547	0.235849	0.103774	0.225778	0.255111	0.233333	0.229333	0.226	0.232909	0.23616	0.229818	2.59726	57.3041
SON	0.246506	0.120482	0.108434	0.0843373	0.0963855	0.120482	0.180723	0.144578	0.144578	0.262	0.249778	0.246857	0.2225	0.2324	0.255467	0.243333	0.250667	2.72877	57.4356
SON	0.226773	0.0909091	0.0909091	0.102273	0.0909091	0.125	0.193182	0.170455	0.136364	0.2475	0.24	0.264	0.207	0.226909	0.236	0.216267	0.189333	2.76164	57.4685
SON	0.229561	0.097561	0.097561	0.0853659	0.097561	0.134146	0.219512	0.121951	0.146341	0.2685	0.281	0.210286	0.223	0.222182	0.217333	0.196	0.238	2.79452	57.5014
SON	0.225525	0.0762712	0.059322	0.0762712	0.0677966	0.194915	0.364407	0.0762712	0.0847458	0.276444	0.218857	0.234222	0.186	0.232174	0.225209	0.213778	0.2048	2.8274	57.5342
SON	0.242417	0.104167	0.09375	0.0729167	0.0833333	0.239583	0.177083	0.145833	0.0833333	0.2552	0.234222	0.241714	0.1805	0.258957	0.263529	0.223714	0.2385	2.9589	57.6658
SON	0.248583	0.104167	0.0833333	0.0833333	0.09375	0.1875	0.125	0.21875	0.104167	0.2572	0.2965	0.2595	0.243111	0.265333	0.253	0.213143	0.2368	2.99178	57.6986
SON	0.235422	0.108434	0.0963855	0.0963855	0.0963855	0.156627	0.120482	0.216867	0.108434	0.263111	0.248	0.242	0.2335	0.232615	0.2336	0.222889	0.223556	3.18904	57.8959
SON	0.239951	0.109756	0.109756	0.097561	0.097561	0.146341	0.195122	0.121951	0.121951	0.259111	0.271111	0.2415	0.2105	0.242333	0.248	0.2088	0.2324	3.22192	57.9288
SON	0.2245	0.111111	0.0972222	0.0972222	0.111111	0.208333	0.0972222	0.138889	0.138889	0.243	0.290857	0.242857	0.2215	0.2128	0.252	0.1956	0.18	3.25479	57.9616
SON	0.24215	0.1375	0.15	0.1	0.1	0.15	0.1375	0.125	0.1	0.255273	0.234667	0.2535	0.2325	0.248333	0.242545	0.2216	0.2495	6.87123	61.5781
SON	0.237123	0.0877193	0.0877193	0.0701754	0.122807	0.105263	0.280702	0.140351	0.105263	0.2536	0.2544	0.255	0.231429	0.236	0.245	0.197	0.237333	6.90411	61.611
SON	0.248	0.101266	0.101266	0.0759494	0.101266	0.164557	0.240506	0.101266	0.113924	0.244	0.2715	0.263333	0.2185	0.248308	0.270947	0.2125	0.229333	6.93699	61.6438
SON	0.255806	0.0645161	0.0645161	0.0645161	0.0645161	0.112903	0.346774	0.177419	0.104839	0.275	0.263	0.248	0.2455	0.243714	0.264744	0.235818	0.268	7.13425	61.8411
SON	0.245892	0.0860215	0.0860215	0.0860215	0.0860215	0.129032	0.204301	0.225806	0.0967742	0.257	0.2855	0.239	0.2065	0.238	0.262105	0.229524	0.256444	7.2	61.9068
SON	0.230462	0.0923077	0.107692	0.0923077	0.0923077	0.0923077	0.292308	0.107692	0.123077	0.264667	0.213714	0.226667	0.231333	0.237333	0.229474	0.218857	0.229	7.33151	62.0384
SON	0.2415	0.111111	0.111111	0.111111	0.111111	0.125	0.180556	0.138889	0.111111	0.2625	0.2555	0.2335	0.233	0.226667	0.236923	0.2356	0.2545	7.36438	62.0712
SON	0.243423	0.0900901	0.0810811	0.0810811	0.0720721	0.198198	0.198198	0.18018	0.0990991	0.2256	0.240444	0.240889	0.228	0.250364	0.247818	0.2498	0.241091	7.39726	62.1041
SON	0.234871	0.117647	0.0941176	0.0823529	0.0941176	0.141176	0.211765	0.117647	0.141176	0.2428	0.2415	0.224	0.2335	0.243	0.232	0.2116	0.246667	7.43014	62.137
SON	0.237288	0.0847458	0.0762712	0.0847458	0.0762712	0.101695	0.152542	0.313559	0.110169	0.2532	0.252	0.2332	0.227556	0.235667	0.238667	0.238919	0.219692	7.56164	62.2685
SON	0.237652	0.108696	0.0869565	0.0869565	0.0978261	0.0978261	0.26087	0.108696	0.152174	0.252	0.2675	0.2445	0.221333	0.238222	0.242167	0.2272	0.216286	7.59452	62.3014
SON	0.245023	0.104651	0.104651	0.104651	0.0930233	0.186047	0.139535	0.0930233	0.174419	0.267556	0.283556	0.252	0.2305	0.233	0.231667	0.2275	0.2448	7.6274	62.3342
SON	0.257755	0.153061	0.0918367	0.0816327	0.0816327	0.112245	0.132653	0.204082	0.142857	0.277867	0.289333	0.2465	0.214	0.238182	0.251385	0.269	0.252571	7.79178	62.4986
SON	0.245333	0.123457	0.0987654	0.0987654	0.0987654	0.222222	0.123457	0.111111	0.123457	0.2768	0.274	0.2485	0.2015	0.234	0.2352	0.259111	0.2416	7.85753	62.5644
SON	0.231962	0.0849057	0.0754717	0.0754717	0.0849057	0.169811	0.179245	0.216981	0.113208	0.242222	0.26	0.2015	0.216444	0.230667	0.229895	0.243304	0.221	7.89041	62.5973
TRI	0.25281	0.21519	0.139241	0.101266	0.101266	0.101266	0.101266	0.101266	0.139241	0.253882	0.259636	0.236	0.2405	0.266	0.265	0.2545	0.245818	-10.2247	39.5836
TRI	0.246242	0.151515	0.136364	0.106061	0.121212	0.136364	0.121212	0.121212	0.106061	0.2428	0.262667	0.253143	0.2545	0.254667	0.2325	0.2235	0.244571	-10.2247	39.5836
TRI	0.26587	0.116883	0.168831	0.168831	0.103896	0.103896	0.103896	0.103896	0.12987	0.259111	0.297846	0.247692	0.2875	0.254	0.258	0.252	0.2636	-10.1589	39.6493
TRI	0.242356	0.178082	0.123288	0.136986	0.109589	0.109589	0.109589	0.109589	0.123288	0.251077	0.266222	0.2372	0.2535	0.2465	0.2395	0.2305	0.211111	-10.126	39.6822
TRI	0.24827	0.148649	0.175676	0.0945946	0.135135	0.108108	0.108108	0.121622	0.108108	0.260727	0.245231	0.230286	0.2608	0.2575	0.2545	0.230667	0.2405	-9.99452	39.8137
TRI	0.247951	0.123457	0.111111	0.160494	0.17284	0.111111	0.111111	0.0987654	0.111111	0.2472	0.242667	0.223692	0.272286	0.275111	0.255111	0.2445	0.22	-9.96164	39.8466
TRI	0.240764	0.168539	0.202247	0.0898876	0.123596	0.0898876	0.101124	0.0898876	0.134831	0.2344	0.250444	0.256	0.245818	0.255	0.243111	0.246	0.204667	-9.92877	39.8795
TRI	0.239115	0.159292	0.274336	0.176991	0.079646	0.0707965	0.0707965	0.079646	0.0884956	0.252	0.257548	0.22	0.227556	0.2465	0.2235	0.210222	0.24	-9.89589	39.9123
TRI	0.234921	0.126984	0.222222	0.0952381	0.0952381	0.0952381	0.0952381	0.111111	0.15873	0.2475	0.231143	0.239333	0.240667	0.220667	0.256	0.223429	0.228	-9.76438	40.0438
TRI	0.235148	0.188525	0.327869	0.106557	0.114754	0.0655738	0.0655738	0.0655738	0.0655738	0.212348	0.2454	0.238154	0.249714	0.238	0.23	0.2255	0.231	-9.73151	40.0767
TRI	0.216911	0.14557	0.278481	0.0759494	0.056962	0.056962	0.0506329	0.0822785	0.253165	0.254957	0.236727	0.201	0.243556	0.223111	0.2325	0.187385	0.1771	-9.69863	40.1096
TRI	0.215297	0.175676	0.121622	0.108108	0.0945946	0.0945946	0.0945946	0.0945946	0.216216	0.230769	0.222222	0.2175	0.194857	0.220571	0.210857	0.233714	0.19825	-9.40274	40.4055
TRI	0.217305	0.147368	0.0842105	0.115789	0.0842105	0.0842105	0.0947368	0.0842105	0.305263	0.244571	0.249	0.215636	0.2205	0.223	0.223556	0.2365	0.186345	-9.33699	40.4712
TRI	0.236073	0.181818	0.145455	0.0727273	0.0545455	0.0727273	0.0727273	0.0545455	0.345455	0.214	0.242	0.234	0.2	0.241	0.229	0.225333	0.253474	-8.25205	41.5562
TRI	0.234267	0.133333	0.144444	0.111111	0.111111	0.111111	0.111111	0.122222	0.155556	0.229333	0.225538	0.2284	0.2372	0.2468	0.2288	0.230909	0.246286	-8.21918	41.589
TRI	0.224744	0.139535	0.116279	0.104651	0.116279	0.116279	0.116279	0.139535	0.151163	0.205	0.2116	0.225778	0.224	0.2492	0.2216	0.22	0.240923	-8.1863	41.6219
TRI	0.2312	0.175	0.1125	0.1375	0.0875	0.0875	0.0875	0.1125	0.2	0.216286	0.24	0.233091	0.234286	0.228	0.246286	0.232444	0.23075	-8.02192	41.7863
TRI	0.235029	0.135922	0.106796	0.135922	0.0970874	0.0970874	0.0970874	0.106796	0.223301	0.241429	0.221818	0.226	0.2104	0.2432	0.2448	0.246182	0.240522	-7.98904	41.8192
TRI	0.244471	0.392157	0.0588235	0.0686275	0.0686275	0.0588235	0.0686275	0.0686275	0.215686	0.2317	0.260667	0.270857	0.237143	0.248	0.230857	0.262857	0.254727	-7.52877	42.2795
TRI	0.215099	0.108108	0.0630631	0.0720721	0.0630631	0.0630631	0.0630631	0.0900901	0.477477	0.213	0.232	0.232	0.236	0.22	0.232571	0.2504	0.198415	-7.49589	42.3123
TRI	0.19433	0.0869565	0.0782609	0.0434783	0.0434783	0.0434783	0.0434783	0.0782609	0.582609	0.1812	0.155111	0.228	0.2456	0.2224	0.2424	0.284	0.177493	-7.46301	42.3452
TRI	0.216235	0.235294	0.161765	0.0882353	0.0735294	0.0735294	0.0735294	0.161765	0.132353	0.2085	0.204364	0.211333	0.2344	0.1984	0.2368	0.235273	0.212889	-7.06849	42.7397
TRI	0.217136	0.135802	0.148148	0.111111	0.111111	0.123457	0.111111	0.111111	0.148148	0.186545	0.197	0.246222	0.230222	0.2152	0.237778	0.252444	0.193333	-7.03562	42.7726
TRI	0.211718	0.117647	0.117647	0.0941176	0.105882	0.0941176	0.0823529	0.105882	0.282353	0.182	0.184	0.23	0.228	0.225	0.237143	0.206222	0.213667	-7.00274	42.8055
TRI	0.2055	0.28125	0.135417	0.104167	0.0833333	0.0833333	0.0833333	0.09375	0.135417	0.167259	0.209538	0.2344	0.221	0.2195	0.226	0.220889	0.217231	-6.87123	42.937
TRI	0.212465	0.364341	0.100775	0.0852713	0.0465116	0.0465116	0.0465116	0.0542636	0.255814	0.200511	0.196	0.232727	0.229333	0.213333	0.234	0.259429	0.212121	-6.83836	42.9699
TRI	0.210393	0.384615	0.128205	0.0854701	0.0683761	0.0683761	0.0769231	0.0683761	0.119658	0.195467	0.222667	0.2092	0.223	0.21	0.215111	0.251	0.212857	-6.80548	43.0027
TRI	0.219388	0.2	0.152941	0.0823529	0.0941176	0.0941176	0.117647	0.0941176	0.164706	0.227765	0.208308	0.253143	0.2135	0.2275	0.1992	0.239	0.204571	-6.7726	43.0356
TRI	0.207038	0.528846	0.0865385	0.0576923	0.0576923	0.0576923	0.0576923	0.0576923	0.0961538	0.195927	0.219556	0.243333	0.181333	0.211333	0.224667	0.246	0.214	-6.6411	43.1671
TRI	0.215569	0.54902	0.0686275	0.0784314	0.0588235	0.0588235	0.0588235	0.0588235	0.0686275	0.208429	0.221143	0.215	0.235333	0.208	0.22	0.241333	0.231429	-6.60822	43.2
TRI	0.204792	0.375	0.104167	0.0833333	0.0833333	0.0833333	0.0833333	0.0833333	0.104167	0.177444	0.22	0.2225	0.225	0.222	0.2255	0.2295	0.2076	-6.57534	43.2329
TRI	0.21568	0.226667	0.12	0.106667	0.106667	0.106667	0.12	0.106667	0.106667	0.178118	0.22	0.217	0.239	0.219	0.231556	0.2245	0.236	-6.54247	43.2658
TRI	0.21698	0.142857	0.142857	0.132653	0.132653	0.0918367	0.0816327	0.0918367	0.183673	0.217429	0.210857	0.229231	0.241538	0.221778	0.227	0.214222	0.189333	0.263014	50.0712
TRI	0.220874	0.218391	0.114943	0.149425	0.103448	0.091954	0.103448	0.091954	0.126437	0.210737	0.2032	0.232615	0.235111	0.234	0.234222	0.228	0.203273	0.29589	50.1041
TRI	0.221714	0.130952	0.119048	0.178571	0.166667	0.0952381	0.119048	0.0952381	0.0952381	0.202182	0.22	0.2448	0.210286	0.227	0.2264	0.225	0.213	0.328767	50.137
TRI	0.21224	0.09	0.1	0.21	0.17	0.08	0.08	0.08	0.19	0.173333	0.1916	0.223238	0.248471	0.2335	0.2325	0.2185	0.176842	0.361644	50.1699
TRI	0.216215	0.139785	0.129032	0.11828	0.172043	0.0967742	0.0752688	0.0860215	0.182796	0.159692	0.223	0.240727	0.24175	0.206222	0.229143	0.2275	0.209412	0.493151	50.3014
TRI	0.216091	0.295455	0.102273	0.102273	0.113636	0.113636	0.0909091	0.0909091	0.0909091	0.195385	0.225778	0.199111	0.2396	0.2388	0.2415	0.216	0.2085	0.526027	50.3342
TRI	0.214989	0.16092	0.091954	0.103448	0.126437	0.114943	0.091954	0.091954	0.218391	0.198	0.2055	0.221778	0.241091	0.236	0.2395	0.2395	0.181474	0.558904	50.3671
TRI	0.205753	0.191011	0.157303	0.101124	0.0898876	0.11236	0.0898876	0.0898876	0.168539	0.185882	0.200286	0.214667	0.214	0.2268	0.232	0.226	0.1848	0.723288	50.5315
TRI	0.224731	0.150538	0.0860215	0.11828	0.0967742	0.27957	0.0860215	0.0860215	0.0967742	0.194286	0.218	0.231636	0.251556	0.236462	0.2575	0.217	0.186667	0.756164	50.5644
TRI	0.217644	0.123288	0.109589	0.150685	0.123288	0.109589	0.136986	0.109589	0.136986	0.201333	0.1995	0.231636	0.225333	0.2285	0.234	0.2155	0.2012	0.789041	50.5973
TRI	0.213402	0.103093	0.134021	0.164948	0.103093	0.0927835	0.103093	0.0721649	0.226804	0.2056	0.203385	0.213	0.2144	0.219556	0.2404	0.216	0.207091	0.821918	50.6301
TRI	0.204825	0.247423	0.0927835	0.0927835	0.0927835	0.103093	0.113402	0.0927835	0.164948	0.1865	0.208	0.217333	0.239111	0.2188	0.191273	0.215556	0.19875	0.953425	50.7616
TRI	0.220138	0.126437	0.103448	0.091954	0.206897	0.137931	0.126437	0.091954	0.114943	0.197091	0.211111	0.2165	0.230222	0.224	0.242545	0.2245	0.2056	0.986301	50.7945
TRI	0.223467	0.0916667	0.075	0.116667	0.316667	0.175	0.0833333	0.0666667	0.075	0.197455	0.198222	0.220857	0.238947	0.229714	0.2372	0.215	0.196889	1.01918	50.8274
TRI	0.206776	0.129412	0.105882	0.141176	0.152941	0.164706	0.105882	0.0941176	0.105882	0.176364	0.200444	0.209667	0.223385	0.216571	0.2	0.2115	0.209778	1.05205	50.8603
TRI	0.204143	0.142857	0.125	0.142857	0.142857	0.107143	0.107143	0.107143	0.125	0.173	0.216	0.22	0.205	0.214667	0.211333	0.204	0.193714	1.18356	50.9918
TRI	0.209714	0.253968	0.142857	0.0952381	0.0952381	0.111111	0.0952381	0.0952381	0.111111	0.18	0.200444	0.246667	0.213333	0.218857	0.255333	0.214667	0.202286	1.21644	51.0247
TRI	0.2088	0.128571	0.142857	0.128571	0.1	0.128571	0.128571	0.114286	0.128571	0.193778	0.2012	0.191111	0.222857	0.222222	0.224	0.21	0.209333	1.24932	51.0575
TRI	0.209895	0.118421	0.105263	0.105263	0.118421	0.157895	0.131579	0.131579	0.131579	0.182222	0.193	0.1955	0.207111	0.236333	0.2388	0.202	0.2096	1.28219	51.0904
TRI	0.200612	0.152941	0.0941176	0.0941176	0.117647	0.211765	0.117647	0.0941176	0.117647	0.181846	0.1995	0.1915	0.1996	0.206	0.218	0.2055	0.2032	1.4137	51.2219
TRI	0.206884	0.0930233	0.104651	0.104651	0.0930233	0.255814	0.104651	0.104651	0.139535	0.2205	0.208889	0.205778	0.2155	0.204545	0.2	0.204889	0.202333	1.44658	51.2548
TRI	0.224256	0.064	0.072	0.096	0.072	0.128	0.4	0.064	0.104	0.2075	0.205333	0.205333	0.212889	0.233	0.23864	0.2105	0.215385	1.47945	51.2877
TRI	0.215517	0.0689655	0.12069	0.0862069	0.12069	0.155172	0.241379	0.0862069	0.12069	0.198	0.197714	0.1832	0.193714	0.219111	0.257429	0.2048	0.207429	1.51233	51.3205
TRI	0.234258	0.0967742	0.112903	0.0967742	0.0967742	0.129032	0.241935	0.0806452	0.145161	0.212667	0.230286	0.226667	0.25	0.227	0.230133	0.22	0.267556	5.7863	55.5945
TRI	0.225	0.125	0.125	0.107143	0.125	0.107143	0.178571	0.107143	0.125	0.201714	0.193714	0.246	0.240571	0.210667	0.2572	0.231333	0.206857	5.81918	55.6274
TRI	0.210027	0.106667	0.106667	0.173333	0.106667	0.106667	0.106667	0.12	0.173333	0.222	0.1975	0.202154	0.181	0.213	0.25	0.212889	0.207692	5.85205	55.6603
TRI	0.223718	0.197183	0.0985915	0.126761	0.084507	0.084507	0.211268	0.084507	0.112676	0.229714	0.221714	0.226667	0.209333	0.228	0.2144	0.224667	0.236	6.01644	55.8247
TRI	0.221824	0.147059	0.117647	0.117647	0.117647	0.102941	0.161765	0.117647	0.117647	0.2184	0.1995	0.246	0.2075	0.208571	0.239273	0.2165	0.2315	6.04932	55.8575
TRI	0.21278	0.195122	0.097561	0.109756	0.097561	0.097561	0.097561	0.109756	0.195122	0.2085	0.2065	0.213333	0.2205	0.2055	0.229	0.213778	0.211	6.08219	55.8904
TRI	0.210747	0.216867	0.108434	0.120482	0.0963855	0.0963855	0.108434	0.0963855	0.156627	0.196444	0.196444	0.2084	0.201	0.2115	0.219556	0.232	0.228615	6.24658	56.0548
TRI	0.206619	0.238095	0.0952381	0.0952381	0.0952381	0.0952381	0.0952381	0.0952381	0.190476	0.1596	0.253	0.25	0.2245	0.2315	0.207	0.2195	0.1925	6.27945	56.0877
TRI	0.226842	0.171053	0.0921053	0.157895	0.105263	0.105263	0.105263	0.105263	0.157895	0.210462	0.253714	0.261	0.2175	0.202	0.2235	0.221	0.223667	6.31233	56.1205
TRI	0.213818	0.287879	0.106061	0.106061	0.0909091	0.0909091	0.0909091	0.0909091	0.136364	0.188632	0.247429	0.254857	0.22	0.208	0.204	0.218667	0.212	6.34521	56.1534
TRI	0.208044	0.32967	0.0989011	0.120879	0.0879121	0.0989011	0.0879121	0.0879121	0.0879121	0.165467	0.233778	0.242909	0.2395	0.2	0.229	0.2285	0.227	6.47671	56.2849
TRI	0.216712	0.191781	0.109589	0.123288	0.109589	0.123288	0.109589	0.109589	0.123288	0.185429	0.239	0.229778	0.219	0.216	0.222	0.2125	0.230222	6.50959	56.3178
TRI	0.217788	0.294118	0.117647	0.105882	0.0941176	0.0941176	0.0941176	0.0941176	0.105882	0.17952	0.2372	0.249778	0.235	0.225	0.253	0.2215	0.214222	6.54247	56.3507
TRI	0.219333	0.222222	0.1	0.1	0.111111	0.144444	0.0888889	0.0888889	0.144444	0.1988	0.227556	0.227556	0.2248	0.211385	0.2285	0.2205	0.236923	6.57534	56.3836
TRI	0.232225	0.183099	0.211268	0.0985915	0.0985915	0.084507	0.112676	0.0985915	0.112676	0.232923	0.253067	0.236571	0.202857	0.236667	0.224	0.215429	0.2335	11.0795	60.8877
TRI	0.221977	0.172414	0.183908	0.114943	0.114943	0.126437	0.103448	0.091954	0.091954	0.220533	0.2295	0.2216	0.2208	0.214545	0.240889	0.214	0.2085	11.1123	60.9205
TRI	0.219083	0.348624	0.0917431	0.119266	0.0642202	0.100917	0.12844	0.0733945	0.0733945	0.211789	0.2356	0.219385	0.226857	0.215273	0.238571	0.2225	0.1935	11.3096	61.1178
TRI	0.229479	0.178082	0.150685	0.109589	0.123288	0.123288	0.109589	0.0958904	0.109589	0.216615	0.235636	0.256	0.230667	0.229778	0.24	0.229143	0.2035	11.3425	61.1507
TRI	0.2284	0.1875	0.1125	0.1125	0.1125	0.1125	0.1375	0.1	0.125	0.204267	0.225333	0.254222	0.238222	0.226667	0.242909	0.2325	0.2176	11.3753	61.1836
TRI	0.222469	0.111111	0.111111	0.123457	0.111111	0.111111	0.123457	0.111111	0.197531	0.231111	0.229778	0.2332	0.229778	0.218222	0.2272	0.217778	0.20475	11.4082	61.2164
TRI	0.206241	0.293103	0.0775862	0.103448	0.103448	0.163793	0.12069	0.0689655	0.0689655	0.172706	0.244	0.215	0.212333	0.222526	0.216	0.2185	0.216	11.5397	61.3479
TRI	0.226902	0.215686	0.107843	0.117647	0.0980392	0.0882353	0.205882	0.0784314	0.0882353	0.179091	0.236364	0.25	0.2356	0.224889	0.26	0.2185	0.224	11.5726	61.3808
TRI	0.227544	0.236842	0.0964912	0.0789474	0.0789474	0.0877193	0.280702	0.0701754	0.0701754	0.197778	0.243273	0.247111	0.224	0.2044	0.2535	0.216	0.225	11.6055	61.4137
TRI	0.222933	0.213333	0.106667	0.12	0.106667	0.106667	0.12	0.106667	0.12	0.19575	0.225	0.256444	0.223	0.2095	0.252444	0.218	0.222667	11.6384	61.4466
TRI	0.231077	0.173077	0.134615	0.115385	0.115385	0.115385	0.115385	0.115385	0.115385	0.233778	0.219429	0.26	0.240667	0.217333	0.245333	0.208	0.224667	11.8027	61.611
TRI	0.22722	0.280488	0.121951	0.097561	0.097561	0.097561	0.109756	0.097561	0.097561	0.239304	0.234	0.244	0.226	0.2005	0.215556	0.2165	0.219	11.8356	61.6438
TRI	0.226651	0.313953	0.0930233	0.0697674	0.0930233	0.0930233	0.151163	0.0930233	0.0930233	0.216593	0.261	0.222667	0.24	0.2105	0.235077	0.2245	0.2205	11.8685	61.6767
TRI	0.205265	0.367347	0.0918367	0.0816327	0.0816327	0.0714286	0.142857	0.0816327	0.0816327	0.176444	0.205333	0.2245	0.2285	0.193714	0.240857	0.2125	0.233	12	61.8082
TRI	0.222433	0.298969	0.175258	0.0927835	0.0824742	0.0927835	0.0927835	0.0824742	0.0824742	0.225241	0.215765	0.232889	0.2185	0.213333	0.214667	0.2265	0.2335	12.0329	61.8411
TRI	0.251091	0.147727	0.284091	0.0909091	0.0909091	0.0795455	0.0909091	0.0909091	0.125	0.273846	0.2632	0.2455	0.217	0.224	0.2425	0.24	0.257091	12.0658	61.874
TRI	0.24408	0.13	0.2	0.12	0.08	0.08	0.17	0.09	0.13	0.260615	0.2606	0.271	0.228	0.218	0.24	0.219111	0.225846	12.0986	61.9068
UNI	0.212914	0.114286	0.128571	0.142857	0.142857	0.1	0.114286	0.128571	0.128571	0.197	0.213778	0.2232	0.2088	0.213714	0.2375	0.231556	0.178222	-5.91781	38.663
UNI	0.218986	0.126761	0.140845	0.15493	0.112676	0.112676	0.112676	0.126761	0.112676	0.211111	0.2292	0.224	0.216	0.212	0.2015	0.227556	0.226	-5.88493	38.6959
UNI	0.224722	0.125	0.0972222	0.222222	0.111111	0.111111	0.0972222	0.111111	0.125	0.211556	0.226857	0.22475	0.207	0.2165	0.221143	0.2355	0.252444	-5.85205	38.7288
UNI	0.224494	0.111111	0.135802	0.160494	0.123457	0.135802	0.0987654	0.123457	0.111111	0.229778	0.209455	0.226462	0.2024	0.202182	0.215	0.2748	0.239111	-5.72055	38.8603
UNI	0.231565	0.108696	0.119565	0.141304	0.108696	0.152174	0.130435	0.130435	0.108696	0.22	0.214909	0.236615	0.2216	0.248	0.238	0.242667	0.2208	-5.68767	38.8932
UNI	0.227947	0.131579	0.157895	0.105263	0.105263	0.118421	0.0921053	0.131579	0.157895	0.226	0.218667	0.2295	0.231	0.225333	0.236571	0.2376	0.224667	-5.65479	38.926
UNI	0.219259	0.0925926	0.148148	0.12963	0.111111	0.12963	0.111111	0.148148	0.12963	0.2304	0.191	0.230286	0.227333	0.235429	0.207333	0.2285	0.209143	-5.62192	38.9589
UNI	0.238634	0.0731707	0.121951	0.195122	0.121951	0.097561	0.121951	0.146341	0.121951	0.292	0.2192	0.234	0.22	0.257	0.2568	0.248	0.208	-5.45753	39.1233
UNI	0.226238	0.107143	0.0952381	0.178571	0.119048	0.119048	0.119048	0.119048	0.142857	0.228444	0.2225	0.240267	0.2244	0.2288	0.2288	0.224	0.208667	-5.42466	39.1562
UNI	0.226447	0.105882	0.117647	0.129412	0.152941	0.117647	0.141176	0.117647	0.117647	0.214222	0.1992	0.252727	0.252308	0.2324	0.196667	0.2372	0.2212	-5.39178	39.189
UNI	0.213908	0.123077	0.138462	0.107692	0.123077	0.123077	0.138462	0.123077	0.123077	0.216	0.227111	0.211429	0.2065	0.1965	0.213333	0.2335	0.205	-5.26027	39.3205
UNI	0.227463	0.149254	0.104478	0.134328	0.119403	0.134328	0.104478	0.164179	0.0895522	0.1968	0.212571	0.257778	0.247	0.231556	0.196571	0.243273	0.225333	-5.2274	39.3534
UNI	0.225836	0.114754	0.131148	0.131148	0.131148	0.0983607	0.114754	0.147541	0.131148	0.185714	0.2145	0.2465	0.2545	0.252	0.229714	0.220889	0.2055	-5.19452	39.3863
UNI	0.21408	0.14	0.12	0.12	0.06	0.14	0.14	0.12	0.16	0.186286	0.22	0.223333	0.249333	0.210857	0.208571	0.24	0.202	-5.16164	39.4192
UNI	0.225714	0.142857	0.10989	0.131868	0.120879	0.142857	0.120879	0.10989	0.120879	0.226154	0.2132	0.225333	0.225455	0.229846	0.216364	0.2408	0.228	-5.06301	39.5178
UNI	0.224606	0.121212	0.121212	0.121212	0.121212	0.136364	0.121212	0.121212	0.136364	0.215	0.207	0.211	0.249	0.228889	0.2325	0.2245	0.228	-4.99726	39.5836
UNI	0.222149	0.134328	0.119403	0.179104	0.119403	0.0746269	0.119403	0.119403	0.134328	0.180444	0.1985	0.257333	0.2285	0.2072	0.2175	0.247	0.222667	-4.96438	39.6164
UNI	0.2272	0.105882	0.164706	0.129412	0.117647	0.117647	0.117647	0.129412	0.117647	0.218667	0.219429	0.228364	0.2432	0.2272	0.224	0.230182	0.2284	-4.8	39.7808
UNI	0.224896	0.104478	0.208955	0.149254	0.104478	0.104478	0.104478	0.0895522	0.134328	0.212	0.222571	0.2572	0.232	0.217143	0.227429	0.232	0.196444	-4.76712	39.8137
UNI	0.214706	0.147059	0.102941	0.147059	0.117647	0.117647	0.132353	0.117647	0.117647	0.212	0.220571	0.22	0.2315	0.21	0.210222	0.2025	0.2115	-4.73425	39.8466
UNI	0.236604	0.132075	0.132075	0.169811	0.113208	0.113208	0.113208	0.113208	0.113208	0.229143	0.227429	0.241333	0.248667	0.224	0.234	0.241333	0.247333	-4.70137	39.8795
UNI	0.230813	0.0989011	0.131868	0.186813	0.10989	0.120879	0.120879	0.10989	0.120879	0.22	0.229	0.248471	0.2376	0.251636	0.224727	0.2212	0.202182	-4.56986	40.011
UNI	0.229477	0.138462	0.123077	0.169231	0.0923077	0.0923077	0.138462	0.123077	0.123077	0.225333	0.233	0.220364	0.244667	0.226667	0.225778	0.2405	0.227	-4.53699	40.0438
UNI	0.226417	0.114583	0.125	0.1875	0.114583	0.104167	0.104167	0.125	0.125	0.231273	0.220667	0.237778	0.22	0.2236	0.2048	0.225	0.238333	-4.47123	40.1096
UNI	0.251545	0.113636	0.159091	0.136364	0.113636	0.113636	0.113636	0.113636	0.136364	0.2416	0.233143	0.250667	0.2544	0.24	0.244	0.3232	0.236	-0.394521	44.1863
UNI	0.244831	0.142857	0.116883	0.116883	0.103896	0.103896	0.103896	0.12987	0.181818	0.214182	0.228444	0.231111	0.2565	0.2325	0.2485	0.2868	0.256571	-0.361644	44.2192
UNI	0.254133	0.116667	0.133333	0.166667	0.1	0.1	0.116667	0.116667	0.15	0.271429	0.201	0.2628	0.265333	0.226	0.254286	0.322857	0.236	-0.19726	44.3836
UNI	0.255231	0.102564	0.115385	0.230769	0.102564	0.0897436	0.115385	0.128205	0.115385	0.245	0.249333	0.265111	0.2605	0.242857	0.245778	0.2448	0.276444	-0.164384	44.4164
UNI	0.252533	0.106667	0.106667	0.173333	0.106667	0.106667	0.133333	0.146667	0.12	0.231	0.2475	0.274462	0.2555	0.243	0.25	0.233818	0.276	-0.131507	44.4493
UNI	0.255947	0.118421	0.131579	0.210526	0.105263	0.105263	0.105263	0.105263	0.118421	0.259556	0.2396	0.24825	0.262	0.2555	0.253	0.2805	0.26	-0.0986301	44.4822
UNI	0.259059	0.132353	0.161765	0.132353	0.102941	0.117647	0.117647	0.102941	0.132353	0.250222	0.248	0.262667	0.274857	0.273	0.2505	0.254857	0.264	0.263014	44.8438
UNI	0.254848	0.136364	0.106061	0.136364	0.121212	0.121212	0.136364	0.121212	0.121212	0.230222	0.270286	0.273778	0.2755	0.254	0.232444	0.269	0.239	0.29589	44.8767
UNI	0.258059	0.117647	0.147059	0.161765	0.0882353	0.132353	0.132353	0.117647	0.102941	0.2375	0.262	0.266545	0.282	0.215556	0.274667	0.267	0.265143	0.328767	44.9096
UNI	0.253471	0.132353	0.117647	0.161765	0.117647	0.117647	0.117647	0.117647	0.117647	0.220889	0.2515	0.258182	0.2685	0.248	0.2455	0.2665	0.271	0.361644	44.9425
UNI	0.256744	0.116279	0.209302	0.139535	0.0930233	0.0930233	0.116279	0.116279	0.116279	0.2192	0.239333	0.267333	0.2885	0.2745	0.2672	0.2652	0.2544	0.493151	45.074
UNI	0.252056	0.126761	0.112676	0.183099	0.112676	0.112676	0.126761	0.112676	0.112676	0.232444	0.225	0.264	0.264	0.254	0.229778	0.305	0.24	0.526027	45.1068
UNI	0.259826	0.130435	0.188406	0.115942	0.057971	0.115942	0.115942	0.144928	0.130435	0.265333	0.242769	0.264	0.26	0.237	0.2485	0.2928	0.268889	0.558904	45.1397
UNI	0.262311	0.111111	0.155556	0.2	0.111111	0.111111	0.111111	0.0888889	0.111111	0.2488	0.252	0.251111	0.2944	0.2856	0.2504	0.267	0.2632	0.591781	45.1726
UNI	0.260308	0.115385	0.115385	0.115385	0.166667	0.153846	0.115385	0.102564	0.115385	0.262667	0.250222	0.245333	0.264308	0.264667	0.250667	0.3125	0.234667	4.86575	49.4466
UNI	0.228414	0.137931	0.12069	0.12069	0.12069	0.137931	0.0862069	0.137931	0.137931	0.187	0.229143	0.261143	0.234857	0.238	0.2696	0.235	0.193	4.89863	49.4795
UNI	0.2595	0.125	0.125	0.125	0.09375	0.125	0.125	0.125	0.15625	0.239	0.26	0.288	0.284	0.244	0.25	0.284	0.2384	4.93151	49.5123
UNI	0.270817	0.126761	0.112676	0.140845	0.126761	0.112676	0.112676	0.126761	0.140845	0.24	0.2585	0.2708	0.293333	0.2785	0.27	0.308444	0.2488	5.09589	49.6767
UNI	0.255838	0.121622	0.108108	0.135135	0.121622	0.135135	0.135135	0.135135	0.108108	0.241778	0.24	0.264	0.247556	0.2668	0.26	0.2592	0.2635	5.12877	49.7096
UNI	0.255278	0.111111	0.125	0.166667	0.138889	0.125	0.111111	0.111111	0.111111	0.2455	0.256	0.257333	0.2452	0.258222	0.2555	0.2725	0.253	5.16164	49.7425
UNI	0.250882	0.117647	0.132353	0.132353	0.117647	0.132353	0.117647	0.117647	0.132353	0.2405	0.232	0.239111	0.248	0.234667	0.265	0.2975	0.255556	5.19452	49.7753
UNI	0.255947	0.133333	0.12	0.12	0.12	0.146667	0.12	0.12	0.12	0.244	0.232	0.276	0.253333	0.246545	0.233778	0.306222	0.259111	5.32603	49.9068
UNI	0.260235	0.117647	0.117647	0.117647	0.117647	0.117647	0.117647	0.132353	0.161765	0.239	0.2425	0.2775	0.2505	0.2715	0.263	0.264	0.269818	5.3589	49.9397
UNI	0.263818	0.121212	0.121212	0.121212	0.121212	0.121212	0.121212	0.151515	0.121212	0.259	0.241	0.2715	0.2835	0.265	0.2395	0.272	0.277	5.39178	49.9726
UNI	0.256857	0.119048	0.119048	0.190476	0.0952381	0.119048	0.119048	0.119048	0.119048	0.2464	0.2216	0.2635	0.262	0.2648	0.2472	0.2856	0.2608	5.42466	50.0055
UNI	0.267867	0.116667	0.116667	0.116667	0.116667	0.133333	0.116667	0.133333	0.15	0.244	0.258857	0.262286	0.282286	0.2395	0.271429	0.2815	0.296889	5.55616	50.137
UNI	0.255805	0.158537	0.109756	0.121951	0.134146	0.134146	0.097561	0.134146	0.109756	0.240615	0.261778	0.2572	0.234545	0.262909	0.28	0.262909	0.257333	5.58904	50.1699
UNI	0.255284	0.134328	0.119403	0.119403	0.134328	0.119403	0.119403	0.119403	0.134328	0.236444	0.2635	0.2515	0.253778	0.263	0.2635	0.2685	0.245778	5.62192	50.2027
UNI	0.258182	0.163636	0.109091	0.0909091	0.109091	0.127273	0.127273	0.163636	0.109091	0.222667	0.244667	0.2784	0.268667	0.288571	0.268	0.244444	0.271333	5.65479	50.2356
UNI	0.249791	0.119403	0.119403	0.134328	0.119403	0.119403	0.104478	0.119403	0.164179	0.2555	0.257	0.240889	0.2795	0.247	0.252	0.282	0.203273	10.4219	55.0027
UNI	0.233611	0.125	0.125	0.125	0.111111	0.111111	0.125	0.138889	0.138889	0.221333	0.204	0.223556	0.2365	0.2375	0.24	0.2636	0.2392	10.4548	55.0356
UNI	0.242328	0.119403	0.119403	0.119403	0.119403	0.119403	0.119403	0.134328	0.149254	0.2305	0.22	0.251	0.232	0.247	0.2395	0.269778	0.2448	10.4877	55.0685
UNI	0.244235	0.137255	0.137255	0.117647	0.117647	0.117647	0.117647	0.137255	0.117647	0.232571	0.224571	0.241333	0.266667	0.234667	0.235333	0.278286	0.24	10.6192	55.2
UNI	0.232571	0.12987	0.116883	0.116883	0.116883	0.12987	0.116883	0.12987	0.142857	0.2216	0.207111	0.250222	0.240889	0.2292	0.252444	0.2588	0.205091	10.6521	55.2329
UNI	0.235859	0.129412	0.117647	0.117647	0.117647	0.117647	0.129412	0.141176	0.129412	0.24	0.2272	0.2608	0.2336	0.2432	0.226545	0.230667	0.227273	10.6849	55.2658
UNI	0.245771	0.114286	0.142857	0.128571	0.114286	0.114286	0.128571	0.114286	0.142857	0.228	0.2232	0.261778	0.242	0.2445	0.252	0.268	0.2488	10.7178	55.2986
UNI	0.257612	0.119403	0.119403	0.119403	0.119403	0.134328	0.119403	0.134328	0.134328	0.23	0.248	0.271	0.261	0.280444	0.256	0.265333	0.246667	10.8493	55.4301
UNI	0.248424	0.121212	0.121212	0.121212	0.121212	0.121212	0.121212	0.121212	0.151515	0.2385	0.2105	0.2435	0.244	0.2735	0.2655	0.285	0.2312	10.9151	55.4959
UNI	0.264762	0.126984	0.126984	0.126984	0.111111	0.126984	0.126984	0.126984	0.126984	0.249	0.2505	0.2495	0.264	0.2785	0.271	0.272	0.2835	10.9479	55.5288
UNI	0.249739	0.115942	0.115942	0.130435	0.115942	0.130435	0.144928	0.115942	0.130435	0.2495	0.2465	0.268889	0.2385	0.247111	0.2188	0.2885	0.246222	11.1123	55.6932
UNI	0.249479	0.109589	0.136986	0.123288	0.136986	0.123288	0.136986	0.123288	0.109589	0.237	0.2492	0.258222	0.2464	0.238667	0.2356	0.283556	0.2475	11.1452	55.726
UNI	0.241352	0.112676	0.126761	0.126761	0.126761	0.112676	0.126761	0.126761	0.140845	0.224	0.223111	0.275111	0.228889	0.233	0.252444	0.252889	0.2388	11.1781	55.7589
UNI	0.231389	0.152778	0.125	0.125	0.138889	0.111111	0.111111	0.111111	0.125	0.189091	0.229778	0.258667	0.2228	0.256	0.2475	0.2475	0.216444	11.3096	55.8904
UNI	0.242667	0.136364	0.121212	0.121212	0.136364	0.121212	0.121212	0.121212	0.121212	0.238667	0.2375	0.2765	0.228889	0.234	0.24	0.2505	0.2375	11.3425	55.9233
UNI	0.242567	0.149254	0.104478	0.119403	0.119403	0.119403	0.119403	0.134328	0.134328	0.2304	0.250857	0.244	0.234	0.2425	0.256	0.261778	0.224889	11.3753	55.9562
UNI	0.235176	0.117647	0.117647	0.117647	0.117647	0.147059	0.117647	0.132353	0.132353	0.2385	0.2505	0.2465	0.216	0.222	0.2375	0.259556	0.213778	11.4082	55.989
UNI	0.247362	0.130435	0.115942	0.115942	0.115942	0.115942	0.130435	0.115942	0.15942	0.252444	0.219	0.283	0.232	0.246	0.252	0.271	0.229091	11.5397	56.1205
UNI	0.247636	0.121212	0.121212	0.136364	0.121212	0.121212	0.121212	0.121212	0.136364	0.222	0.2275	0.261778	0.2265	0.2615	0.26	0.261	0.257778	11.5726	56.1534
UNI	0.229908	0.123077	0.123077	0.138462	0.123077	0.123077	0.123077	0.123077	0.123077	0.223	0.2295	0.240889	0.2225	0.2315	0.237	0.2545	0.199	11.6055	56.1863
UNI	0.229851	0.134328	0.119403	0.119403	0.119403	0.119403	0.149254	0.119403	0.119403	0.214667	0.224	0.2625	0.2145	0.2115	0.224	0.2495	0.2415	11.6384	56.2192
UNI	0.240314	0.117647	0.137255	0.137255	0.137255	0.117647	0.117647	0.117647	0.117647	0.232667	0.213714	0.233714	0.252571	0.270667	0.237333	0.239333	0.246	15.9452	60.526
UNI	0.246108	0.135135	0.135135	0.162162	0.121622	0.108108	0.121622	0.108108	0.108108	0.2248	0.2348	0.259	0.233333	0.2445	0.258667	0.2665	0.249	15.9781	60.5589
UNI	0.259273	0.109091	0.109091	0.127273	0.109091	0.127273	0.109091	0.127273	0.181818	0.266667	0.278667	0.266857	0.25	0.261143	0.236667	0.266286	0.2508	16.1753	60.7562
UNI	0.254567	0.134328	0.134328	0.119403	0.119403	0.149254	0.119403	0.119403	0.104478	0.258222	0.234222	0.2625	0.2335	0.248	0.2695	0.279	0.255429	16.2411	60.8219
UNI	0.246276	0.12069	0.12069	0.12069	0.12069	0.12069	0.12069	0.12069	0.155172	0.253143	0.257714	0.247429	0.264	0.255429	0.240571	0.256	0.207111	16.3726	60.9534
UNI	0.24298	0.137255	0.117647	0.137255	0.117647	0.117647	0.117647	0.117647	0.137255	0.238857	0.230667	0.242857	0.240667	0.231333	0.242	0.246667	0.267429	16.4055	60.9863
UNI	0.242468	0.12766	0.12766	0.148936	0.12766	0.106383	0.106383	0.148936	0.106383	0.227333	0.21	0.246286	0.257333	0.264	0.2496	0.246286	0.2424	16.4384	61.0192
UNI	0.254209	0.119403	0.119403	0.149254	0.119403	0.119403	0.119403	0.119403	0.134328	0.244	0.2365	0.2652	0.2555	0.257	0.2565	0.282	0.236444	16.4712	61.0521
UNI	0.253769	0.134615	0.115385	0.115385	0.134615	0.115385	0.134615	0.115385	0.134615	0.260571	0.223333	0.274	0.268571	0.26	0.254857	0.258667	0.230286	16.6027	61.1836
UNI	0.24609	0.134328	0.119403	0.119403	0.119403	0.134328	0.119403	0.134328	0.119403	0.232444	0.234	0.2405	0.248	0.267111	0.268	0.229333	0.2505	16.6356	61.2164
UNI	0.255224	0.134328	0.119403	0.149254	0.119403	0.119403	0.119403	0.119403	0.119403	0.232	0.236	0.2576	0.2635	0.2455	0.2765	0.274	0.259	16.6685	61.2493
UNI	0.26107	0.126761	0.112676	0.0985915	0.126761	0.126761	0.140845	0.140845	0.126761	0.279111	0.248	0.271429	0.255556	0.263556	0.2772	0.2412	0.253778	16.8329	61.4137
UNI	0.25696	0.14	0.12	0.12	0.12	0.12	0.14	0.12	0.12	0.253143	0.233333	0.260667	0.248667	0.287333	0.238857	0.262	0.275333	16.8658	61.4466
UNI	0.254889	0.138889	0.111111	0.125	0.111111	0.125	0.111111	0.138889	0.138889	0.2172	0.244	0.281778	0.2705	0.276444	0.2665	0.2216	0.2692	16.8986	61.4795
UNI	0.238453	0.106667	0.146667	0.213333	0.106667	0.106667	0.106667	0.106667	0.106667	0.241	0.222909	0.21725	0.241	0.2595	0.252	0.2555	0.2455	16.9315	61.5123
VIK	0.23168	0.173333	0.106667	0.106667	0.106667	0.12	0.133333	0.12	0.133333	0.208	0.2305	0.2505	0.235	0.235111	0.2596	0.238667	0.2084	-10.5205	44.5479
VIK	0.247394	0.136364	0.121212	0.121212	0.121212	0.121212	0.121212	0.136364	0.121212	0.237333	0.245	0.2435	0.2485	0.264	0.263	0.239556	0.2405	-10.4877	44.5808
VIK	0.238551	0.115942	0.115942	0.202899	0.115942	0.115942	0.101449	0.115942	0.115942	0.2495	0.2295	0.250571	0.2315	0.232	0.236571	0.2305	0.239	-10.4548	44.6137
VIK	0.249785	0.138462	0.123077	0.123077	0.123077	0.123077	0.123077	0.123077	0.123077	0.231111	0.2245	0.2855	0.243	0.2495	0.2545	0.2595	0.253	-10.3233	44.7452
VIK	0.249312	0.125	0.125	0.125	0.125	0.125	0.125	0.125	0.125	0.2595	0.234	0.263	0.27	0.24	0.23	0.2455	0.2525	-10.2904	44.7781
VIK	0.256	0.140351	0.122807	0.122807	0.122807	0.122807	0.122807	0.122807	0.122807	0.2525	0.245714	0.253714	0.253143	0.285714	0.246286	0.257714	0.253714	-10.2904	44.7781
VIK	0.261217	0.115942	0.130435	0.115942	0.130435	0.130435	0.130435	0.115942	0.130435	0.2385	0.245778	0.27	0.280889	0.3	0.262222	0.2515	0.238222	-10.2575	44.811
VIK	0.238167	0.145833	0.125	0.125	0.104167	0.125	0.125	0.125	0.125	0.26	0.23	0.248667	0.2568	0.24	0.220667	0.210667	0.238	-10.2247	44.8438
VIK	0.255086	0.142857	0.128571	0.128571	0.114286	0.128571	0.114286	0.128571	0.114286	0.2612	0.258222	0.250667	0.266	0.263556	0.257	0.224889	0.2605	-10.0932	44.9753
VIK	0.24168	0.16	0.12	0.12	0.12	0.12	0.12	0.12	0.12	0.2325	0.241333	0.251333	0.226	0.253333	0.254	0.231333	0.246667	-10.0603	45.0082
VIK	0.245623	0.130435	0.115942	0.115942	0.144928	0.115942	0.115942	0.130435	0.130435	0.237333	0.24	0.265	0.2532	0.25	0.246	0.242667	0.232	-10.0274	45.0411
VIK	0.235647	0.132353	0.117647	0.117647	0.117647	0.117647	0.117647	0.132353	0.147059	0.22	0.2485	0.2485	0.2545	0.2445	0.251	0.219556	0.2092	-10.0274	45.0411
VIK	0.234343	0.128571	0.114286	0.114286	0.128571	0.128571	0.114286	0.114286	0.157143	0.232444	0.258	0.232	0.244	0.243556	0.237	0.233	0.204	-9.99452	45.074
VIK	0.24875	0.125	0.1375	0.125	0.1125	0.125	0.1125	0.125	0.1375	0.2592	0.259636	0.238	0.237333	0.2556	0.255556	0.2352	0.248	-9.83014	45.2384
VIK	0.253375	0.125	0.125	0.125	0.125	0.125	0.125	0.125	0.125	0.273	0.2575	0.2555	0.2455	0.2425	0.2535	0.2435	0.256	-9.79726	45.2712
VIK	0.258848	0.136364	0.121212	0.121212	0.121212	0.121212	0.136364	0.121212	0.121212	0.255556	0.26	0.2465	0.2485	0.263	0.288889	0.255	0.25	-9.40274	45.6658
VIK	0.2532	0.12	0.14	0.14	0.12	0.12	0.12	0.12	0.12	0.246	0.248571	0.24	0.252667	0.257333	0.275333	0.261333	0.247333	-9.33699	45.7315
VIK	0.247091	0.136364	0.151515	0.106061	0.121212	0.121212	0.121212	0.121212	0.121212	0.218667	0.25	0.248	0.2535	0.252	0.2595	0.231	0.267	-9.30411	45.7644
VIK	0.267478	0.130435	0.144928	0.115942	0.130435	0.130435	0.115942	0.115942	0.115942	0.277333	0.2728	0.252	0.237333	0.272	0.3135	0.2685	0.247	-9.1726	45.8959
VIK	0.257135	0.135135	0.121622	0.121622	0.121622	0.121622	0.121622	0.121622	0.135135	0.2656	0.270667	0.260889	0.279556	0.285333	0.269778	0.216	0.2132	-7.98904	47.0795
VIK	0.25168	0.12	0.173333	0.12	0.12	0.106667	0.106667	0.106667	0.146667	0.261333	0.270462	0.269778	0.259111	0.272	0.262	0.25	0.179636	-7.95616	47.1123
VIK	0.2685	0.09375	0.15625	0.15625	0.125	0.125	0.09375	0.125	0.125	0.28	0.2744	0.2304	0.269	0.273	0.312	0.273	0.258	-7.72603	47.3425
VIK	0.27925	0.109375	0.15625	0.09375	0.078125	0.078125	0.171875	0.203125	0.109375	0.274286	0.27	0.278667	0.2672	0.2944	0.323636	0.256308	0.268571	-7.69315	47.3753
VIK	0.240899	0.134831	0.11236	0.11236	0.123596	0.11236	0.123596	0.146067	0.134831	0.231333	0.2372	0.2384	0.219636	0.2456	0.274545	0.228615	0.253667	-7.46301	47.6055
VIK	0.246889	0.111111	0.111111	0.1	0.1	0.0888889	0.1	0.3	0.0888889	0.2428	0.2448	0.253333	0.204444	0.2325	0.236444	0.268889	0.247	-7.26575	47.8027
VIK	0.223311	0.0529801	0.198675	0.0794702	0.0794702	0.0529801	0.0529801	0.403974	0.0794702	0.227	0.191467	0.220667	0.206	0.208	0.2515	0.24118	0.221	-7.23288	47.8356
VIK	0.228984	0.0819672	0.0819672	0.147541	0.0655738	0.0655738	0.0655738	0.393443	0.0983607	0.2256	0.2344	0.177333	0.213	0.246	0.259	0.243667	0.225333	-7.10137	47.9671
VIK	0.219489	0.0531915	0.117021	0.106383	0.0531915	0.0531915	0.0531915	0.489362	0.0744681	0.2144	0.211636	0.2136	0.1936	0.2032	0.2256	0.228174	0.212571	-7.03562	48.0329
VIK	0.224988	0.105882	0.0941176	0.129412	0.0941176	0.0941176	0.117647	0.247059	0.117647	0.227111	0.214	0.196727	0.1775	0.235	0.2832	0.228952	0.2264	-4.10959	50.9589
VIK	0.222902	0.0392157	0.0784314	0.0392157	0.0392157	0.0392157	0.0392157	0.686275	0.0392157	0.224	0.159	0.088	0.13	0.216	0.236	0.241257	0.25	-4.04384	51.0247
VIK	0.222059	0.0882353	0.0882353	0.0882353	0.0882353	0.0882353	0.0882353	0.382353	0.0882353	0.229333	0.222	0.183333	0.226667	0.234667	0.23	0.226308	0.21	-3.91233	51.1562
VIK	0.229769	0.0769231	0.0961538	0.0673077	0.0769231	0.0673077	0.0769231	0.471154	0.0673077	0.207	0.2048	0.235429	0.24	0.234857	0.2415	0.234449	0.222857	-3.87945	51.189
VIK	0.223093	0.0666667	0.106667	0.0666667	0.0666667	0.0533333	0.0533333	0.533333	0.0533333	0.2192	0.203	0.22	0.1904	0.25	0.227	0.2306	0.207	-3.84658	51.2219
VIK	0.215419	0.0683761	0.0769231	0.0940171	0.0683761	0.0683761	0.0683761	0.487179	0.0683761	0.206	0.196889	0.220727	0.217	0.2565	0.2335	0.214526	0.184	-3.8137	51.2548
VIK	0.222247	0.0898876	0.0898876	0.0786517	0.0786517	0.0786517	0.0898876	0.404494	0.0898876	0.2045	0.1995	0.224571	0.218857	0.248571	0.231	0.225444	0.2175	-3.78082	51.2877
VIK	0.223702	0.0851064	0.117021	0.159574	0.0851064	0.0851064	0.0851064	0.297872	0.0851064	0.202	0.213091	0.213067	0.2315	0.245	0.2535	0.223143	0.223	-3.55068	51.5178
VIK	0.21899	0.0776699	0.0970874	0.0970874	0.0776699	0.0776699	0.0776699	0.407767	0.0873786	0.225	0.2092	0.2152	0.199	0.231	0.225	0.22019	0.224889	-3.55068	51.5178
VIK	0.223707	0.097561	0.097561	0.097561	0.097561	0.097561	0.109756	0.292683	0.109756	0.212	0.2245	0.222	0.229	0.2475	0.230222	0.217167	0.22	-3.55068	51.5178
VIK	0.217879	0.0606061	0.0833333	0.166667	0.0757576	0.0681818	0.0606061	0.401515	0.0833333	0.2065	0.219636	0.197818	0.2068	0.215556	0.2435	0.229057	0.204	-3.55068	51.5178
VIK	0.217443	0.0824742	0.0824742	0.123711	0.0927835	0.0927835	0.0927835	0.28866	0.14433	0.2205	0.2115	0.199333	0.215111	0.234667	0.249333	0.215857	0.207714	-3.32055	51.7479
VIK	0.218839	0.0967742	0.0967742	0.11828	0.107527	0.0860215	0.0967742	0.311828	0.0860215	0.213333	0.191111	0.197455	0.1992	0.234	0.247111	0.228828	0.227	-3.28767	51.7808
VIK	0.227676	0.0661765	0.0661765	0.0661765	0.0735294	0.0661765	0.110294	0.470588	0.0808824	0.208889	0.218222	0.216444	0.2176	0.238667	0.242667	0.229	0.232	-3.25479	51.8137
VIK	0.228662	0.0551724	0.0551724	0.0689655	0.0551724	0.0551724	0.117241	0.510345	0.0827586	0.2135	0.2095	0.2224	0.226	0.242	0.233882	0.231514	0.224667	-3.22192	51.8466
VIK	0.224828	0.0505051	0.0454545	0.0555556	0.0454545	0.0454545	0.0808081	0.626263	0.0505051	0.1864	0.205333	0.218545	0.206222	0.256444	0.24725	0.226097	0.2244	-3.18904	51.8795
VIK	0.227016	0.047619	0.0555556	0.0555556	0.0555556	0.047619	0.0952381	0.587302	0.0555556	0.216	0.208	0.203429	0.209714	0.226	0.233	0.235243	0.2	-3.15616	51.9123
VIK	0.203405	0.108108	0.108108	0.108108	0.108108	0.121622	0.108108	0.202703	0.135135	0.2005	0.1665	0.209	0.2035	0.240444	0.2325	0.2064	0.1696	6.73973	61.8082
VIK	0.209784	0.135135	0.108108	0.108108	0.108108	0.121622	0.121622	0.189189	0.108108	0.1612	0.165	0.2145	0.2155	0.254222	0.227111	0.225143	0.2085	6.7726	61.8411
VIK	0.186507	0.106667	0.106667	0.0933333	0.0933333	0.0933333	0.0933333	0.306667	0.106667	0.137	0.1015	0.0868571	0.236571	0.269143	0.245714	0.231478	0.111	6.96986	62.0384
VIK	0.184405	0.113924	0.113924	0.101266	0.113924	0.101266	0.126582	0.227848	0.101266	0.104	0.111111	0.1335	0.234667	0.2555	0.2468	0.216222	0.131	7.00274	62.0712
VIK	0.217702	0.0851064	0.0851064	0.0957447	0.0851064	0.0851064	0.159574	0.308511	0.0957447	0.1635	0.147	0.183556	0.2565	0.256	0.2488	0.236828	0.180889	7.03562	62.1041
VIK	0.220606	0.0909091	0.0909091	0.121212	0.0909091	0.121212	0.121212	0.242424	0.121212	0.186667	0.209333	0.214	0.272	0.26	0.258	0.233	0.121	7.16712	62.2356
VIK	0.239724	0.103448	0.114943	0.103448	0.103448	0.103448	0.126437	0.241379	0.103448	0.193778	0.2188	0.225333	0.257333	0.289778	0.272	0.234857	0.227556	7.2	62.2685
VIK	0.240872	0.115385	0.102564	0.115385	0.102564	0.115385	0.102564	0.230769	0.115385	0.207556	0.241	0.228	0.2465	0.274667	0.252	0.242667	0.234667	7.23288	62.3014
VIK	0.226909	0.0808081	0.10101	0.0808081	0.0808081	0.0808081	0.0808081	0.414141	0.0808081	0.176	0.2008	0.2345	0.248	0.243	0.241	0.232683	0.222	7.26575	62.3342
VIK	0.209913	0.115942	0.115942	0.115942	0.115942	0.130435	0.115942	0.173913	0.115942	0.1425	0.194	0.235	0.246	0.244	0.239	0.198667	0.1815	7.39726	62.4658
VIK	0.2344	0.125	0.125	0.125	0.1	0.1	0.1	0.225	0.1	0.1928	0.2152	0.2312	0.276	0.276	0.26	0.234667	0.205	7.43014	62.4986
VIK	0.226095	0.107143	0.0952381	0.0952381	0.119048	0.0952381	0.0952381	0.297619	0.0952381	0.186667	0.215	0.2275	0.246	0.252	0.2335	0.228	0.216	7.46301	62.5315
VIK	0.207297	0.0810811	0.0945946	0.0945946	0.0810811	0.0810811	0.0810811	0.405405	0.0810811	0.0993333	0.150857	0.212571	0.237333	0.252667	0.234	0.225867	0.18	7.49589	62.5644
VIK	0.226765	0.117647	0.132353	0.117647	0.117647	0.117647	0.117647	0.147059	0.132353	0.178	0.173778	0.239	0.2335	0.272	0.271	0.2368	0.215556	7.66027	62.7288
VIK	0.234272	0.111111	0.0987654	0.0987654	0.0987654	0.111111	0.111111	0.259259	0.111111	0.2	0.2105	0.2435	0.2555	0.253333	0.253333	0.235048	0.222667	7.69315	62.7616
VIK	0.24107	0.112676	0.112676	0.140845	0.112676	0.112676	0.112676	0.140845	0.15493	0.208	0.228	0.248	0.235	0.2705	0.2785	0.2528	0.213455	11.8356	66.9041
VIK	0.233314	0.114286	0.114286	0.171429	0.114286	0.128571	0.114286	0.128571	0.114286	0.2205	0.2125	0.212	0.249	0.265333	0.2545	0.235111	0.224	11.8685	66.937
VIK	0.238582	0.113924	0.151899	0.177215	0.113924	0.101266	0.101266	0.139241	0.101266	0.210222	0.220333	0.209143	0.255111	0.29	0.2795	0.249091	0.224	12.0329	67.1014
VIK	0.240395	0.111111	0.0987654	0.0987654	0.0987654	0.0987654	0.0987654	0.259259	0.135802	0.211556	0.224	0.2295	0.2345	0.271	0.275	0.24	0.241455	12.0658	67.1342
VIK	0.241653	0.106667	0.106667	0.106667	0.106667	0.106667	0.106667	0.253333	0.106667	0.2315	0.228	0.252	0.2195	0.264	0.255	0.248211	0.226	12.0986	67.1671
VIK	0.2433	0.1125	0.1	0.1	0.1	0.1	0.1	0.2625	0.125	0.206667	0.227	0.228	0.2335	0.2875	0.2925	0.242095	0.2372	12.263	67.3315
VIK	0.232833	0.104167	0.104167	0.104167	0.104167	0.104167	0.166667	0.1875	0.125	0.2408	0.2224	0.244	0.2344	0.2744	0.232	0.230222	0.194667	12.2959	67.3644
VIK	0.227191	0.0898876	0.11236	0.0898876	0.0898876	0.0898876	0.168539	0.269663	0.0898876	0.187	0.1936	0.226	0.214	0.2705	0.2504	0.24	0.1985	12.3288	67.3973
VIK	0.19316	0.09	0.09	0.08	0.08	0.1	0.11	0.28	0.17	0.102222	0.151556	0.129	0.121	0.1844	0.227273	0.265429	0.191529	12.4603	67.5288
VIK	0.203077	0.0683761	0.119658	0.162393	0.0683761	0.0683761	0.0940171	0.324786	0.0940171	0.137	0.182857	0.154316	0.168	0.238	0.235273	0.236	0.215273	12.4932	67.5616
VIK	0.225318	0.125	0.0909091	0.125	0.0909091	0.0909091	0.159091	0.204545	0.113636	0.201091	0.2175	0.216727	0.184	0.2525	0.252857	0.235333	0.2224	12.6904	67.7589
VIK	0.226495	0.0825688	0.0825688	0.0917431	0.0825688	0.0825688	0.100917	0.376147	0.100917	0.206222	0.192889	0.2252	0.216889	0.24	0.239636	0.234244	0.226545	12.7233	67.7918
VIK	0.218345	0.0775862	0.0689655	0.103448	0.0775862	0.0689655	0.137931	0.37931	0.0862069	0.185333	0.1925	0.176667	0.189333	0.2395	0.2425	0.234455	0.2184	12.7562	67.8247
VIK	0.225615	0.0825688	0.0733945	0.0825688	0.0733945	0.0733945	0.110092	0.412844	0.0917431	0.186667	0.1885	0.227111	0.217	0.254	0.253667	0.2296	0.2216	12.9205	67.989
VIK	0.230809	0.0957447	0.0851064	0.0957447	0.0851064	0.0851064	0.106383	0.329787	0.117021	0.223111	0.2055	0.232444	0.238	0.26	0.2564	0.225677	0.218909	12.9534	68.0219
VIK	0.224353	0.0784314	0.0784314	0.0882353	0.0784314	0.0784314	0.127451	0.392157	0.0784314	0.1955	0.1945	0.235111	0.2465	0.242	0.249231	0.2183	0.221	12.9863	68.0548
VIK	0.234806	0.0725806	0.0645161	0.0645161	0.0645161	0.0645161	0.16129	0.435484	0.0725806	0.227111	0.202	0.2405	0.259	0.2515	0.25	0.233926	0.201778	13.0192	68.0877
