# Supplementary material for: Longitudinal measures of monkey brain structure and activity through adolescence predict cognitive maturation
Source: Nat Neurosci. 2025 Oct 27;28(11):2344–55. doi: 10.1038/s41593-025-02076-0 (PMC12586175; doi:10.1038/s41593-025-02076-0)
Supplement: Supplementary file 3 — Source data for Figs. 1–6 and Extended Data Figs. 1 and 3–9. [file 41593_2025_2076_MOESM3_ESM.zip › NN_sourcefile/Fig1g.xlsx]

## Sheet: sac_di_odrd
ID	DI	DI_1	DI_2	DI_3	DI_4	DI_5	DI_6	DI_7	DI_8	DI_9	DI_10	DI_11	DI_12	DI_13	DI_14	DI_15	DI_16	DI_17	DI_18	DI_19	DI_20	weekday	mature	age
OLI	73.445	57.3331	94.7525	67.4984	11.7609	24.285	103.268	43.474	30.5284	38.4895	66.6193	50.246	11.7795	129.816	68.4327	22.1621	155.638	115.232	52.9488	169.98	154.656	4	-12.6575	46.4219
UNI	73.0467	42.3225	35.7351	40.5443	3.8994	106.317	8.28408	149.773	47.9917	12.0311	3.83329	2.55638	6.72896	57.9398	25.3383	6.31594	145.022	156.833	180.495	297.014	131.959	5	-5.88493	38.6959
OLI	68.0562	161.125	184.9	206.954	12.5988	181.255	2.15328	15.433	4.43111	2.66086	0.947426	191.594	2.24767	10.4569	72.5999	30.6023	56.5148	137.833	46.4667	38.2806	2.0701	5	-5.49041	53.589
UNI	65.9179	2.40384	21.6353	37.5274	11.6204	0.598274	57.6839	10.3808	99.21	13.9936	6.28422	193.661	233.339	101.162	38.7245	253.362	110.453	26.3597	14.5484	79.7209	5.68851	6	-5.16164	39.4192
OLI	63.8179	7.71837	180.355	217.78	223.47	2.52853	8.63662	3.66665	232.279	4.87316	64.8262	12.6383	1.08585	38.4609	2.14311	20.9077	21.4522	0.836433	39.0992	71.6605	121.94	4	4.83288	63.9123
ROS	62.4571	222.899	220.163	67.2463	59.4305	13.9084	8.27882	137.29	46.5754	126.783	5.72641	37.8434	29.9425	25.4653	134.496	37.3566	14.5938	18.5665	33.3509	3.11421	6.11014	5	-20.2849	45.7644
UNI	59.8474	29.18	5.81291	7.14957	9.11224	87.8068	123.928	81.6238	111.943	5.10486	35.3414	3.99462	21.5258	15.1598	34.7555	1.73271	18.4561	132.284	180.706	66.5305	224.801	4	-5.91781	38.663
UNI	57.8003	38.9295	31.08	21.1499	209.851	15.1585	14.341	404.087	3.08348	34.2463	1.36678	9.6689	0.372023	25.964	23.9151	43.5378	56.8642	23.4882	20.6386	14.6023	163.661	4	4.89863	49.4795
PIC	50.7473	168.896	3.19042	10.2339	110.352	38.1153	72.2562	100.997	8.99089	9.23811	14.6175	57.6015	74.537	63.1875	48.2446	40.217	16.2007	55.1222	43.4797	69.1684	10.3012	4	-14.3342	63.2219
OLI	50.0432	125.023	102.45	134.349	7.30104	10.0005	3.77488	22.3459	26.3036	26.1015	1.78605	70.7704	98.4526	90.0105	2.63771	2.1916	139.422	20.9553	69.2269	40.4913	7.27111	4	-12.4274	46.6521
UNI	48.8157	1.34948	168.3	2.28059	20.0253	4.09767	102.166	42.3463	78.049	18.4794	17.2836	14.984	22.5813	93.9907	9.12321	29.6051	122.836	19.3626	172.427	14.1256	22.9006	4	-4.76712	39.8137
UNI	48.5736	21.2713	104.356	17.8714	48.2995	128.459	6.7828	9.8592	53.7811	4.3778	6.3051	3.6023	5.37514	25.3735	117.706	3.91994	29.4491	128.918	3.67821	232.311	19.7755	2	-5.06301	39.5178
ROS	48.2363	50.5128	14.1589	19.3822	14.5928	37.1715	49.5652	48.1852	133.622	263.279	52.0525	4.26559	20.8732	5.33842	20.18	3.63116	23.4747	14.84	12.0143	135.958	41.6298	6	-20.2521	45.7973
UNI	42.9105	2.7606	18.6622	7.81496	6.82938	1.08333	16.4266	10.8655	46.5635	12.7402	12.5574	0.503775	0.829539	12.3517	3.60087	0.917848	176.746	276.426	123.592	7.27458	119.663	4	-0.394521	44.1863
OLI	42.5569	53.5947	39.5922	65.3761	6.2805	22.4731	31.9752	38.4405	17.8281	3.71093	17.0269	1.40978	2.55043	15.5218	1.6953	11.195	50.7543	242.918	185.612	19.0492	24.1346	4	-5.52329	53.5562
UNI	41.8259	7.18414	6.62608	4.88432	8.88804	2.10515	2.83879	7.15161	6.43213	3.29523	20.7958	3.57742	13.5133	90.8581	11.6155	21.3366	36.2774	186.752	161.442	140.315	100.63	4	-0.164384	44.4164
UNI	41.349	5.49193	4.97636	0.994216	3.9495	8.42743	35.2905	200.011	17.4466	3.59586	20.1	10.6568	19.5123	151.768	6.33139	30.4656	2.73665	244.782	33.2551	6.42294	20.7655	4	-5.45753	39.1233
UNI	41.1383	4.46049	5.44868	6.26839	3.70859	6.53688	3.70485	4.60039	143.994	4.75507	38.9441	139.131	31.5774	35.2406	3.78581	20.4056	2.15854	2.33717	186.708	170.702	8.29862	5	-5.19452	39.3863
UNI	40.3956	7.24621	2.43021	53.2304	2.31035	1.29853	167.472	32.15	177.944	9.43439	22.9903	180.53	33.6302	59.7372	2.77272	2.90776	6.4112	2.93807	26.4474	14.5093	1.52339	5	-4.73425	39.8466
ROS	40.0024	2.01976	1.77881	12.0951	58.166	17.8692	20.3497	6.22996	112.066	166.308	42.5846	8.47274	31.4556	5.56661	2.02821	11.9915	137.891	49.7671	79.7179	28.5222	5.16933	6	-17.7205	48.3288
ROS	39.0043	138.108	7.53467	95.201	4.27403	32.4826	6.96713	111.635	126.025	21.4864	9.63565	3.54814	31.652	61.7488	5.96514	33.4219	46.5461	10.3665	10.0751	11.1584	12.2554	4	-13.6438	52.4055
OLI	38.6769	7.39377	7.76869	3.94018	9.12691	22.692	45.7169	188.171	135.662	50.4039	145.662	2.71785	3.37752	4.65612	23.4412	2.51305	4.45629	19.7454	67.6624	2.11306	26.3181	5	-12.3945	46.6849
OLI	38.4525	8.89595	9.71824	21.7011	2.75346	6.32181	71.3634	2.78748	165.156	27.7787	1.04513	24.8962	10.1473	114.391	27.238	105.813	4.60264	12.9109	130.233	14.3787	6.91694	6	-12.5918	46.4877
PIC	37.8878	23.6025	33.9618	71.5111	4.72037	5.4709	8.83216	6.15896	74.2622	53.561	4.76569	5.43604	278.269	24.9304	20.5578	19.7853	11.6351	19.1497	45.355	13.1159	32.675	5	-24.4274	53.1288
UNI	37.808	97.8658	56.3668	41.2927	138.69	50.7955	2.37708	50.6128	84.1765	5.04919	4.32048	2.87922	2.17378	15.5059	2.51995	3.80168	70.0917	83.8615	20.9526	20.8482	1.97884	6	-5.85205	38.7288
UNI	37.7886	12.3399	2.404	3.88666	17.331	2.93052	33.2303	10.3426	85.1155	10.3015	17.4009	1.44112	3.51348	61.5791	1.65019	10.7284	104.133	226.724	85.1066	60.2332	5.38107	5	-0.131507	44.4493
OLI	37.5116	20.324	8.94706	41.037	147.601	93.6156	42.6237	14.7144	72.232	4.21095	7.7951	4.26775	2.89558	1.86599	1.35538	4.21769	53.1446	149.344	21.8473	12.2682	45.925	4	-10.5863	48.4932
UNI	37.4209	0.494768	14.1173	4.6038	0.916697	1.7007	10.8368	4.61802	54.492	15.5435	7.5474	111.087	127.345	93.96	7.65716	6.28314	20.4655	110.518	121.298	16.1401	18.793	5	-4.96438	39.6164
UNI	37.1682	51.0037	4.86243	2.92292	18.5886	3.47615	121.971	77.5826	75.2257	55.5885	60.6958	30.5903	15.2151	102.323	1.28008	22.4698	31.6935	8.99877	5.09723	49.05	4.72854	6	-4.70137	39.8795
OLI	37.071	96.7844	16.7137	134.206	58.6279	54.1032	2.95408	3.55417	5.5037	3.80088	32.54	16.2152	17.66	28.5571	2.45092	67.4972	3.92777	176.16	12.1884	3.12884	4.84646	5	-11.9342	47.1452
UNI	37.0311	5.26014	6.88243	1.47374	1.0727	56.1671	110.732	12.6692	125.527	8.28365	83.8185	5.12697	17.0276	43.4354	4.19994	25.8174	2.34741	192.138	9.52965	8.00241	21.1115	5	-5.42466	39.1562
ROS	35.8654	7.31826	14.367	14.55	8.89243	7.13717	9.78049	4.18502	78.3885	78.5092	4.03818	12.8748	38.5048	131.619	55.415	52.4385	136.157	27.4565	15.4466	14.5166	5.71344	5	-17.2932	48.7562
PIC	35.4473	27.9147	34.2856	7.78193	45.833	37.4896	3.45448	5.81537	34.6934	48.0054	32.8556	195.338	33.8981	51.145	35.4835	65.2959	2.12395	14.7839	13.4526	4.9126	14.3838	5	-24.1973	53.3589
ROS	33.7922	13.0932	2.19088	19.5016	25.7526	45.5418	45.25	112.006	96.5627	14.0599	15.4097	19.3608	3.21406	29.0732	8.13126	11.0062	22.3945	9.67859	113.375	29.4236	40.8179	4	-19.8575	46.1918
OLI	32.3878	4.75389	17.3843	5.22749	4.43962	11.1481	57.9452	36.3806	26.6624	6.18766	106.94	1.46143	53.9151	12.0832	85.9155	2.17447	74.865	62.4736	8.89462	1.97284	66.9305	6	-10.7507	48.3288
UNI	32.0718	10.789	1.40623	4.65707	1.33489	27.0073	102.569	92.1006	69.4979	9.6875	46.2903	9.27182	70.1554	69.5563	0.228902	8.28605	11.1301	17.7674	73.1597	1.68431	14.8573	4	-4.53699	40.0438
UNI	31.9241	18.5547	0.634484	11.6291	18.4081	1.80691	231.393	174.706	25.3704	10.9066	84.6872	3.70715	2.11177	17.1951	2.45524	2.79867	8.2475	3.02983	3.93818	12.9547	3.94732	4	0.29589	44.8767
UNI	31.849	1.94756	133.166	2.12072	3.47283	19.0918	16.5196	3.31903	2.45338	1.73802	147.596	16.3756	4.11661	23.6251	38.9822	43.0426	3.82926	1.88956	3.44504	1.27552	168.974	4	5.12877	49.7096
OLI	31.6537	3.51181	2.01593	0.421716	0.841387	1.57416	0.727348	1.5796	1.5043	16.4451	0.987148	12.144	98.4789	130.319	2.91261	0.881637	38.3002	225.281	83.8335	1.22046	10.0934	4	5.52329	64.6027
OLI	31.0412	70.8938	0.70855	10.4797	12.9894	4.55002	1.8062	0	0.599013	75.5232	21.1612	92.0344	2.78854	4.44998	2.54048	3.19796	33.1319	142.897	23.1235	73.3158	44.6342	4	-10.3562	48.7233
UNI	30.6029	3.56365	4.6737	3.92264	4.04988	2.92079	60.7402	222.854	116.415	12.1275	4.1998	26.2754	19.5247	29.9622	11.3971	10.9708	60.8753	6.87991	7.23451	1.28586	2.18585	6	-5.39178	39.189
UNI	30.0394	5.58229	44.4981	1.5363	3.97163	3.562	5.96773	14.0431	2.98322	3.52015	4.09955	2.80767	15.4136	227.946	244.589	2.17361	1.2229	1.64467	1.1425	1.89688	12.1876	6	5.42466	50.0055
UNI	29.3099	18.7983	9.24944	10.4102	20.5117	7.83789	3.70629	55.9672	20.8211	18.4141	2.63929	142.908	2.54803	21.0051	54.1302	7.23265	4.38778	0.872923	18.4347	11.0904	155.233	6	-4.47123	40.1096
UNI	29.2038	6.36411	6.70715	43.4817	31.3306	6.11792	7.94167	48.4422	0.670548	46.8916	4.59615	42.8766	29.5935	87.2647	2.62215	4.8612	167.601	4.87929	5.53833	16.4499	19.8457	4	10.4219	55.0027
OLI	28.6293	7.42643	103.182	55.4688	63.1345	22.148	52.0654	34.7014	38.5456	14.4877	3.57482	3.4038	1.81599	10.6621	4.39396	1.44782	37.759	4.01008	80.9744	25.727	7.65702	6	-10.2904	48.789
PIC	28.5355	44.0858	139.186	155.172	17.8859	20.6935	10.6513	14.0612	7.29009	15.3733	7.5175	7.56274	32.1418	3.86479	6.34813	6.04007	9.44438	10.0891	19.11	27.7997	16.3919	5	-24.6575	52.8986
UNI	27.9483	32.3543	3.31833	1.5593	97.2358	17.6816	44.142	15.375	68.7696	2.92924	69.9799	3.83711	84.1622	8.66775	2.80975	25.9321	23.7866	27.9795	5.71686	3.66796	19.0616	6	10.4877	55.0685
UNI	27.8705	36.6452	1.15378	16.0044	0.691425	2.20548	4.44234	5.94928	194.521	23.0103	8.20404	3.7487	161.137	17.3487	2.25488	4.56142	2.87566	3.8519	3.02753	9.62435	56.1535	5	11.1452	55.726
PIC	27.7932	23.1518	5.5906	2.6465	3.31613	74.3036	16.656	5.63009	3.01031	166.892	5.82965	5.15925	117.087	14.5192	22.2514	5.24234	4.55126	24.7827	4.43661	7.3906	43.417	5	-29.9507	47.6055
OLI	27.5066	47.7058	14.1591	8.50952	17.4692	19.6644	193.241	36.2342	102.962	12.7304	6.62488	2.14067	3.62759	10.3144	1.0053	2.77792	5.90102	4.24562	2.65973	22.9698	35.1898	4	-11.9671	47.1123
ROS	27.131	18.6453	3.58265	23.0984	22.1584	80.0293	39.0916	18.454	3.68262	3.59107	6.27308	2.17523	2.24286	8.66902	22.9788	29.074	1.8665	1.17323	14.7064	47.1632	193.964	4	-8.35068	57.6986
UNI	26.6076	1.99058	4.55922	3.3428	27.9192	50.9718	6.03429	3.72104	11.058	5.50738	5.24721	6.70705	7.24331	37.8309	1.38582	105.506	8.854	166.734	51.7443	4.24275	21.5528	6	16.2411	60.8219
UNI	26.5868	6.44236	2.66972	0.247609	0	1.46698	3.53116	76.702	156.398	3.9126	0	1.47653	1.62608	19.476	22.2068	9.3314	47.9606	0	57.8882	2.21538	118.184	4	-5.2274	39.3534
ROS	26.1873	2.14663	2.61654	1.77136	5.62649	48.0938	178.727	4.92099	5.12878	28.2249	57.4783	5.80395	81.7541	71.5184	2.60215	5.20049	1.56479	2.21026	14.7698	2.08114	1.50716	6	-17.2603	48.789
OLI	25.9963	8.97035	6.98714	7.52685	41.3693	10.9769	28.4645	71.9106	118.149	49.7164	31.449	1.92827	2.39351	46.3336	39.4018	3.7172	6.00989	29.8814	3.11281	4.37262	7.25478	6	-12.3616	46.7178
PIC	25.4789	14.7674	2.80551	52.7853	96.4423	12.0262	0.82997	2.7681	63.2322	57.2803	4.65961	36.8312	76.2344	26.3701	0.981788	1.72898	23.6548	6.00701	5.27228	3.56278	21.3371	5	-14.5315	63.0247
ROS	25.4089	1.13426	2.38237	1.26856	2.08354	1.54991	28.5416	95.1597	22.4612	2.33568	5.91745	36.6285	9.75153	28.7593	12.2072	5.63082	51.6948	22.3295	27.9027	5.96178	144.477	4	-17.326	48.7233
ROS	25.2886	3.40546	3.88149	20.0858	56.5084	4.2525	11.9801	42.7641	81.2511	45.1848	11.1727	3.05933	1.43997	32.3747	2.68429	4.98547	65.7914	10.5271	7.92547	90.0981	6.40017	4	-20.0877	45.9616
UNI	25.2709	32.3196	6.59866	2.21825	5.52268	11.408	20.2864	25.4091	71.3296	11.6169	20.0746	19.1955	3.19073	12.3142	1.82526	2.16993	15.999	104.704	61.5565	31.0899	46.5884	6	0.361644	44.9425
OLI	25.2143	68.2278	9.19879	15.7305	10.6044	3.60963	99.3949	32.463	16.5749	3.31918	23.0323	28.0489	85.9978	35.0536	31.6117	2.53422	5.2276	21.7022	2.21257	2.11288	7.62969	5	-10.3233	48.7562
UNI	24.4113	2.04006	60.3445	1.63111	1.88033	41.6702	211.685	15.0302	7.26364	2.85781	18.0709	23.3749	8.59211	2.32552	1.07529	2.64154	0.804225	15.3455	9.76736	11.988	49.8375	6	5.65479	50.2356
PIC	24.19	9.96136	13.6269	6.14451	8.21437	4.92332	15.3337	7.69497	9.53135	2.02139	70.4336	16.0245	100.664	19.9698	5.73101	2.26202	1.02577	43.1089	120.428	4.91127	21.7901	4	-30.9041	46.6521
OLI	24.1318	29.9619	27.4753	19.7968	27.8319	8.11976	1.83788	31.3144	10.7769	76.5554	13.4822	18.2401	3.3205	44.4785	3.74517	3.43001	64.2177	59.5021	2.92043	21.9145	13.7137	5	-10.5534	48.526
OLI	23.9422	20.0722	1.30822	1.22918	2.26156	3.49714	20.1032	53.7128	105.818	88.701	99.0051	1.85752	2.31936	2.6028	21.0297	26.0334	3.85959	5.61401	10.4238	6.60109	2.79538	4	10.3562	69.4356
OLI	23.9104	91.1517	45.6425	91.6918	2.36674	5.23951	4.52258	10.5319	28.0727	6.79106	8.9086	3.99026	23.9664	32.9321	2.01446	3.70812	67.3016	4.8435	8.93597	27.8082	7.7878	4	-5.06301	54.0164
OLI	23.7051	25.4703	29.0242	50.7968	0.417707	17.3069	0.921072	1.75013	0.627293	15.5805	1.21937	2.72445	1.09394	66.343	0.299268	3.54634	78.9011	30.7536	140.439	1.73618	5.15167	2	-5.58904	53.4904
UNI	23.5644	2.30804	88.3924	22.536	8.27745	0.888691	29.8679	35.2554	29.5077	17.4709	3.28236	3.28864	31.2234	16.4287	1.2976	2.31886	33.7135	43.6316	80.9517	5.38862	15.2595	5	10.4548	55.0356
UNI	23.4259	47.0172	3.71183	4.61857	5.15429	7.75408	30.9622	100.56	63.9053	12.44	34.0822	7.84162	3.29729	2.20076	2.14619	3.05206	5.99452	71.6432	28.9486	30.3245	2.86459	4	0.526027	45.1068
OLI	23.421	79.331	42.5045	11.5721	1.2267	4.6528	2.02625	112.284	8.06303	2.19894	0.984474	1.3781	0.928389	0.612551	0.660101	113.409	9.69852	21.5025	46.0013	8.37282	1.01411	5	4.86575	63.9452
PIC	23.3346	11.0978	4.51747	8.49899	38.6217	223.902	8.04681	62.0236	10.3516	7.11478	7.82438	4.22952	1.92975	9.40724	7.01469	7.17171	12.9102	18.799	1.3973	12.0306	9.80204	5	-19.5945	57.9616
OLI	23.2648	39.1714	8.98281	4.55077	16.523	57.3848	4.06343	18.7225	38.0145	4.01071	6.99428	1.89209	1.41861	5.95945	68.6374	1.84141	100.608	25.1382	35.0055	8.35733	18.0209	6	-10.5205	48.5589
PIC	22.4852	5.09797	34.5393	70.0125	5.16662	45.8301	5.94582	4.59241	42.647	4.82963	17.7881	4.28122	27.2937	76.9507	43.4898	9.61313	11.3545	29.782	7.05941	1.07078	2.3594	4	-19.3973	58.1589
UNI	22.3829	0.917055	6.4941	3.49595	3.24324	50.6597	4.37662	4.73971	7.80498	13.5298	3.36708	0.944985	1.94657	5.07406	4.03813	2.91164	130.287	88.5014	58.5284	15.8499	40.9476	5	-0.361644	44.2192
OLI	22.3699	44.2582	73.6396	17.3619	11.3865	11.7138	6.31106	19.9805	14.2549	2.14361	14.0233	0.8413	3.93017	1.27571	0.908351	12.5328	127.467	56.1303	3.8729	5.9238	19.4412	4	-5.29315	53.7863
PIC	21.9401	150.18	8.61044	9.33478	4.35529	54.4541	3.49869	0.455637	1.70853	107.269	60.5462	3.10766	4.547	3.80539	2.90669	2.07611	8.49094	2.90152	3.13973	4.2341	3.18168	4	-30.2137	47.3425
ROS	21.6993	118.286	13.0117	2.24362	1.72366	37.4784	3.823	11.0106	4.67264	1.69244	38.8802	8.04428	5.18911	1.83913	2.523	4.20485	90.5377	3.22634	11.7498	21.422	52.4275	6	-8.97534	57.074
UNI	21.6714	15.0015	2.28466	34.5731	30.3988	1.14896	3.8122	5.52685	36.1878	1.56841	2.05018	3.62852	2.00267	139.005	61.9152	32.184	32.992	4.02132	4.83293	4.05289	16.2411	6	10.7178	55.2986
OLI	21.2928	33.992	6.0868	14.8972	4.52122	12.5544	5.70798	93.2851	18.2012	4.6829	10.0494	2.2026	14.1419	0.837458	1.35519	3.33971	174.306	2.81356	12.9735	6.81156	3.09743	6	-5.45753	53.6219
ROS	21.0967	12.1113	20.5578	15.171	20.325	53.1492	4.78358	32.3811	41.5706	33.7097	38.7746	4.62034	25.4352	21.8341	4.84716	5.95484	0.942862	11.361	55.2659	2.86011	16.2787	4	-20.5479	45.5014
ROS	20.7456	2.80107	2.43893	6.93345	3.67632	13.479	5.87577	5.47765	3.30628	13.7702	1.56317	76.6795	130.793	62.5152	2.70933	2.37327	1.88193	6.37748	33.9056	2.84696	35.5077	7	-12.8548	53.1945
OLI	20.5541	127.238	20.5739	55.8555	3.35156	3.20177	1.81265	2.06489	1.71704	1.77497	1.66439	2.62119	37.2152	5.1735	3.84955	16.2902	64.7322	29.1674	21.9006	4.59288	6.28402	6	-0.394521	58.6849
UNI	19.857	5.74036	7.15878	4.07631	34.2928	39.5525	68.1676	33.5084	55.2558	47.644	29.606	4.80613	3.35378	11.9719	5.67057	25.5413	1.37608	4.8032	1.85496	3.82821	8.93202	6	-0.0986301	44.4822
ROS	19.819	7.23593	22.6975	24.3173	10.9754	25.2755	82.7478	16.6789	5.61736	28.5566	54.6371	9.2951	4.434	4.37163	11.0422	3.26072	51.9984	3.04182	15.9854	1.49374	12.7185	4	-13.4137	52.6356
ROS	19.8122	5.3957	32.8815	10.9645	11.9412	6.19499	10.706	3.4696	30.7904	7.08979	6.85101	2.70301	4.19467	8.70076	66.9836	2.61897	51.7967	5.33689	37.7454	23.3395	66.5405	6	-20.4822	45.5671
ROS	19.5779	2.68329	3.4605	8.53192	3.80378	1.94896	5.67416	7.52353	10.3003	11.5325	25.894	8.76885	6.26809	86.5418	2.7386	2.23735	68.2241	71.9914	11.3958	15.7508	36.2884	5	-19.8247	46.2247
PIC	19.5701	36.1382	24.4067	9.42587	31.7128	33.6463	7.15119	57.4728	47.425	7.03911	48.5871	3.16413	10.2976	28.6729	3.0323	1.70375	9.45546	6.09843	10.7201	11.3183	3.93389	6	-23.9342	53.6219
PIC	19.5375	26.8593	37.0772	19.7551	97.0359	16.7868	4.58692	9.44263	11.6082	34.7816	3.24801	4.60778	67.053	6.78046	1.93422	21.814	7.22471	7.05925	6.99955	3.46748	2.6281	5	-19.3644	58.1918
UNI	19.4616	1.16244	2.28841	1.63671	2.99798	2.07828	29.5088	44.6363	45.2422	28.2622	2.04125	32.1605	34.7888	4.17519	4.17406	4.17456	1.42306	35.8538	50.1857	3.1685	59.2725	4	11.5726	56.1534
OLI	19.2166	46.0052	72.5103	4.80118	3.43908	15.9973	22.2302	9.43534	75.5387	7.43508	3.4909	8.39077	2.94208	50.5559	1.03505	0.946504	14.8428	2.38785	11.3329	0.757253	30.2567	5	-5.26027	53.8192
UNI	19.1885	38.9482	4.15501	3.00931	35.5452	4.08797	12.4946	3.41586	4.38166	5.18665	4.22352	12.8796	2.19105	8.1038	2.47771	132.76	12.9435	80.0164	0.950582	13.3572	2.64244	4	11.3425	55.9233
UNI	19.0107	15.7807	1.04843	18.6855	1.39465	1.71766	3.47144	4.95874	5.14806	0.44672	2.37148	7.99014	15.2206	36.2506	1.97849	13.387	26.7437	210.54	8.5349	1.6036	2.94138	4	10.6521	55.2329
OLI	18.9349	15.7726	8.09024	99.2751	11.0392	42.249	4.2522	3.62271	4.83715	1.97796	3.89673	67.6816	12.228	37.7673	2.88881	13.4141	34.3206	2.23381	6.38007	3.21007	3.56042	6	-11.9014	47.1781
UNI	18.89	24.5982	26.4246	5.04404	14.9634	5.68958	2.36962	137.795	6.49546	3.51097	5.49873	1.44283	2.03941	2.77	2.4366	1.15803	15.3846	2.32807	65.5797	1.64623	50.6253	5	0.328767	44.9096
OLI	18.889	30.6657	18.1736	58.8041	71.055	2.23131	9.89971	61.8238	7.04595	9.46309	15.1497	2.51198	13.1134	1.95735	15.0676	3.24339	0.866773	1.91344	2.7897	50.9814	1.02274	4	10.126	69.2055
PIC	18.7871	2.63482	36.3745	4.05949	27.5996	92.3577	10.7349	10.0461	11.2497	6.535	49.3464	41.9454	45.021	7.70309	3.18641	5.75447	4.05663	1.77318	4.45274	3.23867	7.67156	6	-14.9589	62.5973
ROS	18.6398	7.89387	9.99071	8.83853	4.65528	2.93964	11.228	28.4935	39.4595	5.98397	86.2991	14.8827	9.50244	73.4828	7.24421	10.4984	14.3839	13.4745	12.7732	6.61451	4.15778	4	-18.7068	47.3425
OLI	18.5599	1.0364	27.5426	2.08479	8.67187	2.08308	2.42203	2.37406	2.48871	21.629	3.43054	5.59547	5.46412	7.96516	89.3713	18.6681	17.8925	98.11	15.7549	4.02077	34.593	4	9.89589	68.9753
PIC	18.4467	6.85722	18.3958	3.86523	82.6166	27.5496	4.2605	26.5892	1.54202	55.3448	28.7834	25.4888	1.60545	24.0023	2.00022	16.4983	2.19286	4.29713	23.554	0.437328	13.0538	4	-29.7534	47.8027
PIC	18.3856	10.8694	3.00028	1.95747	84.2424	52.5668	11.4045	5.59362	9.88961	46.9792	4.46289	3.93448	33.5885	29.1986	3.47204	24.1586	1.32793	4.72267	5.18122	5.07517	26.0858	6	-14.4986	63.0575
UNI	17.8577	4.34684	3.06053	3.42626	22.0875	3.59743	2.9799	2.55896	4.27306	1.99319	3.45056	1.40439	108.683	75.0114	8.42107	3.35082	53.3136	1.53043	1.54841	49.9946	2.12268	5	10.9151	55.4959
UNI	17.7009	2.4295	3.6484	42.9509	1.98098	15.8013	4.71805	65.2588	34.8404	4.4744	4.78916	39.8146	2.99077	34.6543	2.63457	60.9699	15.3293	1.69653	3.37206	9.99521	1.66791	4	16.1753	60.7562
PIC	17.6201	23.9935	20.666	11.9708	18.8804	111.668	9.06007	8.2225	43.6616	3.52776	11.3906	4.14792	4.57408	6.87027	3.82079	3.57708	24.6344	13.1934	11.0642	7.20518	10.2726	6	-24.6247	52.9315
PIC	17.3616	8.30078	68.1608	15.1756	11.0448	6.47193	11.1433	6.77314	1.63749	3.55494	68.7925	5.38122	3.09838	15.2019	6.51997	40.404	26.4681	18.6607	10.9181	10.3908	9.1328	6	-14.0384	63.5178
UNI	17.3072	2.37656	1.21196	3.95399	5.49081	1.57595	2.73433	96.1002	9.55704	1.46768	4.06771	2.53204	3.02241	14.103	4.75096	75.2245	78.2368	22.0878	12.0185	3.26942	2.36182	4	5.3589	49.9397
OLI	17.1483	27.4843	133.017	2.98413	10.3999	5.88194	23.0307	0.599431	0.793431	0.960808	1.55241	1.13237	7.34349	14.0552	5.54293	12.5666	2.45365	3.74677	47.1934	3.06308	39.1646	6	4.89863	63.9781
PIC	17.1311	6.00823	2.53328	3.59632	17.8687	134.258	15.7972	4.55297	48.4297	5.23971	7.12659	1.74663	3.46329	15.4061	4.02736	31.4284	2.14472	10.3666	2.80193	7.3706	18.4561	6	-18.8712	58.6849
UNI	17.1201	95.422	2.6754	2.68172	2.85269	2.70909	38.7955	26.8714	6.19921	3.10592	2.69641	4.69258	1.12731	18.8393	29.5422	51.4349	45.5352	1.78897	2.03701	1.55699	1.83831	5	16.8986	61.4795
PIC	17.0351	18.9051	6.48038	2.25069	2.98601	8.76312	61.9624	7.43752	5.46133	13.569	46.5606	3.78056	24.8091	6.13183	16.1872	26.3764	35.2833	12.4273	14.1894	9.11766	18.0227	4	-18.937	58.6192
UNI	16.8787	3.14222	195.451	4.57781	7.81581	3.59285	9.75268	7.47262	5.69646	1.52621	9.20552	5.18659	19.9184	30.5832	2.89166	5.11211	4.64784	4.85728	8.24278	2.87087	5.03047	6	10.9479	55.5288
PIC	16.793	17.6674	3.14475	114.737	23.0523	25.7583	1.37456	2.93478	8.25775	7.33999	2.74005	5.56093	3.14949	5.71595	30.4811	18.5771	4.36311	48.5672	2.99268	3.13298	6.31167	6	-24.1644	53.3918
ROS	16.6203	3.355	6.74288	4.96288	16.8843	16.4218	18.9129	37.7939	10.266	39.7085	23.2007	3.39933	3.69338	41.5823	4.62872	1.45383	36.5561	35.4129	1.16985	10.9932	15.2672	6	-20.0219	46.0274
OLI	16.4143	3.61066	49.6836	2.2031	8.23759	2.24958	2.45096	11.1708	17.9263	11.8939	4.90732	45.6537	0.766091	98.7944	10.2768	1.4476	22.0059	17.3999	10.1728	2.74706	4.68772	6	-0.624658	58.4548
ROS	16.3304	181.381	3.4069	2.31283	1.48784	1.76363	52.2959	3.21651	3.44876	5.25066	1.01328	9.61007	16.1447	4.29421	4.63011	2.59491	1.48997	12.0785	8.24427	9.69522	2.24936	5	-13.1507	52.8986
UNI	16.2935	5.7007	6.73729	4.07742	32.2039	5.26453	4.50268	3.23795	4.74291	90.865	3.46234	4.31885	1.45291	3.17794	2.05337	16.0902	8.48467	15.9598	3.52548	29.8504	80.1609	6	11.6384	56.2192
OLI	16.1865	11.9858	4.70348	78.1209	20.5882	20.141	5.99885	2.62615	2.12707	2.80101	2.18985	30.674	5.25896	1.76844	2.07294	3.56309	22.9812	14.4144	68.3348	2.43187	20.9482	5	-5.03014	54.0493
PIC	15.7327	3.12158	3.65268	4.38864	27.4473	21.3108	6.43135	44.6069	6.52322	16.3663	28.6731	3.23502	17.0259	4.60833	3.52466	9.65815	4.4108	17.2464	48.7784	2.0202	41.6248	6	-19.1014	58.4548
ROS	15.6809	1.20711	9.49728	4.1806	14.1015	2.37212	41.5054	6.26951	17.5803	21.0807	4.45456	1.65685	7.9953	18.1573	5.59631	29.7937	40.9601	3.96217	9.97384	69.1583	4.11484	5	-20.5151	45.5342
UNI	15.4127	1.93581	9.82904	2.81983	1.97098	20.9751	53.1268	13.8055	12.0692	4.32608	49.6065	1.73177	3.00781	14.4661	12.2412	6.19688	42.1429	14.6808	4.12809	20.3965	18.7961	5	15.9781	60.5589
OLI	15.3194	1.07199	6.13971	94.6279	31.8362	2.48894	2.26651	5.86731	3.01986	1.55406	27.7337	1.15419	3.02688	14.8745	13.1324	18.704	48.8507	5.60837	1.68993	1.9439	20.7971	4	10.5863	69.6658
PIC	15.3114	29.3463	2.11036	8.5564	4.10194	4.45583	13.7982	63.115	13.8058	9.68278	8.40753	77.609	2.82827	4.97611	11.6794	13.6156	8.16672	9.06418	3.38341	13.9555	3.56884	6	-24.3945	53.1616
OLI	15.217	6.10377	9.18807	1.79258	1.07886	3.70857	23.7503	12.4801	10.0261	1.81573	1.69248	1.58799	7.11012	0.807543	0.748615	0.429166	95.6007	61.2645	63.0181	1.27011	0.867115	4	4.60274	63.6822
PIC	15.1912	4.01924	11.3438	6.06411	28.61	10.4193	29.1752	33.3122	14.5104	5.88617	7.2188	5.03804	2.74187	19.7558	8.56495	3.44189	7.6785	6.52712	80.0966	3.13345	16.2866	4	-24	53.5562
UNI	15.0193	27.008	2.13341	2.16546	1.09964	5.82807	1.99378	2.43711	134.942	6.46323	26.0836	37.7657	1.65907	5.76339	0.495882	1.85468	0.293742	2.92258	23.0742	12.5475	3.85595	5	0.558904	45.1397
UNI	14.9399	2.17695	2.47868	1.86607	2.71488	4.05437	45.407	7.13829	10.5971	12.6606	14.01	17.5689	2.99291	48.5788	11.6078	2.58711	31.7475	45.3305	17.2809	9.54782	8.4523	6	0.591781	45.1726
ROS	14.6906	4.8977	76.4293	6.12952	3.31386	7.16535	4.14946	4.58683	4.86314	7.21593	6.80982	10.8695	3.44998	4.77794	34.4578	65.013	6.83115	17.5227	5.90906	15.9951	3.42408	5	1.34795	67.3973
ROS	14.6753	13.7102	5.03374	16.2289	6.32353	3.84448	17.5869	53.3681	21.5842	8.66642	46.3422	1.37867	5.04209	11.0956	2.57636	2.13337	5.90595	11.534	8.99883	18.7068	33.4461	4	-19.3973	46.6521
PIC	14.6543	13.3663	3.94081	71.1165	14.6168	13.8116	8.36301	32.6914	3.25623	7.91251	43.9124	9.0068	3.02639	5.47367	4.38052	5.19766	11.6022	11.7268	9.88174	10.1011	9.70104	4	-24.2301	53.326
OLI	14.6159	2.14748	2.94926	26.0838	10.9483	3.68137	3.27776	1.50678	2.889	23.7218	2.57013	9.83451	1.98987	2.32206	0.9292	34.7269	43.2548	65.172	19.8544	4.83366	29.6247	4	-0.690411	58.389
UNI	14.5828	2.69925	5.79583	4.97722	4.8295	4.17841	3.73407	4.36632	25.9232	5.07133	16.2575	2.01154	11.7982	17.0106	9.55703	5.83075	41.2986	34.2417	37.5035	7.1409	47.4307	4	-4.99726	39.5836
UNI	14.5115	2.29379	12.0782	2.37912	1.47436	1.38727	8.47348	34.2488	23.7885	24.6099	30.8096	24.3377	2.07408	22.988	28.9999	25.1017	14.3846	4.04419	9.13574	13.9956	3.62537	6	16.9315	61.5123
UNI	14.3361	2.13775	1.4619	92.4037	3.74403	16.3487	4.79572	4.13298	108.646	2.82661	2.51969	3.37351	1.54976	9.13019	2.29783	3.67596	3.3367	2.38711	8.03813	3.80872	10.1083	5	11.3753	55.9562
UNI	14.1701	12.761	2.71766	19.8711	15.5114	3.69598	6.65696	38.5573	18.9491	2.71837	3.06806	28.656	13.2672	12.3542	4.96813	2.54577	67.9098	2.59979	3.83066	20.7324	2.03183	4	15.9452	60.526
UNI	14.1001	5.26002	4.19495	2.09504	17.6116	5.16163	2.84825	3.17863	88.574	5.40938	2.02315	38.1425	5.51939	56.831	5.20173	2.14195	7.10955	6.95511	2.64778	3.73045	17.3657	4	5.58904	50.1699
ROS	13.5925	9.46322	13.1873	36.057	9.83763	6.69829	6.10307	3.73804	9.96753	5.66193	5.7775	4.19186	5.84096	60.0018	7.61021	36.1048	10.3397	24.7156	6.02145	7.84416	2.68866	5	-17.7534	48.2959
ROS	13.1653	31.8093	12.1423	20.4252	5.59505	7.5234	34.2297	3.22137	8.37381	12.7563	1.72992	16.1237	5.68381	7.48201	6.20065	9.08558	19.3078	8.04045	1.56069	47.1001	4.91441	5	-20.0548	45.9945
UNI	13.158	1.6011	25.0271	1.70109	3.11958	2.58682	2.5896	19.2049	11.3113	3.72339	35.7505	34.4361	3.89796	15.7294	1.45532	3.22145	40.8083	12.041	40.4793	2.09102	2.38572	6	5.19452	49.7753
ROS	13.1278	0.228254	36.8838	6.28286	2.0836	0.489486	2.66913	46.7775	54.9686	7.58595	1.83753	4.82276	23.0497	6.69293	4.12266	14.0885	4.38685	2.88071	2.52931	2.08314	38.0935	4	-20.3178	45.7315
PIC	12.9547	39.4024	5.54202	5.63337	9.27784	3.83493	5.73606	8.68005	9.51472	11.5695	14.3335	29.4754	2.11811	4.76884	5.13723	9.18298	6.01565	2.01656	34.644	11.8594	40.3515	5	-14.9918	62.5644
UNI	12.9483	5.39718	1.48578	2.05162	3.34759	1.40648	174.589	19.6823	2.65494	2.32912	2.64168	2.32808	2.2983	2.09627	3.2357	2.19989	2.21601	1.86343	11.6137	14.3916	1.13801	5	5.62192	50.2027
ROS	12.8869	3.25702	5.98201	5.94397	3.40199	7.78228	21.4443	28.7472	7.93552	7.15268	68.9709	5.8251	4.2017	6.87202	6.08414	6.78812	15.9248	14.0835	28.4761	3.52262	5.34277	4	1.31507	67.3644
OLI	12.8011	5.08601	1.73248	17.7179	1.38611	0.972348	20.749	12.6581	33.1223	5.31625	48.7864	2.96542	0.805322	3.31612	4.6397	1.42936	13.7752	1.01915	8.16618	70.7894	1.58895	5	10.6192	69.6986
UNI	12.6349	1.25919	0.582488	3.93609	41.9911	5.45242	1.49426	13.0436	0.919078	28.0015	0.313558	14.6876	42.0509	14.2168	11.1075	3.10937	2.46884	7.9631	4.6634	51.6393	3.79746	5	16.4384	61.0192
ROS	12.5877	2.95734	1.90222	21.6535	17.9968	32.2089	21.4731	3.22357	1.90528	5.59116	24.1432	9.71543	3.18087	24.66	1.6626	3.30058	5.07981	23.9648	9.60714	24.1104	13.4177	5	-8.31781	57.7315
ROS	12.4605	2.29817	15.4959	11.3535	1.32028	1.64498	3.99828	3.20274	2.6324	2.30211	11.6804	4.70158	23.7151	79.3968	2.13755	33.5642	2.38374	1.18532	37.3938	1.28368	7.51953	4	-9.0411	57.0082
PIC	12.4602	10.0168	3.67388	3.08501	13.6605	16.7709	35.3028	4.55066	49.1635	4.29614	9.94328	24.9737	2.55345	2.46943	36.3196	3.04168	4.7745	4.99908	4.17278	6.77983	8.65548	5	-19.1342	58.4219
UNI	12.2746	12.2037	1.54066	25.6841	64.2859	1.99848	1.8218	3.68149	1.9328	3.15723	7.36305	3.26022	3.5506	7.31777	45.4238	3.41774	5.13972	22.1764	26.8344	2.42261	2.27934	6	11.1781	55.7589
ROS	12.0931	20.7578	2.00228	1.73329	7.26926	11.6045	4.79609	6.33997	5.25061	2.86665	7.49576	54.1466	55.3918	4.09074	5.77639	3.90371	11.3318	9.91527	16.9222	4.10441	6.16374	4	-13.1836	52.8658
ROS	12.0835	2.25316	3.8722	1.98511	2.44874	1.63603	8.58227	3.54613	4.39507	3.88735	7.87802	4.05994	4.07952	18.6335	4.48099	140.176	8.70404	14.5987	0.70207	1.52166	4.22908	2	-12.789	53.2603
PIC	12.0626	6.53792	16.1185	20.9922	11.4967	3.53328	4.24477	5.41793	2.55679	6.97672	5.42761	8.28785	54.2846	4.34769	19.4448	9.04215	5.33625	26.717	10.869	4.44709	15.1724	4	-29.9836	47.5726
OLI	12.056	19.6698	29.6032	5.13866	3.28289	8.23231	1.74042	29.3167	14.5258	2.16896	19.6299	3.74708	35.6486	23.196	0.670428	4.61057	2.47863	34.696	1.18833	0.53118	1.04493	4	-10.8164	48.263
PIC	11.9817	13.1739	2.42341	2.57279	25.808	33.8495	23.0699	9.08733	28.1307	20.5619	7.21228	3.9686	17.9128	3.15519	2.91533	1.94371	2.6185	24.1376	6.67468	4.96883	5.44835	5	-20.0548	57.5014
UNI	11.9606	3.83103	2.431	4.06692	5.22515	3.03639	6.67084	31.2212	22.6434	23.086	3.62734	3.15795	5.41117	6.63112	5.8434	19.447	58.0886	13.2114	3.9528	5.84299	11.7867	5	5.39178	49.9726
PIC	11.8256	3.66526	4.67764	34.314	19.0114	4.7484	8.23804	7.5964	10.0357	12.7701	6.01663	2.38098	14.0286	1.66905	1.70041	10.5171	4.84071	46.5451	31.2533	8.73071	3.77176	5	-14.3014	63.2548
UNI	11.7563	5.20724	2.88803	3.70752	2.87311	6.01706	2.84392	39.8638	3.24679	1.991	3.83573	3.41592	4.96225	32.7921	3.70376	4.6026	15.1187	2.90895	10.4562	14.9059	69.7861	6	11.4082	55.989
OLI	11.7238	26.0565	9.32245	49.8811	1.08e-07	1.01122	0	2.18426	0	3.32832	0	0	0.435884	0	0	0	0	59.2005	68.0611	0	14.9956	5	-12.6247	46.4548
PIC	11.6615	4.27255	18.5937	28.641	4.99424	14.1997	4.80445	65.2415	4.4832	3.41722	5.78554	9.63042	11.0069	5.22262	2.40425	1.57261	22.4027	4.49408	7.85598	6.34779	7.8591	5	-23.9671	53.589
ROS	11.5868	5.64268	16.6232	7.50596	7.7776	3.96054	4.6603	5.11953	14.6002	29.12	7.4368	21.9094	27.9338	35.3855	3.84545	14.8033	2.97541	9.55043	1.46092	2.24904	9.17526	5	-19.3644	46.6849
ROS	11.4779	23.2405	1.44019	2.35145	4.86784	14.2076	5.71942	4.87077	1.90972	5.19465	115.222	2.55034	3.83345	3.32168	4.38302	3.37679	1.06341	9.57748	19.4572	2.02295	0.94685	5	-8.54795	57.5014
OLI	11.4396	12.8953	8.57296	6.03869	6.17649	3.85437	23.9519	3.24313	4.04333	1.33971	7.66959	0.72432	0.887122	0.471272	0.330072	7.00215	13.802	5.68756	43.5515	77.8475	0.702647	6	4.66849	63.7479
PIC	11.4324	9.70813	1.96938	14.6748	1.33253	107.529	2.19273	4.3016	2.04251	5.51495	8.97146	13.9591	2.76565	3.28098	2.78113	11.3226	8.72822	14.2185	6.10699	5.61888	1.62944	4	-20.3178	57.2384
ROS	11.3324	10.0313	8.66074	30.5566	5.98698	13.7865	3.52579	10.0259	11.7017	26.9777	8.53086	7.52955	3.81578	19.3925	13.2779	6.76562	10.0807	8.03091	15.9884	5.49021	6.49263	4	-19.6274	46.4219
OLI	11.2336	68.0143	9.52049	3.83716	5.63822	3.47027	25.7482	9.31685	1.33142	0.923277	8.40641	23.0617	4.5622	2.48136	1.14837	1.14876	4.97555	42.6259	1.4741	5.45619	1.532	4	5.29315	64.3726
OLI	11.108	26.6461	38.2206	9.11725	12.2249	9.40471	5.31756	15.7562	10.8933	4.35607	4.33482	1.71139	3.50137	9.70323	14.5541	3.06973	8.3551	3.60605	20.6625	4.15254	16.5722	6	-5.2274	53.8521
PIC	11.0448	9.72254	7.32722	5.91608	6.41636	4.45215	19.0308	14.3685	15.0642	14.5965	5.53171	2.95715	3.31716	3.66702	5.87227	4.58949	35.0417	7.69025	5.12034	44.1943	6.02042	5	-14.7616	62.7945
ROS	11.0271	1.91845	2.38548	1.47415	30.5969	44.052	26.0011	7.0939	5.16489	16.6135	6.84753	8.65526	2.20833	8.08411	17.7871	3.02249	2.46789	18.2221	2.67107	1.18319	14.092	6	-12.8877	53.1616
ROS	10.9995	4.66743	4.07371	5.50221	3.45813	3.17513	50.5056	4.17461	43.0936	2.79674	9.58545	3.95853	4.34077	6.89975	15.4997	4.1832	24.3615	16.0627	6.53401	3.29521	3.82258	4	-8.81096	57.2384
PIC	10.9703	17.3048	10.0978	2.19532	3.80939	12.2514	54.6608	6.75493	7.15895	5.36073	3.6803	27.8635	17.2944	3.25174	6.1513	4.67758	14.4042	3.02852	6.29497	5.30585	7.85918	4	-24.4603	53.0959
PIC	10.9304	33.4181	3.34383	3.67531	29.2111	3.84133	9.39814	6.86557	4.15	6.04327	8.16152	2.30651	1.88265	9.04889	3.90044	5.68329	9.83068	21.0959	7.061	2.43389	47.2563	5	-18.9041	58.6521
PIC	10.8291	7.61365	12.2583	7.73381	7.24005	73.1783	12.3955	3.02926	4.84365	5.18863	8.63376	3.54563	1.39693	3.45485	2.24978	5.79523	7.6265	16.0808	8.79706	14.2577	11.263	5	-14.0712	63.4849
OLI	10.8154	22.4547	12.4036	22.384	14.0742	7.51666	3.51712	2.49202	16.4524	17.2542	17.1629	3.70915	51.3331	2.8222	2.44563	1.44317	1.56027	0.979178	6.34691	9.0143	0.942216	5	10.1589	69.2384
ROS	10.7951	14.2206	26.6035	17.8232	4.37671	16.6545	11.4847	5.18883	1.8555	21.6988	8.46521	16.5006	6.41625	5.72496	3.3604	4.90916	12.9497	2.20631	9.02492	12.9765	13.4612	5	-3.25479	62.7945
UNI	10.7693	16.0508	4.3981	3.53054	1.70083	3.44512	4.51014	25.1065	11.3552	2.45443	3.86728	1.18314	1.27844	60.1253	0.729291	13.7076	36.8678	1.06557	13.9815	1.60804	8.42004	4	-5.2274	39.3534
PIC	10.7006	3.06625	3.3661	3.84991	4.55567	10.1591	5.67506	15.6465	10.5544	66.9925	6.30972	2.16888	2.05895	2.08952	0.994542	2.72927	25.1166	6.29385	7.08303	27.4013	7.90098	4	-14.1041	63.4521
ROS	10.5476	1.3783	2.82172	9.85338	3.73869	5.20308	20.3614	19.7312	4.6671	4.81564	33.5215	3.80949	8.36838	10.7581	36.0635	19.9799	1.51354	5.2937	5.26548	1.33736	12.4696	2	-13.4795	52.5699
UNI	10.536	10.8263	15.241	19.211	2.83835	25.0166	4.7608	6.37292	56.7981	2.16355	3.27409	22.8735	1.93023	9.33024	1.49347	3.00297	11.0884	4.15692	2.25859	2.77516	5.3083	4	11.1123	55.6932
OLI	10.3571	16.1363	69.9324	12.9524	2.4914	1.94814	2.71313	4.19696	33.1535	1.87905	4.12412	1.49962	0.814802	0.615354	0.65461	14.7501	27.4641	1.93671	0.852909	1.45094	7.57485	5	-0.657534	58.4219
UNI	10.1591	1.62202	3.02266	5.99616	5.01893	1.07507	2.00556	2.80325	27.0848	4.42608	28.9992	21.6604	3.25656	8.36023	47.1518	4.2223	12.8214	1.99849	15.5677	3.75591	2.33426	4	16.4055	60.9863
PIC	9.94898	26.4932	15.8661	2.40783	25.4094	32.0562	4.3293	6.95098	10.9635	6.95127	8.94287	2.6583	2.4098	8.96885	1.30657	1.12264	7.0423	21.6316	1.89677	9.86231	1.70968	4	-19.1671	58.389
UNI	9.85819	14.0666	3.43976	2.99259	9.20955	34.3147	2.46895	3.45068	17.0681	2.32024	36.3202	3.71538	3.51393	30.8123	2.27168	2.06965	5.71555	2.37693	2.59981	12.2037	6.23359	5	11.6055	56.1863
PIC	9.84919	4.91178	0.145293	0.589244	24.0391	24.4483	0.314917	8.0831	37.7981	3.01074	63.4128	1.04901	0.23994	15.5736	4.70446	2.14699	2.64656	0.957439	0.273893	1.56597	1.07256	6	-19.3315	58.2247
UNI	9.81564	1.62645	3.05339	6.66329	2.0769	2.98159	6.48748	4.90573	6.61741	2.64664	1.49052	14.5974	2.44676	3.22185	22.3745	2.78069	3.70359	2.90047	1.17176	12.2566	92.3098	5	10.6849	55.2658
PIC	9.76814	4.0501	3.98636	41.1635	6.86735	14.3031	2.53298	10.432	8.1937	12.2859	4.58203	9.59641	16.0471	15.233	3.14908	2.24472	1.84223	16.7216	15.0815	3.46961	3.58049	5	-29.7205	47.8356
ROS	9.73472	1.34842	0.690145	63.8872	0.590304	1.36499	1.23656	1.69879	12.8654	1.60028	1.52445	32.897	3.5551	3.73568	22.2978	22.3983	6.30373	6.49498	1.39479	1.09255	7.71809	4	-2.59726	63.4521
PIC	9.72818	18.4706	84.3295	1.8414	1.65116	2.43634	10.5438	6.02299	6.54464	3.02471	10.2382	4.60117	4.67795	5.05805	4.48766	2.94329	4.36278	7.57364	6.41569	6.52679	2.81339	4	-19.6274	57.9288
UNI	9.62248	1.32068	3.56103	3.08573	2.39891	3.46526	2.93095	103.009	37.1612	2.23858	3.45441	2.70834	2.00524	2.95138	0.760362	2.79546	1.56835	3.41364	1.53294	10.7317	1.35656	5	5.16164	49.7425
PIC	9.57625	7.23608	8.84072	27.7552	2.61815	8.25504	5.47365	5.44399	4.88116	9.97236	14.208	24.096	5.3782	4.13747	4.00664	3.75132	11.5415	12.9168	11.6171	4.2955	15.1001	4	-15.0247	62.5315
OLI	9.49851	1.3019	0.796326	41.0797	1.40789	0.884115	0.792791	51.8094	13.6234	1.92799	8.25201	0.882592	1.55178	2.09628	31.8253	16.9607	6.18176	1.01611	0.556386	1.0298	5.99396	6	10.4219	69.5014
UNI	9.34602	0.803616	25.614	15.5427	1.89214	14.8158	48.9791	2.2977	6.37705	1.28808	2.85506	1.09661	1.34558	1.95309	5.1897	1.89049	1.84056	1.45869	41.8745	1.15194	8.65386	4	16.8658	61.4466
ROS	9.33879	3.53841	2.36266	9.65078	21.7136	2.08124	2.21051	3.82144	7.17023	6.79491	21.1834	41.7399	9.96643	3.6988	5.75542	6.51735	6.01078	3.36499	2.16072	22.1038	4.93045	4	-8.58082	57.4685
OLI	9.10541	26.9405	35.9808	6.06953	17.2658	7.28634	5.65198	3.97645	1.58316	3.11557	6.58342	2.01657	1.43694	1.50727	1.2764	1.12521	38.6128	3.3615	2.59787	10.7109	5.00914	4	-0.460274	58.6192
ROS	8.78064	17.6463	2.02604	2.43335	1.69519	2.04972	24.7398	4.43818	2.22184	27.7354	3.69466	4.27634	4.46765	5.34985	3.87979	3.49562	2.54888	22.727	10.5715	1.39772	28.218	5	-8.77808	57.2712
ROS	8.76276	43.6879	7.52843	2.58808	3.33447	3.20813	1.54485	5.01938	47.6971	8.25482	4.39698	3.51824	1.95398	9.4483	3.45147	2.88218	16.3194	3.19486	1.64621	2.30507	3.27543	6	1.38082	67.4301
PIC	8.34825	7.45587	1.82922	3.1749	6.57973	2.40174	0	3.53913	3.29114	3.96496	1.03134	11.0346	4.95379	1.15053	78.6451	0.841783	4.96377	0.922029	5.79743	3.59351	21.7944	5	-30.1808	47.3753
OLI	8.18502	79.0931	1.88275	10.0027	9.92829	3.12299	5.94278	8.80115	3.89226	1.83143	7.94338	1.03058	5.13961	1.87651	1.33385	11.0642	2.22256	2.05638	1.55243	0.692631	4.29077	5	5.32603	64.4055
ROS	8.1578	3.81975	2.33862	3.34638	15.1269	10.3379	9.42889	3.85273	6.63352	14.1699	7.61731	1.78708	4.68231	18.0544	5.11823	1.60331	16.6781	10.16	19.1157	5.15388	4.13113	4	-20.3178	45.7315
ROS	7.76481	2.54221	7.98824	3.94069	3.70154	25.1054	13.8083	16.5885	9.80351	6.82076	9.27471	2.74685	2.80904	10.4133	5.00971	1.24631	23.046	3.30977	3.125	1.57197	2.44441	4	-3.28767	62.7616
ROS	7.68908	16.9155	2.05324	5.25767	2.47613	1.58222	10.0128	4.02983	10.4543	11.3066	21.5241	2.19226	3.78956	2.97265	3.74813	2.99284	15.1394	3.42625	11.1504	7.78177	14.976	5	-19.5945	46.4548
UNI	7.5116	2.76226	2.41748	4.18341	1.07243	1.13769	53.6042	2.04331	19.5589	5.12691	3.3205	1.27707	1.99281	4.09277	7.16371	2.36071	3.12916	8.61733	21.5488	2.71202	2.11049	6	16.4712	61.0521
ROS	7.37214	1.78857	1.9423	14.2983	2.04571	20.6051	3.39017	4.46141	6.40358	37.1415	12.1078	2.59241	4.21061	7.38126	3.63609	2.99443	3.34173	1.61324	6.85031	2.66978	7.96858	6	-8.51507	57.5342
ROS	7.2708	6.33405	4.15522	3.94099	5.01309	5.33834	7.1813	10.496	3.18061	14.9706	10.503	4.34299	4.32321	2.48107	4.08342	25.3958	1.18528	0.910855	27.1129	0.872871	3.59444	6	-13.3479	52.7014
OLI	7.26104	5.32189	1.91338	10.1961	4.4194	1.88808	1.93285	1.41843	1.44224	1.31839	12.5702	1.53255	7.88505	24.4537	5.4446	2.03691	22.7844	2.80601	7.82337	22.0681	5.96522	5	5.09589	64.1753
UNI	7.23489	27.665	2.37614	7.55643	2.45891	2.16384	3.00835	7.35542	11.7749	1.35208	8.64478	2.82652	12.3464	1.34106	11.5781	2.29843	13.7424	2.21112	13.0849	9.51316	1.39987	5	4.93151	49.5123
ROS	7.21592	7.93794	5.82983	9.49003	6.99714	1.30713	1.65023	1.52261	1.38793	1.51232	3.24646	30.8367	7.1045	3.17571	2.60232	4.98911	8.61981	6.24639	27.6479	9.74936	2.46505	1	-12.8219	53.2274
ROS	7.19375	2.00387	2.28486	2.66909	1.54941	3.45789	5.70845	3.1119	2.91022	33.7707	2.80116	5.06713	8.7884	12.1734	3.8395	3.00211	26.1567	2.57434	5.56469	7.92716	8.51415	5	-13.3808	52.6685
ROS	7.17002	1.77059	10.8997	12.4249	1.4353	1.14707	5.08373	3.683	7.29996	3.42297	4.39286	4.35746	11.1224	7.41397	20.1346	28.9307	1.59642	2.4508	1.6069	12.658	1.56924	6	-3.22192	62.8274
ROS	7.03574	2.28415	63.868	9.57373	1.35243	2.04978	4.52495	2.52767	2.33315	14.9227	2.22984	4.36056	3.03184	4.42529	4.78922	2.26172	2.6987	0.646177	2.23809	7.35782	3.23898	4	-3.05753	62.9918
OLI	6.89639	46.7534	4.64159	5.65772	1.99829	5.71704	1.91091	1.0962	0.76817	1.10367	9.13708	3.37328	2.79719	2.95597	6.92759	3.17849	3.67365	17.7912	4.20936	4.45459	9.78245	5	0.0328767	59.1123
UNI	6.77756	1.92664	6.17895	1.32743	1.97223	2.02485	3.95197	5.42275	5.18755	0.855323	2.6161	1.37257	34.9433	11.8719	5.73377	6.32829	5.44722	2.77872	3.56069	26.1363	5.91477	5	16.6685	61.2493
OLI	6.68098	1.89841	28.6098	16.2072	1.73404	5.34	11.0594	4.51097	3.76987	1.97692	4.7618	1.15518	2.25142	1.07538	2.04962	7.13813	21.2742	8.00401	1.55842	7.01274	2.23207	5	-0.427397	58.6521
OLI	6.55512	24.2855	6.20623	3.95958	1.73722	3.06425	2.0879	1.90462	28.0387	0.804813	2.08608	4.10286	9.84731	5.38721	1.57354	13.1338	1.83178	6.14744	4.66973	5.74169	4.49201	4	0	59.0795
OLI	6.47964	51.186	2.73804	4.78409	2.94644	34.9876	2.1227	4.23955	3.17395	2.07315	4.90657	1.57926	0.384635	7.81397	1.01606	0.82248	1.51117	1.13448	0.908685	0.469116	0.794919	6	5.12877	64.2082
ROS	6.44908	2.73663	4.39764	4.65314	18.1629	6.59749	6.589	4.67434	6.59591	8.71468	4.91337	5.14309	9.43701	9.13797	3.85227	6.90678	4.67707	2.67816	3.25172	13.9118	1.95081	5	-7.85753	58.1918
ROS	6.41416	1.28525	1.34203	1.6815	21.5334	11.5572	35.9502	9.96267	2.77867	5.94105	6.1863	3.30203	5.58566	4.36842	3.70243	4.06867	1.7594	2.03022	1.84167	1.49066	1.91575	4	-7.89041	58.1589
ROS	6.22316	2.07164	1.74374	1.10438	0.744071	2.37489	18.8108	34.1572	13.9177	2.28223	5.35318	2.89932	3.1965	2.72848	3.68271	3.39885	3.43943	11.2206	3.45955	2.5705	5.30748	5	-9.00822	57.0411
PIC	6.16964	1.10339	16.1348	1.85653	0.485137	16.0257	4.05581	11.8569	3.79534	2.41828	2.71312	2.80026	7.10364	2.90019	2.19411	2.41794	9.46144	9.55057	8.6537	9.79729	8.06862	5	-20.2849	57.2712
PIC	6.02864	4.90022	37.6566	1.646	1.23736	1.77735	1.69392	7.03744	8.62395	29.8398	4.61454	3.76843	2.89488	3.92854	3.76562	1.47554	1.27253	2.24709	1.15128	0.490844	0.550877	6	-19.3315	58.2247
ROS	5.93635	53.7096	1.11636	2.29012	10.9775	3.42996	1.5178	1.17891	12.0152	1.23344	2.96573	2.79172	4.57091	2.85613	3.39445	3.39461	3.07875	2.3297	2.01564	1.74017	2.12023	5	-2.56438	63.4849
ROS	5.71722	2.58269	1.36389	0.62361	4.4784	19.066	1.99647	4.59069	2.64747	2.43524	5.18439	15.7233	10.1445	6.41827	6.44559	5.15784	2.49779	13.2947	3.95565	3.55655	2.18144	4	1.54521	67.5945
ROS	5.70617	3.06487	12.2307	2.3016	1.65064	1.40668	3.21217	1.17591	3.36389	1.57388	2.33936	27.6754	6.87628	5.14583	4.03751	7.01899	20.6091	2.2342	3.81773	2.34796	2.04086	6	-7.82466	58.2247
ROS	5.65142	4.93704	2.77502	20.5111	4.79408	1.26662	4.57913	9.01953	17.1351	7.88018	6.22492	3.12295	4.23	1.25152	4.21152	5.49177	2.81064	1.11405	5.50809	4.15197	2.01318	5	-7.6274	58.4219
ROS	5.39938	1.46761	1.11583	7.12469	2.2771	2.37671	2.663	2.56801	3.02549	2.8588	3.09376	4.10982	4.44469	6.48474	3.62584	4.19807	29.6672	1.3042	16.4273	0.666455	8.48833	6	-8.74521	57.3041
ROS	5.38892	1.9443	13.43	1.50257	2.48527	9.27054	2.61567	2.66473	3.38887	3.82285	2.19265	3.42866	5.67462	4.09622	1.93488	17.4078	2.92548	5.12843	1.78339	2.07836	20.0032	6	1.15068	67.2
OLI	5.3619	2.71556	1.57033	4.36342	2.71904	14.8341	3.25715	5.59986	9.3737	2.3143	1.52207	2.44864	1.86797	1.60153	1.65434	2.99356	9.29844	12.7143	11.4781	2.99752	11.914	5	10.389	69.4685
ROS	5.33872	1.49894	4.68154	33.9867	2.40462	3.65678	3.24405	4.191	2.6736	4.69773	2.20064	7.06343	3.61789	4.21306	6.88621	4.4531	1.80209	3.18599	1.34467	2.961	8.01131	4	-7.66027	58.389
ROS	5.15618	2.06954	2.49421	2.1483	10.142	1.17527	8.62654	5.17623	3.08681	3.66041	4.79714	1.07863	2.40258	16.6776	13.1994	10.1752	1.19021	1.4265	2.01425	10.1281	1.45468	5	1.11781	67.1671
ROS	5.08626	0.560217	1.57505	1.5725	0.58697	0.514072	6.20231	37.1757	6.81526	6.02823	4.55646	2.85718	11.9855	2.61757	3.47772	3.5978	1.28884	1.05328	0.70607	1.34479	7.20981	5	-2.79452	63.2548
ROS	4.99755	6.34641	1.3716	9.81794	6.89039	4.16078	6.12709	0.620172	2.89408	0.678603	23.9841	2.68215	1.8349	2.87904	2.88727	3.17684	0.994701	1.69754	10.3266	1.45103	9.12979	6	-2.99178	63.0575
OLI	4.6847	2.82893	22.4398	12.0209	10.4059	3.67129	1.34951	1.26865	1.34851	1.18928	0.480192	1.69195	3.05639	10.631	2.26395	2.03388	5.23913	3.15249	4.15217	1.76365	2.70639	4	-0.230137	58.8493
OLI	4.66756	4.42797	6.17764	13.3244	2.47429	18.0909	1.35917	3.1253	5.18942	3.4899	7.88931	0.820751	0.826109	3.49267	1.17242	1.05651	1.79101	2.79616	12.8402	1.42256	1.58465	6	5.3589	64.4384
PIC	4.61078	1.31677	1.07239	14.1071	19.0478	0.938493	4.68585	6.01308	4.67697	0.59767	1.34483	16.8258	2.30014	1.10075	0.569623	2.12412	1.29694	7.42414	3.12985	1.1695	2.47366	4	-14.5644	62.9918
ROS	4.3984	7.25707	11.302	13.6679	0.785861	0.614837	1.94146	2.22871	2.84212	0.813156	1.11536	4.27869	3.22948	22.0304	2.75802	5.32187	2.15565	1.58568	1.55278	1.02547	1.46148	6	-2.53151	63.5178
OLI	4.39125	4.57915	3.57247	2.88019	3.3783	6.10685	2.38477	2.42941	1.41166	0.940169	0.597331	4.4893	3.93876	5.36961	7.0032	1.33037	3.50546	5.46357	2.09151	9.47727	16.8757	4	5.06301	64.1425
ROS	4.28678	1.5291	1.14965	1.23776	0.372577	2.33921	1.28051	4.57667	1.09497	16.8278	0.563276	1.83028	4.70854	3.23737	1.57113	3.89938	18.9681	2.2513	12.7634	0.822233	4.71241	6	-2.76164	63.2877
ROS	4.18719	1.59151	2.4038	1.09991	13.1776	4.12065	3.38764	1.74856	3.54244	5.16722	10.2051	2.22409	1.44994	2.1063	14.3179	4.48746	3.80232	3.52951	1.80725	0.865267	2.70941	4	-12.7233	53.326
OLI	4.15525	3.1994	2.95632	5.21586	14.0948	3.5642	1.60898	2.39203	1.68678	0.71376	0.319605	1.53262	0.548626	1.01059	0.738523	0.832851	2.25136	16.3084	2.21834	18.948	2.96394	5	5.55616	64.6356
ROS	4.13628	2.62376	3.71914	1.33641	3.43066	1.99499	3.75258	2.42567	5.16651	3.15444	3.40237	3.86774	5.03591	7.00722	5.5267	3.67778	3.67182	4.74605	1.54778	6.63221	10.0058	4	-8.12055	57.9288
UNI	4.02232	0.813376	8.98735	11.2704	1.35906	1.42888	3.01115	1.36381	1.92211	0.761687	4.19822	15.2616	12.117	4.69037	2.72251	2.09875	0.504322	1.62504	0.632535	3.73989	1.9382	4	16.6356	61.2164
PIC	3.65764	3.8747	3.44586	22.0157	1.33972	1.97117	2.21008	1.31875	7.05166	1.74468	2.10024	4.91204	2.22579	1.28247	1.01765	1.65884	1.89537	8.46032	1.02229	1.00295	2.60251	4	-20.0877	57.4685
PIC	3.59576	1.89913	1.94999	3.68705	3.16674	4.10711	5.17357	5.72814	3.01956	8.61111	4.9978	0.884001	19.1437	1.10955	0.31319	1.06772	1.14243	0.640199	2.29306	0.834329	2.1468	4	-14.7945	62.7616
PIC	3.4303	3.20214	2.51795	5.22377	0.95023	1.95453	4.14586	3.95679	3.27091	1.77084	5.38277	2.74031	5.19726	3.77547	1.90907	3.88779	2.01579	2.17926	2.44137	0.96997	11.114	4	-19.8575	57.6986
ROS	3.39668	1.55474	1.1592	1.59938	16.3386	1.10989	2.51091	2.11418	1.96628	2.46633	7.83045	1.55404	3.64797	3.90833	2.97518	4.1021	1.86195	1.07377	2.46614	1.66379	6.0304	4	-2.8274	63.2219
ROS	3.31878	1.13361	1.2789	0.974482	6.05241	1.29484	1.09015	2.13186	1.78302	2.23284	2.83203	3.34972	4.86369	3.22581	1.86958	6.32194	2.52753	8.39642	2.15921	1.61892	11.2385	4	1.08493	67.1342
OLI	2.58861	5.5209	0.721016	7.67636	1.35754	15.8619	0.385085	4.38957	1.03811	2.67198	2.84025	0.482979	0.480129	0.434054	1.84598	1.70544	1.18589	0.242589	0.586201	0.884124	1.46204	6	5.58904	64.6685
