# Supplementary material for: Longitudinal measures of monkey brain structure and activity through adolescence predict cognitive maturation
Source: Nat Neurosci. 2025 Oct 27;28(11):2344–55. doi: 10.1038/s41593-025-02076-0 (PMC12586175; doi:10.1038/s41593-025-02076-0)
Supplement: Supplementary file 3 — Source data for Figs. 1–6 and Extended Data Figs. 1 and 3–9. [file 41593_2025_2076_MOESM3_ESM.zip › NN_sourcefile/Fig2cdefg.xlsx]

## Sheet: rate_sess_all_trial_all_neuron_
mature	age	ID	age_group	mature_group	delay	sess	rate_1	rate_2	rate_3	sd_1	sd_2	sd_3	cv_1	cv_2	cv_3	rate_adj_1	rate_adj_2	rate_adj_3
-8.25205	48.2301	QUA	2	2	1.5	QUA001_1	2.94118	3.97059	3.2451	2.28496	3.09337	2.43497	1.67072	0.964904	1.54265	1.73333	1.90044	1.78564
-8.21918	48.263	QUA	2	2	1.5	QUA002_1	8.99718	15.658	11.2833	0.675353	1.09063	0.652546	1.87924	1.5174	1.22832	2.46091	2.91106	2.63917
-8.1863	48.2959	QUA	2	2	1.5	QUA003_1	7.18662	7.79577	8.01643	3.96392	3.43048	3.00208	1.48909	1.66825	1.26372	2.29303	2.35271	2.37348
-8.15342	48.3288	QUA	2	2	1.5	QUA004_1	2.66667	4.95833	4.34722	1.52753	4.13045	2.21032	0.705012	0.799442	0.750675	1.68361	2.03818	1.95522
-6.80548	49.6767	QUA	2	3	1.5	QUA008_1	3.70638	3.65957	3.27092	0.754879	1.01606	1.07619	2.36529	2.38774	2.05058	1.86014	1.85283	1.78996
-6.7726	49.7096	QUA	2	3	1.5	QUA009_1	1.96875	3.1875	2.54167	3.78864	4.78868	5.12898	1.92439	1.50233	2.01796	1.5448	1.77593	1.66012
-2.99178	53.4904	QUA	2	3	0	QUA018_1	1.66992	2.48828	2.01693	0	0	0	0	0	0	1.47892	1.64992	1.55503
-2.92603	53.5562	QUA	2	3	0	QUA020_1	0	0	0	0	0	0	0	0	0	1	1	1
-2.89315	53.589	QUA	2	3	1.5	QUA021_1	1.9	2.2375	1.87292	1.0166	0.25	0.559904	5.91478	8	5.37507	1.53002	1.60055	1.52414
-2.86027	53.6219	QUA	2	3	1.5	QUA022_1	3.67188	2.6875	2.75	2.19707	3.23117	1.59585	0.598352	1.2023	0.580309	1.85476	1.68747	1.69896
-2.72877	53.7534	QUA	2	3	1.5	QUA023_1	2.40714	2.30625	2.22589	1.33844	2.06924	0.867234	1.27851	1.74252	1.20659	1.63421	1.61433	1.59821
-2.69589	53.7863	QUA	2	3	1.5	QUA024_1	0.479167	1.15278	1.43981	0.490603	0.713348	0.532439	2.61655	2.44576	1.66676	1.16235	1.35353	1.42506
-2.66301	53.8192	QUA	2	3	1.5	QUA025_1	2.90345	3.04138	1.27126	1.43713	5.10507	1.1097	1.54358	1.2135	1.60906	1.72664	1.75088	1.38368
-2.63014	53.8521	QUA	2	3	1.5	QUA026_1	1.29577	1.67136	3.25196	0.457005	0.893527	1.71677	2.49595	2.64335	1.5627	1.3898	1.47925	1.78679
-2.49863	53.9836	QUA	2	3	1.5	QUA027_1	3.50465	3.82329	3.77319	0.350382	0.604218	0.28791	2.49161	4.83374	2.30328	1.82824	1.87818	1.87049
-2.46575	54.0164	QUA	2	3	1.5	QUA028_1	1.85985	1.93939	0.909091	2.50575	2.77333	1.15519	1.42569	2.12837	1.48525	1.52129	1.53852	1.28851
-12.6247	46.4548	OLI	2	2	3	oli002_1	1.63605	1.78912	1.86961	3.88592	3.911	2.88099	1.2694	1.12729	0.697702	1.47117	1.50572	1.52342
-12.3945	46.6849	OLI	2	2	3	oli006_1	3.33333	2.46667	2.17778	2.74595	4.05763	1.63939	0.823784	1.64499	0.752783	1.80033	1.64576	1.58843
-11.9671	47.1123	OLI	2	2	3	oli009_1	0.890244	1.41463	1.23577	1.13803	2.11614	0.887813	0.972071	1.1416	0.606672	1.2833	1.41898	1.37474
-11.9342	47.1452	OLI	2	2	1.5	oli010_1	0.483871	0.354839	0.44086	0.671234	0.851166	0.638116	1.38722	2.39874	1.44743	1.16382	1.12269	1.1503
-10.8493	48.2301	OLI	2	2	3	oli013_1	1.84599	1.4937	1.51096	1.03511	1.2638	0.863522	1.53196	1.73187	1.22103	1.51826	1.43793	1.44202
-10.8164	48.263	OLI	2	2	1.5	oli014_1	0.255319	0.340426	0.241135	0.440755	0.961805	0.4035	1.72629	2.8253	1.67334	1.08977	1.11799	1.08499
-10.7507	48.3288	OLI	2	2	0	oli015_1	0	0	0	0	0	0	0	0	0	1	1	1
-10.6192	48.4603	OLI	2	2	3	oli016_1	2.775	4.125	5.37083	3.62374	6.12316	2.95297	0.956763	0.945661	0.313313	1.70353	1.92327	2.09052
-10.5863	48.4932	OLI	2	2	1.5	oli017_1	0.125	0.09375	0.03125	0.454257	0.426084	0.142028	3.63405	4.5449	4.5449	1.04496	1.03391	1.01143
-10.5534	48.526	OLI	2	2	3	oli018_1	0.865625	0.8875	0.9375	1.08379	2.53781	1.35123	2.16758	2.1371	2.51879	1.27645	1.28254	1.29631
-10.5205	48.5589	OLI	2	2	3	oli019_1	2.99872	3.58974	3.16709	1.76327	1.65541	0.898122	2.24731	2.69004	1.29729	1.74344	1.84182	1.77247
-10.3233	48.7562	OLI	2	2	1.5	oli022_1	4.62857	7.2	7.28571	3.997	6.48208	5.16812	0.863549	0.900289	0.70935	1.99427	2.29438	2.30298
-10.2904	48.789	OLI	2	2	3	oli023_1	0.310606	0.621212	0.417929	0.493312	0.803257	0.234325	2.71322	2.65075	1.22095	1.1082	1.20582	1.14302
-5.55616	53.5233	OLI	2	3	3	oli025_1	4.25362	4.69565	4.56039	6.61955	7.48411	4.48064	0.685809	0.794467	0.443564	1.94189	2.00336	1.98495
-5.49041	53.589	OLI	2	3	3	oli027_1	10.5625	12.2344	10.0469	8.43456	12.3544	7.75959	0.456694	0.559972	0.428608	2.58632	2.70489	2.54672
-5.45753	53.6219	OLI	2	3	3	oli028_1	2.63437	2.425	2.30625	0.677735	0.666667	0.63932	2.40973	2.66667	2.04582	1.67759	1.63769	1.61433
-5.32603	53.7534	OLI	2	3	1.5	oli029_1	0.7875	0.6375	0.541667	1.38476	1.82788	1.02346	1.21737	1.87475	1.29279	1.25441	1.21068	1.18171
-5.29315	53.7863	OLI	2	3	3	oli030_1	0.5	1.1875	0.583333	1.88562	4.78714	1.71311	1.25708	1.34376	0.97892	1.16885	1.36246	1.19441
-5.26027	53.8192	OLI	2	3	3	oli031_1	0.851562	1.17188	0.760417	0.899735	0.934353	0.521897	1.02827	1.49497	0.945323	1.27252	1.35845	1.24666
-5.2274	53.8521	OLI	2	3	0	oli032_1	0.759804	0.54902	0.584967	0	0	0	0	0	0	1.24648	1.18396	1.19491
-5.06301	54.0164	OLI	2	3	1.5	oli033_1	1.86638	2.77083	1.94337	1.46351	3.55409	1.34743	1.19554	1.77705	1.0374	1.52272	1.70277	1.53937
-5.03014	54.0493	OLI	3	3	3	oli034_1	0.652308	0.596923	0.581538	0.640012	0.829736	0.473214	1.98099	3.3708	1.39813	1.21509	1.19852	1.19387
-0.657534	58.4219	OLI	3	3	3	oli037_1	4.96289	5.07422	4.63997	0.929563	0.954833	0.498427	2.70418	2.35036	1.56882	2.03877	2.05316	1.99582
-0.624658	58.4548	OLI	3	3	3	oli038_1	2.16667	1.58586	1.6936	3.51699	4.38614	2.59841	1.17233	2.03863	1.32942	1.58616	1.45958	1.4843
-0.493151	58.5863	OLI	3	3	3	oli039_1	0.375	0.5	0.307292	0.863731	1.66399	0.500441	1.38197	1.97213	1.00088	1.12923	1.16885	1.1071
-0.460274	58.6192	OLI	3	3	1.5	oli040_1	9.70588	9.75134	9.88235	2.93984	2.6489	2.22077	0.602136	0.804131	0.547146	2.51964	2.5233	2.53375
-0.427397	58.6521	OLI	3	3	1.5	oli041_1	4.58646	4.44167	4.65417	6.09113	9.38684	5.89712	0.552484	0.802294	0.532873	1.98852	1.9685	1.99775
-0.263014	58.8164	OLI	3	3	1.5	oli043_1	4.88839	4.75893	4.58185	2.24316	2	1.37337	0.944486	1.14286	0.762099	2.02903	2.01186	1.98789
-0.230137	58.8493	OLI	3	3	3	oli044_1	3.04211	2.34613	2.41101	2.56638	3.07512	2.05051	0.678712	0.89458	0.464266	1.75101	1.62224	1.63497
-0.0328767	59.0466	OLI	3	3	1.5	oli045_1	1.24609	2.07031	1.52865	1.81019	3.91781	1.81894	1.56557	2.0895	1.37494	1.37735	1.56624	1.4462
0	59.0795	OLI	3	3	3	oli046_1	2.73177	2.38021	2.97049	0.548266	0.723061	0.281522	2.50636	3.30542	1.17505	1.69563	1.62894	1.73849
0.0328767	59.1123	OLI	3	3	3	oli047_1	3.38437	2.8625	3.76458	1.31535	1.69704	0.690205	1.1692	1.20679	0.774967	1.80872	1.71933	1.86916
4.60274	63.6822	OLI	4	3	3	oli049_1	2.06355	2.24652	1.82982	2.15921	2.97152	1.54376	0.838114	1.06902	0.608566	1.56482	1.60237	1.51471
4.66849	63.7479	OLI	4	3	3	oli050_1	2.27734	2.10938	2.1543	1.35071	1.88325	0.967605	1.87924	1.72183	0.952719	1.60856	1.57436	1.58362
4.8	63.8795	OLI	4	3	1.5	oli051_1	4.22976	3.36141	2.90888	0.430946	0.51974	0.230126	2.4133	3.63818	3.86612	1.93846	1.80495	1.72761
4.83288	63.9123	OLI	4	3	3	oli052_1	5.58293	3.91944	4.46768	0.499752	0.25	0.189492	3.55379	8	2.79865	2.1164	1.89277	1.97213
4.89863	63.9781	OLI	4	3	3	oli054_1	1.36923	1.38462	1.35897	1.112	1.69274	0.72002	0.812133	1.22254	0.529826	1.40794	1.41169	1.40542
5.03014	64.1096	OLI	4	4	1.5	oli055_1	2.65554	3.15454	2.87901	0.691322	1.29675	0.516056	2.10689	2.44093	1.37615	1.68154	1.77034	1.72228
5.06301	64.1425	OLI	4	4	3	oli056_1	3.375	3.4375	3.33724	2.31541	3.26948	1.66716	0.435841	0.584488	0.302547	1.80719	1.81739	1.80097
5.09589	64.1753	OLI	4	4	3	oli057_1	2.83576	3.27332	2.94757	2.89254	2.136	0.940937	2.4683	2.35697	1.61303	1.71453	1.79036	1.73446
5.12877	64.2082	OLI	4	4	3	oli058_1	0.140625	0.1875	0.130208	0.350382	0.687184	0.276136	2.49161	3.66498	2.12072	1.05044	1.0667	1.04679
5.26027	64.3397	OLI	4	4	1.5	oli059_1	6.39829	6.33846	5.55897	6.64321	4.92287	1.70739	0.750971	0.803986	0.990894	2.21009	2.20351	2.11351
5.29315	64.3726	OLI	4	4	3	oli060_1	4.22308	5.18462	3.85513	1.58615	2.51419	1.10566	0.747099	1.07515	0.513343	1.9375	2.06723	1.88303
5.32603	64.4055	OLI	4	4	3	oli061_1	2.47479	2.09102	2.12561	1.88292	2.99788	1.31747	0.678318	0.944985	0.529423	1.64732	1.57055	1.57772
5.3589	64.4384	OLI	4	4	3	oli062_1	6.33333	7.83333	7.88889	4.89898	8.60233	5.54876	0.773523	1.09817	0.703364	2.20294	2.35628	2.36153
5.49041	64.5699	OLI	4	4	1.5	oli063_1	3.98333	4.40833	3.84722	0.686873	0.769615	0.437228	2.28958	2.1989	2.01797	1.90235	1.96384	1.88183
5.52329	64.6027	OLI	4	4	3	oli064_1	2.3258	1.58746	1.71331	1.15095	0.454416	0.15891	1.34277	4.24121	1.90693	1.61822	1.45995	1.48876
5.55616	64.6356	OLI	4	4	3	oli065_1	1.35749	1.70711	1.35067	0.856807	1.89199	0.981973	1.61841	1.92982	1.44463	1.40506	1.48736	1.40338
5.58904	64.6685	OLI	4	4	3	oli066_1	0.580357	0.380952	0.518849	1.61165	1.63723	0.73696	0.981002	1.2734	0.425461	1.19351	1.13116	1.17469
10.126	69.2055	OLI	4	4	3	oli070_1	5.57173	5.36592	4.59586	5.02885	6.56696	3.61473	1.10981	1.52277	0.953337	2.11505	2.08991	1.98981
10.1589	69.2384	OLI	4	4	3	oli071_1	4.85135	4.71173	4.66349	1.43654	1.73729	0.7876	1.34675	1.00228	0.713598	2.02414	2.00553	1.99901
10.3233	69.4027	OLI	4	4	1.5	oli072_1	4.375	4.24537	4.16975	0.883627	0.884652	0.605264	1.63131	1.7693	1.28174	1.95915	1.9407	1.92979
10.3562	69.4356	OLI	4	4	3	oli073_1	4.30469	3.35938	3.92448	0.927827	1.23724	0.495543	1.04177	1.88531	1.06904	1.94919	1.80462	1.89353
-30.9041	46.6521	PIC	2	1	3	pic001_1	0.0917874	0.0676328	0.0628019	0	0	0.0401286	NaN	NaN	8.30662	1.03321	1.02458	1.02284
-30.8384	46.7178	PIC	2	1	3	pic003_1	0.953125	0.75	0.671875	1.14683	1.20844	0.487922	1.20324	1.61125	0.726209	1.30057	1.24366	1.22088
-30.2466	47.3096	PIC	2	1	3	pic007_1	2.03472	2.22222	2.16667	3.47885	3.80276	1.49855	0.573831	0.577635	0.231041	1.55878	1.59747	1.58616
-30.2137	47.3425	PIC	2	1	3	pic008_1	0.0289855	0.057971	0.0966184	0.240772	0.33799	0.18169	8.30662	5.83032	1.88049	1.01061	1.0211	1.03493
-30.1808	47.3753	PIC	2	1	1.5	pic009_1	0.21875	0.28125	0.09375	0.486932	1.58834	0.233588	2.22598	5.64742	2.49161	1.0774	1.09846	1.03391
-30.0164	47.5397	PIC	2	1	3	pic010_1	11.7096	9.97372	7.34391	10.151	9.38531	4.36743	0.361143	0.393715	0.245709	2.66917	2.54097	2.30878
-29.9507	47.6055	PIC	2	1	3	pic012_1	0.0708955	0.19403	0.0833333	0	0.244339	0.0984834	NaN	8.18535	4.94879	1.02575	1.06895	1.0302
-29.7863	47.7699	PIC	2	1	1.5	pic013_1	3.75439	5.82456	2.88889	3.3556	5.25467	2.26195	0.89378	0.902157	0.782981	1.86759	2.14509	1.72405
-29.7534	47.8027	PIC	2	1	3	pic014_1	2.85238	4.06667	3.43333	0.710903	0.828579	0.27971	2.92725	3.22225	2.17552	1.71751	1.91471	1.81671
-24.6247	52.9315	PIC	2	1	3	pic018_1	0.140625	0.34375	0.40625	0.350382	0.979452	0.487837	2.49161	2.84931	1.20083	1.05044	1.11908	1.13928
-24.4932	53.063	PIC	2	1	1.5	pic019_1	0.203125	0.375	0.229167	0.568476	0.863731	0.415209	2.79865	2.30328	1.81182	1.07207	1.12923	1.08094
-24.4603	53.0959	PIC	2	1	3	pic020_1	1.13281	0.9375	1.81771	0.489726	0.350736	0.329634	2.84931	5.61178	1.71053	1.34836	1.29631	1.51204
-24.4274	53.1288	PIC	2	1	3	pic021_1	2.40913	2.5625	2.49479	5.90937	6.20164	4.39824	1.12559	1.15379	0.891724	1.6346	1.66407	1.65117
-24.3945	53.1616	PIC	2	1	3	pic022_1	1.80937	1.0875	1.08229	1.02825	1.16454	0.457129	1.11539	1.96133	0.79071	1.5102	1.33652	1.33515
-24.263	53.2932	PIC	2	1	1.5	pic023_1	0.530864	0.485597	0.672154	0.353553	0.527046	0.439946	3.18198	3.55756	3.34084	1.17839	1.16436	1.22096
-24.2301	53.326	PIC	2	1	3	pic024_1	0.361502	0.28169	0.175274	0.884701	0.616343	0.263428	2.99113	4.37604	1.51649	1.12486	1.0986	1.06249
-24.1644	53.3918	PIC	2	1	3	pic026_1	0.773438	0.695312	0.460938	0.125	0	0.114531	8	NaN	3.66498	1.25039	1.22777	1.15664
-24	53.5562	PIC	2	1	3	pic028_1	17.9167	23.6458	15.0521	6.17527	15.4051	6.0726	0.340118	0.547737	0.397931	3.02699	3.272	2.87753
-23.9342	53.6219	PIC	2	1	3	pic030_1	1.89231	1.33846	1.49487	1.3495	1.112	0.719946	2.03994	3.01166	1.61367	1.52836	1.40038	1.43821
-20.3178	57.2384	PIC	3	1	1.5	pic031_1	2.21053	3.13158	2.46491	1.60263	7.89488	1.42369	0.724999	2.52105	0.577583	1.5951	1.76642	1.64542
-20.2849	57.2712	PIC	3	1	3	pic032_1	5.88235	4.55882	4.3848	3.97181	4.51736	1.65108	0.419383	0.583993	0.211969	2.15184	1.98473	1.96053
-20.1205	57.4356	PIC	3	1	1.5	pic033_1	3.35156	2.4375	2.88542	0.946878	1.58834	1.51619	3.56472	5.64742	4.15869	1.80333	1.64012	1.72343
-20.0548	57.5014	PIC	3	1	3	pic035_1	6.4933	9.5625	6.68378	7.4115	15.5489	6.12455	0.621672	0.673296	0.511935	2.22046	2.50804	2.24093
-19.8575	57.6986	PIC	3	1	3	pic036_1	3.25826	3.82687	2.81124	2.11195	2.61994	1.07387	0.625762	0.783534	0.305456	1.78784	1.87872	1.7101
-19.6603	57.8959	PIC	3	1	1.5	pic037_1	2.74945	3.61758	2.64176	2.17967	4.36287	1.81088	0.632494	0.93285	0.580791	1.69886	1.84623	1.67897
-19.6274	57.9288	PIC	3	1	3	pic038_1	9.375	8.79487	8.98397	5.19815	4.54158	3.81948	1.6583	1.53352	1.30096	2.49265	2.44349	2.45978
-19.4301	58.126	PIC	3	1	1.5	pic040_1	3.66676	4.02146	3.73763	1.30315	1.78209	1.02226	1.25032	1.62216	1.34409	1.85396	1.90802	1.865
-19.3973	58.1589	PIC	3	1	3	pic041_1	19.7118	30.3059	25.4471	6.78264	17.9367	11.5777	0.185303	0.320803	0.246565	3.1104	3.49724	3.33809
-19.3644	58.1918	PIC	3	1	3	pic042_1	41.3672	48.0703	41.901	13.1828	22.5793	8.53665	0.15868	0.212448	0.1012	3.78613	3.92767	3.79817
-19.3315	58.2247	PIC	3	1	3	pic043_1	28.2196	37.1238	33.9694	5.1864	9.87822	3.69274	0.625944	0.611925	0.287613	3.43198	3.68492	3.60244
-19.1671	58.389	PIC	3	1	3	pic045_1	18.9688	21.224	15.8576	5.05682	8.89355	5.02268	0.603799	0.748931	0.642474	3.07671	3.17564	2.92187
-19.1342	58.4219	PIC	3	1	3	pic046_1	8.23698	8.94792	6.125	6.41729	6.37673	4.41097	1.47736	1.92505	1.6606	2.39382	2.4567	2.17966
-19.1014	58.4548	PIC	3	1	3	pic047_1	11.2593	18.0568	13.8873	13.1144	15.0344	12.1187	0.897671	0.462595	0.53318	2.63746	3.03375	2.80974
-18.9699	58.5863	PIC	3	1	1.5	pic048_1	4.56303	6.43697	5.57236	1.12511	2.25232	1.28066	1.27513	1.36748	1.22463	1.98531	2.21433	2.11513
-18.937	58.6192	PIC	3	2	3	pic049_1	5.475	6.10833	5.04722	31.9112	29.8679	25.9183	2.28754	1.93947	1.97223	2.10331	2.17777	2.04969
-18.9041	58.6521	PIC	3	2	3	pic050_1	2.54762	2.9697	1.7316	1.49592	1.83033	0.927144	1.64551	1.72574	0.941408	1.66125	1.73835	1.49288
-18.8712	58.6849	PIC	3	2	3	pic051_1	2.70357	2.59643	2.30476	1.24111	1.26391	0.663283	2.20641	1.94448	1.1705	1.69044	1.67048	1.61404
-15.0575	62.4986	PIC	4	2	1.5	pic052_1	3.15234	2.94792	3.04514	3.59108	2.79153	2.222	2.67243	2.17876	1.35867	1.76996	1.73452	1.75153
-15.0247	62.5315	PIC	4	2	3	pic053_1	5.80631	5.2672	4.53085	11.0538	8.74472	6.19392	0.625096	0.544277	0.454878	2.14295	2.07763	1.98088
-14.9589	62.5973	PIC	4	2	3	pic055_1	4.59	4.92929	4.24571	0.547723	0.768706	0.29073	2.19089	3.07482	1.57557	1.98901	2.03439	1.94075
-14.8274	62.7288	PIC	4	2	1.5	pic056_1	2.44271	2.16667	2.18403	0.475334	0.786796	0.468473	4.34591	6.29437	4.08849	1.64113	1.58616	1.58971
-14.7945	62.7616	PIC	4	2	3	pic057_1	9.70961	8.90631	7.79019	21.6612	20.7177	18.1315	1.27169	1.28415	1.34974	2.51994	2.45312	2.35218
-14.7616	62.7945	PIC	4	2	3	pic058_1	10.0363	10.0272	9.38876	1.09461	1.70783	0.787618	0.88677	1.60736	0.752352	2.54589	2.54518	2.49379
-14.5644	62.9918	PIC	4	2	1.5	pic059_1	4.27054	4.43148	4.26424	1.48061	1.16717	0.359238	5.83536	3.0077	2.00574	1.94431	1.96708	1.94341
-14.4986	63.0575	PIC	4	2	3	pic061_1	5.3103	6.06029	4.01433	5.62606	6.70347	4.01748	0.496645	0.501194	0.36265	2.08301	2.17231	1.90696
-14.3671	63.189	PIC	4	2	1.5	pic062_1	3.00195	4.30078	4.11979	1.27154	1.90134	0.945553	0.875039	1.21686	0.601146	1.74401	1.94863	1.92251
-14.3342	63.2219	PIC	4	2	3	pic063_1	7.54815	8.35417	6.82157	4.52144	6.10198	3.53441	1.49161	1.65477	1.328	2.32888	2.40446	2.25548
-14.3014	63.2548	PIC	4	2	3	pic064_1	1.01042	1.05208	1.03819	1.18009	1.46892	0.523584	1.0346	1.51631	0.461138	1.31606	1.32717	1.32348
-14.137	63.4192	PIC	4	2	1.5	pic065_1	5.42344	5.83437	5.48854	3.20961	2.12972	2.68625	1.5104	1.79345	1.32246	2.097	2.14624	2.10497
-14.1041	63.4521	PIC	4	2	3	pic066_1	5.51823	7.71354	5.96962	8.62237	11.2026	7.45734	0.424486	0.50562	0.357953	2.10858	2.34486	2.16193
-14.0712	63.4849	PIC	4	2	3	pic067_1	6.33203	6.33203	6.15755	0.442923	0.629153	0.271354	2.18054	2.87613	1.44722	2.2028	2.2028	2.18333
-14.0384	63.5178	PIC	4	2	3	pic068_1	5.80271	6.54201	5.85783	10.4066	10.1917	7.93575	0.596558	0.491035	0.422281	2.14253	2.22574	2.14898
-20.0219	46.0274	ROS	1	1	3	ros012_1	0.21875	0.328125	0.257812	0.700765	1.35949	0.566168	3.2035	3.95488	1.81174	1.0774	1.11396	1.09061
-19.8904	46.1589	ROS	1	1	1.5	ros013_1	2.9625	2.55833	2.69444	0.309143	0	0.0745356	4.12191	NaN	8.94427	1.73709	1.66328	1.68875
-19.8575	46.1918	ROS	1	1	3	ros014_1	0.78125	0.541667	0.574653	1.37572	1.54817	0.794325	0.989283	1.37615	0.719389	1.25263	1.18171	1.19178
-19.8247	46.2247	ROS	1	1	3	ros015_1	7.37033	6.64399	6.54136	10.1389	12.1374	7.81582	0.70104	0.93044	0.697283	2.31141	2.23669	2.22566
-19.6603	46.389	ROS	2	1	1.5	ros016_1	0.78125	0.65625	0.858333	1.49974	1.603	0.618002	3.42797	6.41201	2.00433	1.25263	1.21626	1.27442
-19.6274	46.4219	ROS	2	1	3	ros017_1	1.01562	0.81875	1.00729	0.733955	1.22798	0.434379	1.38156	1.96477	0.656699	1.31746	1.26329	1.31522
-19.5945	46.4548	ROS	2	1	3	ros018_1	2.04375	1.4625	0.8625	0.95898	1.11225	0.569662	1.80514	2.3728	1.13932	1.56067	1.4305	1.27558
-19.3973	46.6521	ROS	2	1	3	ros020_1	2.55	2.20833	2.58472	1.55978	1.98156	1.01811	0.843124	1.20095	0.56693	1.6617	1.59465	1.66827
-19.3644	46.6849	ROS	2	1	3	ros021_1	1.09714	0.645714	0.712381	2.21425	2.111	0.979723	0.714274	1.01212	0.384564	1.33905	1.21313	1.23275
-17.8192	48.2301	ROS	2	2	1.5	ros025_1	1.32031	1.13994	1.25347	0.380254	1.15298	0.587945	2.21239	2.63539	2.35178	1.3959	1.35021	1.37921
-17.7534	48.2959	ROS	2	2	3	ros026_1	6.29293	6.31313	4.76599	4.20004	6.41451	2.80401	0.885631	0.984552	0.78528	2.19847	2.20071	2.0128
-17.326	48.7233	ROS	2	2	1.5	ros028_1	3.0028	2.58912	2.98952	7.29536	7.75205	6.0791	0.757959	0.908665	0.693104	1.74416	1.6691	1.74183
-17.2932	48.7562	ROS	2	2	3	ros029_1	2.3125	2.40625	2.46875	1.51054	2.52429	0.86825	0.653209	1.04905	0.351696	1.61558	1.63404	1.64616
-17.2603	48.789	ROS	2	2	3	ros030_1	2.03125	3.02083	2.09028	1.82676	6.53736	1.40553	0.86602	1.788	0.791381	1.55805	1.74731	1.5704
-13.6767	52.3726	ROS	2	2	1.5	ros031_1	2.38153	2.14824	2.05239	0.44432	0.540979	0.436436	2.84365	3.46227	1.74574	1.6292	1.58238	1.56249
-13.6438	52.4055	ROS	2	2	3	ros032_1	1.39588	1.7735	1.01085	1.60975	1.30908	0.484027	3.8286	7.19994	3.4536	1.41444	1.50225	1.31617
-13.4795	52.5699	ROS	2	2	1.5	ros033_1	2.64111	2.58188	2.98258	2.54998	4.52694	3.45965	0.833062	1.12488	0.674384	1.67885	1.66774	1.74062
-13.4466	52.6027	ROS	2	2	3	ros034_1	0.119403	0.268657	0.0298507	0.370192	0.770322	0.112087	3.10036	2.86731	3.75491	1.04299	1.09425	1.01092
-13.3808	52.6685	ROS	2	2	3	ros036_1	2.51185	2.1607	2.04515	1.929	2.67117	1.49689	0.806473	1.0085	0.618825	1.65444	1.58494	1.56097
-13.3479	52.7014	ROS	2	2	3	ros037_1	0.869565	0.608696	0.729469	1.38174	1.10103	0.973967	1.589	1.80884	1.33517	1.27755	1.20206	1.23772
-13.2164	52.8329	ROS	2	2	1.5	ros038_1	1.47059	1.43529	1.17255	1.57653	0.515312	0.357743	4.78588	3.65013	2.53401	1.43243	1.42397	1.35862
-12.8877	53.1616	ROS	2	2	1.5	ros041_1	102.185	102.716	101.325	15.5645	16.9184	13.5037	0.152316	0.16471	0.133271	4.65304	4.65809	4.64481
-12.8219	53.2274	ROS	2	2	3	ros043_1	0.0952381	0.0952381	0.169312	0.346144	0.429339	0.279996	3.63451	4.50806	1.65373	1.03444	1.03444	1.06042
-12.789	53.2603	ROS	2	2	3	ros044_1	2.73239	1.68075	1.80751	0.300235	0.515358	0.236791	3.04524	3.65904	1.23016	1.69574	1.48138	1.50979
-9.07397	56.9753	ROS	3	2	1.5	ros047_1	0.78125	0.59375	0.479167	0.999504	1.21784	0.644814	1.27936	2.0511	1.3457	1.25263	1.19756	1.16235
-8.84384	57.2055	ROS	3	2	1.5	ros051_1	4.2197	4.30303	4.17172	0.613751	0.7773	0.456669	1.26586	2.13758	1.37001	1.93701	1.94895	1.93007
-8.77808	57.2712	ROS	3	2	3	ros053_1	0.390625	0.3125	0.239583	0.726312	0.731925	0.426084	1.85936	2.34216	1.77844	1.13427	1.10882	1.08447
-8.6137	57.4356	ROS	3	2	1.5	ros055_1	1.81538	1.87692	1.89744	2.82911	3.01821	2.41465	0.806544	0.810677	0.670737	1.51153	1.52501	1.52947
-8.58082	57.4685	ROS	3	2	3	ros056_1	6.78481	6.20253	7.12658	3.93104	4.92607	3.69118	0.579389	0.794203	0.517945	2.25162	2.18839	2.28695
-8.54795	57.5014	ROS	3	2	3	ros057_1	2.43646	2.32381	2.07608	2.16908	2.55663	1.97473	0.675614	0.998135	0.750396	1.63992	1.61782	1.56744
-7.89041	58.1589	ROS	3	2	3	ros065_1	0.109375	0	0.0416667	0.361531	0	0.111111	3.30542	NaN	2.66667	1.03945	1	1.01521
-7.85753	58.1918	ROS	3	2	3	ros066_1	8.64062	8.98438	7.75	6.1457	6.74919	4.15144	0.791398	0.765866	0.65657	2.43	2.45982	2.34835
-7.69315	58.3562	ROS	3	2	1.5	ros068_1	0.203125	0.1875	0.239583	0.539832	0.58757	0.382458	2.65763	3.1337	1.59635	1.07207	1.0667	1.08447
-7.66027	58.389	ROS	3	2	3	ros069_1	0.380208	0.34375	0.354167	0.419928	0.647798	0.207605	2.44322	4.14591	1.81182	1.13091	1.11908	1.12247
-3.28767	62.7616	ROS	4	3	3	ros072_1	2.26786	2.40179	2.24479	0.603396	0.925284	0.443917	2.14541	1.97394	1.16756	1.60666	1.63317	1.60203
-3.09041	62.9589	ROS	4	3	1.5	ros075_1	2.875	3.54167	2.78472	0.988902	1.47868	0.743876	1.71053	2.15081	1.32245	1.72157	1.83417	1.70529
-3.05753	62.9918	ROS	4	3	3	ros076_1	7.17361	8.40278	7.64468	5.2809	8.20224	4.21386	0.243149	0.330153	0.17497	2.29172	2.40884	2.33824
-2.99178	63.0575	ROS	4	3	3	ros077_1	9.41667	8.60606	8.75126	1.15752	1.72976	0.654849	0.909483	1.16494	0.645075	2.49609	2.42695	2.4397
-2.86027	63.189	ROS	4	3	1.5	ros078_1	0.30597	0.328358	0.348259	0.326709	0.707906	0.296723	2.73619	3.38784	2.13005	1.10666	1.11404	1.12055
-2.8274	63.2219	ROS	4	3	3	ros079_1	1.13636	1.72727	1.08081	1.05081	1.7146	0.679519	0.92471	0.992664	0.628714	1.34928	1.4919	1.33476
-2.79452	63.2548	ROS	4	3	3	ros080_1	5.71518	5.55625	5.56548	4.30321	6.36677	2.94302	0.607959	0.765927	0.401036	2.13221	2.11318	2.1143
-2.76164	63.2877	ROS	4	3	1.5	ros081_1	5.66667	5.9375	5.26389	4.21705	5.30339	2.63732	0.357472	0.440802	0.247733	2.12644	2.15823	2.07721
-2.63014	63.4192	ROS	4	3	1.5	ros082_1	0.6	0.923077	0.564103	0.555566	0.348072	0.239301	4.01242	5.65616	3.33312	1.19945	1.29236	1.18857
-2.59726	63.4521	ROS	4	3	3	ros083_1	3.75347	3.66667	3.16782	4.29064	4.03684	3.23093	0.880131	0.888846	0.770289	1.86745	1.85394	1.77259
-2.56438	63.4849	ROS	4	3	3	ros084_1	8.25813	8.94325	8.11842	2.61521	3.43273	1.61185	0.628063	0.712232	0.444899	2.39575	2.4563	2.38294
-2.53151	63.5178	ROS	4	3	3	ros085_1	5.38202	4.77446	4.25234	6.30911	5.07033	3.15572	0.566834	0.494142	0.34895	2.0919	2.01393	1.9417
1.05205	67.1014	ROS	4	3	1.5	ros086_1	7.86914	7.86328	7.19531	4.48	6.01709	3.83878	0.214933	0.270811	0.205305	2.35967	2.35911	2.29391
1.08493	67.1342	ROS	4	3	3	ros087_1	3.65858	3.82463	3.58582	1.68788	2.28657	1.00231	0.734337	1.03514	0.462074	1.85268	1.87838	1.8412
1.11781	67.1671	ROS	4	3	3	ros088_1	6.57262	5.92968	6.24319	3.5645	3.73303	2.65958	1.16392	1.06658	0.86549	2.22904	2.15732	2.19293
1.15068	67.2	ROS	4	3	3	ros089_1	2.98661	3.02232	2.96131	2.05649	3.11279	1.47718	0.774209	0.809832	0.426495	1.74132	1.74756	1.73688
1.28219	67.3315	ROS	4	3	1.5	ros090_1	2.93133	3.65323	3.0964	0.824868	1.23124	0.893788	1.58375	1.40713	1.2142	1.73159	1.85184	1.76039
1.31507	67.3644	ROS	4	3	3	ros091_1	2.88636	3	2.90404	2.16181	3.7303	1.61783	0.444484	0.724117	0.327202	1.7236	1.74367	1.72674
1.34795	67.3973	ROS	4	3	3	ros092_1	4.80979	4.72804	4.95492	0.815101	1.13115	0.446441	1.11877	1.58361	0.571663	2.01864	2.00772	2.03773
1.38082	67.4301	ROS	4	3	3	ros093_1	6.53771	6.48732	6.38274	4.54118	6.83532	2.41106	0.352713	0.514256	0.206785	2.22527	2.21981	2.20839
1.51233	67.5616	ROS	4	3	1.5	ros094_1	23.5833	24.6979	23.375	14.7626	19.3181	15.0914	0.210801	0.26328	0.217371	3.26963	3.31113	3.26168
1.54521	67.5945	ROS	4	3	3	ros095_1	8.12093	10.2977	8.30698	7.42366	7.88455	5.15846	1.01986	0.878331	0.685315	2.38317	2.56618	2.40019
-12.6247	42.0822	SON	1	2	1.5	son011_1	4.44928	5.53623	4.78261	5.75616	8.45156	4.45303	1.29373	1.52659	0.931089	1.96956	2.11076	2.01502
-12.4603	42.2466	SON	1	2	1.5	son013_1	3.60156	2.04688	1.45312	5.10174	4.83005	3.05274	2.47357	2.66485	2.15488	1.84369	1.56133	1.42825
-12.4274	42.2795	SON	1	2	1.5	son014_1	2.47692	2.15385	3.45641	3.04193	3.48762	4.10097	1.22811	1.61925	1.18648	1.64774	1.58353	1.82046
-12.3945	42.3123	SON	1	2	1.5	son015_1	0.333333	0.388889	0.314815	0.605142	0.986608	0.387152	1.81543	2.53699	1.22978	1.11567	1.13371	1.10958
-12.3616	42.3452	SON	1	2	1.5	son016_1	2.62308	2.38462	2.34359	0.966506	0.992278	0.602346	2.32677	3.58323	1.83527	1.67548	1.62981	1.62174
-11.9342	42.7726	SON	1	2	1.5	son019_1	4.93229	4.30208	4.60417	2.24664	2.09307	1.52579	0.893072	1.67446	1.01719	2.03478	1.94882	1.99094
-11.7699	42.937	SON	1	2	1.5	son021_1	3.9684	2.99653	2.43264	1.11211	1.29544	0.645646	1.51651	3.88632	2.42117	1.90012	1.74306	1.63918
-11.737	42.9699	SON	1	2	1.5	son022_1	12.7985	13.6567	6.79104	4.85493	6.46236	2.7766	0.840517	1.00693	1.0297	2.74192	2.79576	2.25227
-11.7041	43.0027	SON	1	2	1.5	son023_1	10.6	12.9077	9.01538	9.18349	13.0647	9.12057	0.464535	0.543666	0.545556	2.58914	2.74893	2.46246
-10.8493	43.8575	SON	1	2	1.5	son024_1	4.43446	4.00481	3.59155	1.84281	2.3729	1.18058	0.872908	1.15439	0.855719	1.9675	1.90555	1.84211
-10.8164	43.8904	SON	1	2	1.5	son025_1	2.89855	3.22567	2.86957	0.489445	0.813358	0.46493	2.11073	2.55099	1.55227	1.72577	1.78237	1.72059
-10.7836	43.9233	SON	1	2	1.5	son026_1	1.46456	1.41972	1.12262	0.943857	1.54609	0.963877	1.07633	1.52266	1.0215	1.43099	1.42021	1.34571
-10.7507	43.9562	SON	1	2	1.5	son027_1	7.00736	7.36144	6.77372	3.55009	4.49139	3.37113	0.345524	0.333908	0.307747	2.27477	2.31053	2.25045
-10.5534	44.1534	SON	1	2	1.5	son030_1	4.14394	5.22727	4.10101	2.90631	4.82959	2.89525	0.767265	1.09162	0.762314	1.92603	2.07261	1.91976
-10.3233	44.3836	SON	1	2	1.5	son032_1	3.73472	4.23889	3.58333	5.42461	7.06489	3.47661	0.555421	0.616124	0.355563	1.86455	1.93977	1.84081
-10.2904	44.4164	SON	1	2	1.5	son033_1	12.7611	12.729	11.0266	3.91042	4.82625	4.59563	0.535904	0.791999	0.699177	2.73951	2.73743	2.62067
-10.1589	44.5479	SON	1	2	1.5	son034_1	1.28986	1.42995	1.47826	1.70876	1.79798	2.17728	1.99838	1.59052	1.44454	1.38833	1.42268	1.43426
-10.0932	44.6137	SON	1	2	1.5	son036_1	1.51562	2.15625	0.604167	3.88727	8.41242	1.84675	2.5648	3.90141	3.05669	1.44313	1.58402	1.2007
-8.41644	46.2904	SON	1	2	1.5	son038_1	1.65689	3.35672	2.25368	1.57233	1.99975	1.4303	0.645059	0.984493	0.610259	1.47595	1.80418	1.60382
-8.38356	46.3233	SON	1	2	1.5	son039_1	1.01562	4.90625	3.23958	1.9639	6.62779	4.92607	1.93368	1.35089	1.52059	1.31746	2.03137	1.78471
-8.35068	46.3562	SON	2	2	1.5	son040_1	3.18462	3.38462	3.47692	1.8191	2.54762	1.67702	0.571216	0.752707	0.482329	1.77544	1.80876	1.82378
-8.31781	46.389	SON	2	2	1.5	son041_1	3.17629	3.23211	2.51168	3.21177	4.11071	3.58693	0.577187	0.719955	0.79805	1.77403	1.78346	1.6544
-8.28493	46.4219	SON	2	2	1.5	son042_1	3.03437	5.39375	3.39792	4.12118	5.07787	4.29376	0.867617	0.950244	0.882658	1.74966	2.09335	1.81094
-3.25479	51.4521	SON	2	3	1.5	son043_1	1.69132	1.61522	1.59786	0.369611	0.49918	0.440786	3.22089	3.80624	3.10246	1.48378	1.46638	1.46236
-3.22192	51.4849	SON	2	3	1.5	son044_1	0.96875	2.0625	1.08333	0.966683	2.35465	0.969055	0.997866	1.14165	0.894513	1.30482	1.5646	1.33543
-3.18904	51.5178	SON	2	3	1.5	son045_1	2.43234	2.02262	2.09507	0.989904	1.59239	0.854235	0.867861	1.49872	0.803986	1.63912	1.55623	1.57139
-3.15616	51.5507	SON	2	3	1.5	son046_1	1.33499	1.34992	1.30017	0.287694	0.916209	0.461819	3.21259	2.55775	1.85651	1.39952	1.4032	1.3909
-2.99178	51.7151	SON	2	3	1.5	son047_1	5.59222	4.97811	4.86078	1.90336	1.84735	0.865707	1.00673	1.13683	0.615614	2.11752	2.04075	2.02539
-2.9589	51.7479	SON	2	3	1.5	son048_1	3.66806	2.88958	4.06759	0.760508	1.03701	0.527464	2.21239	2.37032	1.33254	1.85416	1.72417	1.91484
-2.92603	51.7808	SON	2	3	1.5	son049_1	2.27734	2.28125	2.25781	1.38264	2.16369	1.24859	0.641227	0.948466	0.627563	1.60856	1.60934	1.60465
-2.79452	51.9123	SON	2	3	1.5	son050_1	2.66406	1.95312	2.16146	4.1994	3.08076	2.66369	0.959862	0.872427	0.702511	1.68312	1.54146	1.58509
-2.76164	51.9452	SON	2	3	1.5	son051_1	2.38406	2.5	2.36473	3.98061	3.43519	4.10029	4.35972	5.64352	4.9927	1.6297	1.65217	1.6259
-2.72877	51.9781	SON	2	3	1.5	son052_1	1.97917	2.02083	1.46181	0.554339	1.45706	0.53411	1.86725	1.7933	1.22082	1.54702	1.55585	1.43033
-2.69589	52.011	SON	2	3	1.5	son053_1	5	4.96	5	2.51526	3.05701	1.90595	0.503052	0.616333	0.38119	2.04359	2.0384	2.04359
2.07123	56.7781	SON	3	3	1.5	son054_1	3.87473	3.67589	4.01039	3.656	4.0908	3.57902	0.335176	0.404106	0.341109	1.88601	1.85539	1.90638
2.10411	56.811	SON	3	3	1.5	son055_1	20.8286	21.9061	21.8138	5.24897	15.0995	23.2378	1.86339	2.83614	4.22326	3.159	3.20374	3.19998
2.13699	56.8438	SON	3	3	1.5	son056_1	2.15858	2.77985	2.30224	0.970156	1.52649	1.12686	1.62501	1.76336	1.16752	1.5845	1.70441	1.61353
2.26849	56.9753	SON	3	3	1.5	son057_1	2.73315	2.67839	2.46521	2.3573	2.93919	1.94359	0.570908	0.75929	0.517919	1.69588	1.68578	1.64548
2.30137	57.0082	SON	3	3	1.5	son058_1	5.6677	6.28084	5.99394	0.821191	1.16113	0.645156	1.11822	1.48624	0.860207	2.12656	2.19713	2.16473
2.33425	57.0411	SON	3	3	1.5	son059_1	1.33962	0.867925	0.918239	0.938609	1.30645	0.631894	1.24366	1.82216	1.19609	1.40067	1.27709	1.29103
2.49863	57.2055	SON	3	3	1.5	son060_1	1.74015	1.5823	1.67559	0.827124	1.46956	0.689202	1.41482	2.17095	1.29225	1.4948	1.45875	1.48021
2.53151	57.2384	SON	3	3	1.5	son061_1	2.09846	1.79181	1.78299	1.35574	2.47993	1.37949	0.672992	1.08301	0.597396	1.5721	1.50632	1.50436
2.56438	57.2712	SON	3	3	1.5	son062_1	2.69792	2.94097	2.82176	1.32653	1.37112	1.10793	1.26713	1.62503	0.830949	1.68939	1.73329	1.712
2.59726	57.3041	SON	3	3	1.5	son063_1	2.52308	2.21126	2.51023	2.12346	2.34148	1.90999	1.22937	1.60977	0.871379	1.65658	1.59525	1.65413
2.72877	57.4356	SON	3	3	1.5	son064_1	5.73727	5.86763	5.31573	9.69032	9.03198	7.87921	2.44165	2.44935	2.29213	2.13482	2.15012	2.08368
2.76164	57.4685	SON	3	3	1.5	son065_1	3.30303	2.87879	2.9697	2.14813	2.45899	1.82736	0.650351	0.854175	0.615335	1.79531	1.72224	1.73835
2.79452	57.5014	SON	3	3	1.5	son066_1	4.03406	3.75706	3.65591	3.65963	4.51064	2.7924	0.886317	1.25973	0.711489	1.90989	1.868	1.85226
2.8274	57.5342	SON	3	3	1.5	son067_1	2.47138	2.13805	2.40404	2.02485	1.95521	1.91714	1.3499	1.69795	1.2089	1.64667	1.58028	1.63361
2.99178	57.6986	SON	3	3	1.5	son069_1	7.66376	7.34916	7.3147	1.16155	1.59582	0.936945	1.03249	1.18758	0.76226	2.34008	2.30931	2.30588
3.22192	57.9288	SON	3	3	1.5	son071_1	1.5873	1.72698	1.67196	0.489522	0.819626	0.481317	1.71333	2.58182	1.10938	1.45991	1.49184	1.47938
3.25479	57.9616	SON	3	3	1.5	son072_1	3.3007	4.0593	3.68398	1.70102	3.13402	1.54312	0.664099	0.911423	0.485063	1.79492	1.91362	1.85665
6.87123	61.5781	SON	3	4	1.5	son073_1	5.08838	4.35755	4.48221	1.91276	2.26655	1.6257	0.488976	0.727007	0.380324	2.05498	1.95668	1.97415
6.90411	61.611	SON	3	4	1.5	son074_1	0.926829	1.26829	1.02439	1.86266	2.52016	1.94421	2.00971	1.98705	1.89792	1.29339	1.38293	1.3198
6.93699	61.6438	SON	3	4	1.5	son075_1	5.78516	6.28516	5.76823	2.468	3.70703	2.19658	0.507884	0.554322	0.504477	2.14047	2.19761	2.13848
7.13425	61.8411	SON	4	4	1.5	son076_1	18.8945	20.3594	19.8385	17.48	23.6172	17.5155	0.242148	0.30847	0.229837	3.07329	3.13886	3.11604
7.36438	62.0712	SON	4	4	1.5	son079_1	2.2794	2.23602	2.33441	2.77174	3.08028	2.57481	1.00791	1.09521	0.823938	1.60897	1.60026	1.61992
7.39726	62.1041	SON	4	4	1.5	son080_1	2.60697	2.82587	2.84743	3.19798	4.48506	3.25195	0.796522	0.858569	0.729512	1.67246	1.71274	1.71662
7.56164	62.2685	SON	4	4	1.5	son082_1	1.59556	1.31556	1.52889	1.44796	1.90703	0.701778	1.1804	1.48987	1.05267	1.46183	1.39472	1.44625
7.6274	62.3342	SON	4	4	1.5	son084_1	1.1791	0.875622	0.976783	0.208373	0.244339	0	4.65366	8.18535	NaN	1.36031	1.27924	1.307
7.85753	62.5644	SON	4	4	1.5	son086_1	2.97127	3.04289	3.0703	0.426084	0.629153	0.473271	4.5449	2.87613	2.2717	1.73863	1.75114	1.75589
7.89041	62.5973	SON	4	4	1.5	son087_1	3.9375	4.01562	3.89375	2.35344	3.06283	1.76133	1.03165	1.88482	1.28097	1.89549	1.90716	1.88889
-10.2247	39.5836	TRI	1	2	1.5	tri001_1	2.84812	3.03763	3.0532	2.35949	4.01139	2.16014	0.440255	0.648306	0.385453	1.71675	1.75023	1.75293
-10.2247	39.5836	TRI	1	2	1.5	tri002_1	1.13115	1.16393	1.13115	0.939713	1.38454	0.68393	0.924556	1.17301	0.66574	1.34792	1.35641	1.34792
-10.1918	39.6164	TRI	1	2	1.5	tri003_1	1.76471	1.41176	1.76471	1.48026	2.2096	1.73111	0.838815	1.56514	0.980961	1.50029	1.41829	1.50029
-9.99452	39.8137	TRI	1	2	1.5	tri006_1	2.53906	3	3.26823	3.25076	5.23685	3.20299	0.422863	0.659761	0.372712	1.65963	1.74367	1.78951
-9.92877	39.8795	TRI	1	2	1.5	tri008_1	1.91667	1.69792	1.89236	5.58642	6.51852	5.08621	1.67855	2.34374	1.64958	1.53363	1.48528	1.52837
-9.89589	39.9123	TRI	1	2	1.5	tri009_1	5.17188	4.20312	3.86979	4.09943	4.91475	3.96095	0.425224	0.639317	0.541669	2.06562	1.93462	1.88526
-9.76438	40.0438	TRI	1	2	1.5	tri010_1	1.88889	2.66667	1.40741	2.50656	3.76588	1.89215	1.327	1.4122	1.34443	1.52761	1.68361	1.41723
-8.25205	41.5562	TRI	1	2	1.5	tri015_1	2.74176	3.06593	3.4011	1.4613	1.96586	1.10446	1.26646	2.55562	2.15369	1.69746	1.75513	1.81146
-8.21918	41.589	TRI	1	2	1.5	tri016_1	2.155	3.275	3.43667	1.10744	1.92765	1.28474	1.15059	1.2239	0.798803	1.58377	1.79064	1.81726
-8.1863	41.6219	TRI	1	2	1.5	tri017_1	6.49812	5.13186	6.23916	18.2123	16.226	14.8819	0.91001	1.0827	0.787863	2.22098	2.06053	2.19249
-7.98904	41.8192	TRI	1	2	1.5	tri020_1	4.27959	4.03333	4.89858	2.91992	2.50518	3.26616	0.743929	1.02252	0.736727	1.94561	1.90978	2.03036
-7.52877	42.2795	TRI	1	2	1.5	tri023_1	0.805031	0.415094	0.78826	0.84589	0.882009	0.829624	1.79329	2.33732	1.13716	1.2594	1.14211	1.25463
-7.49589	42.3123	TRI	1	2	1.5	tri024_1	3.20089	3.82143	3.85119	1.19033	1.85969	0.866817	1.23442	1.57792	0.750645	1.7782	1.87789	1.88243
-7.46301	42.3452	TRI	1	2	1.5	tri025_1	1.65833	1.75	1.77222	1.09749	1.28103	1.18285	1.07072	1.28103	1.05927	1.47628	1.497	1.50196
-7.26575	42.5425	TRI	1	2	0	tri026_1	0	0	0	0	0	0	0	0	0	1	1	1
0.361644	50.1699	TRI	2	3	1.5	tri042_1	9.92188	10.1562	9.15625	8.48398	9.03822	6.13803	0.855078	0.889917	0.670365	2.53688	2.55525	2.4744
0.493151	50.3014	TRI	2	3	1.5	tri043_1	8.50373	6.26866	4.74502	1.52248	1.14526	0.905062	1.50009	2.55775	1.74921	2.41788	2.19577	2.01
0.723288	50.5315	TRI	2	3	1.5	tri046_1	18.5781	17.5833	17.691	3.11916	3.07512	1.78937	1.1215	1.20005	0.777281	3.05854	3.0107	3.01599
0.756164	50.5644	TRI	2	3	1.5	tri047_1	6.49219	7.97656	9.01562	2.62311	6.44359	5.14575	1.17398	1.27281	0.563275	2.22034	2.36976	2.46248
0.986301	50.7945	TRI	2	3	1.5	tri051_1	0.585938	0.8125	0.65625	0.453163	0.954833	0.424009	2.0716	2.35036	2.71366	1.1952	1.26152	1.21626
5.81918	55.6274	TRI	3	4	1.5	tri063_1	10.6849	11.625	10.9809	8.71688	12.8427	8.85501	0.438585	0.535114	0.404287	2.59549	2.66328	2.61734
6.01644	55.8247	TRI	3	4	1.5	tri065_1	11.1944	12.9514	11.0787	13.4559	14.1832	7.13641	0.805342	0.79532	0.488423	2.6328	2.75173	2.62445
6.04932	55.8575	TRI	3	4	1.5	tri066_1	12.8528	15.1788	12.3416	2.51926	2.9844	2.14295	0.581367	0.639515	0.6163	2.74542	2.88464	2.71203
6.08219	55.8904	TRI	3	4	1.5	tri067_1	4.76832	5.5487	4.1631	7.89394	8.32177	7.39328	0.631139	0.643832	0.722787	2.01311	2.11227	1.92882
6.24658	56.0548	TRI	3	4	1.5	tri068_1	4.32064	4.20858	4.00851	1.7031	1.11936	0.66526	2.6585	3.97996	1.55768	1.95145	1.93541	1.9061
6.31233	56.1205	TRI	3	4	1.5	tri070_1	2.93294	2.75393	2.41882	2.90998	2.65474	2.98142	3.8008	3.53965	3.57771	1.73187	1.69968	1.63649
6.34521	56.1534	TRI	3	4	1.5	tri071_1	9.40194	12.645	7.52657	1.19822	4.34484	1.59584	0.94286	1.39035	1.32069	2.49488	2.73198	2.32678
11.0795	60.8877	TRI	3	4	1.5	tri076_1	1.56902	3.08516	2.31479	2.33487	3.50065	2.62906	1.79113	1.40026	1.36322	1.45566	1.75845	1.61603
11.1123	60.9205	TRI	3	4	1.5	tri077_1	2.36272	4.96429	2.61979	2.01483	3.62079	1.20844	1.03991	1.04383	1.61125	1.62551	2.03895	1.67486
11.3096	61.1178	TRI	3	4	1.5	tri078_1	7.80955	7.05332	7.05378	2.87228	3.25975	3.38999	1.02126	1.25677	1.23273	2.35402	2.27948	2.27953
11.3753	61.1836	TRI	3	4	1.5	tri080_1	5.93472	6.53949	6.00725	0.806718	1.46385	0.810467	1.29075	1.3012	1.0374	2.15791	2.22546	2.16625
11.5397	61.3479	TRI	3	4	1.5	tri082_1	10.8295	13.3324	9.71402	0.733955	1.66875	0.517336	1.56577	1.84138	1.46071	2.60623	2.77575	2.5203
11.5726	61.3808	TRI	3	4	1.5	tri083_1	12.2864	12.7752	12.0952	3.60802	4.91309	2.46709	0.304969	0.335453	0.219672	2.70837	2.74042	2.69554
11.8027	61.611	TRI	3	4	1.5	tri086_1	4.75368	6.1152	5.07598	1.28807	2.57615	1.29731	0.87081	1.12414	0.784928	2.01116	2.17855	2.05339
11.8356	61.6438	TRI	3	4	1.5	tri087_1	4.32213	4.93525	4.09339	2.34629	2.88349	2.00462	0.816857	0.996501	0.74382	1.95167	2.03517	1.91864
11.8685	61.6767	TRI	3	4	1.5	tri088_1	12.153	13.3228	11.2832	2.46805	4.05994	1.92905	0.453894	0.593234	0.351402	2.69943	2.77515	2.63916
-5.91781	38.663	UNI	1	3	3	uni001_1	0.580357	0.46875	0.464286	1.81039	2.31605	0.99464	1.04383	1.57689	0.802398	1.19351	1.15909	1.15769
-5.88493	38.6959	UNI	1	3	3	uni002_1	1.14604	1.13864	0.838652	2.32289	2.648	0.760273	2.2525	3.85164	1.22666	1.35179	1.34987	1.2689
-5.85205	38.7288	UNI	1	3	3	uni003_1	3.63542	3.01042	3.44271	1.67823	3.23669	1.7302	1.05301	1.43853	0.824312	1.84904	1.74549	1.81824
-5.72055	38.8603	UNI	1	3	3	uni004_1	0.889706	1.03676	0.878676	0.800982	1.46214	0.521955	1.55619	1.9885	1.12083	1.28315	1.3231	1.28009
-5.68767	38.8932	UNI	1	3	1.5	uni005_1	4.17708	8.60833	5.72778	2.15771	4.7797	2.80039	0.846159	0.995772	0.844339	1.93085	2.42716	2.1337
-5.65479	38.926	UNI	1	3	3	uni006_1	0.781226	0.708214	0.671708	1.41557	1.24653	0.645828	1.27795	1.76141	0.777386	1.25262	1.23154	1.22083
-5.62192	38.9589	UNI	1	3	3	uni007_1	2.6859	4.19231	2.24893	2.07659	3.01304	1.63361	1.99968	2.0087	1.41579	1.68717	1.93305	1.60286
-5.45753	39.1233	UNI	1	3	3	uni008_1	0.594872	1.26154	0.459829	1.70377	2.19064	0.836364	1.30288	0.993432	0.959359	1.1979	1.38124	1.15629
-5.42466	39.1562	UNI	1	3	1.5	uni009_1	2.44629	2.26934	1.72981	0.50925	0.618287	0.288553	2.14421	4.12191	2.16415	1.64182	1.60696	1.49247
-5.39178	39.189	UNI	1	3	3	uni010_1	2.00714	3.25714	2.66071	1.92239	2.56362	0.923174	0.949327	0.884007	0.618888	1.55296	1.78766	1.6825
-5.26027	39.3205	UNI	1	3	3	uni011_1	1.57756	1.20731	1.03094	0.492603	0.657749	0.167635	3.61242	2.71322	2.55321	1.45765	1.36752	1.32155
-5.2274	39.3534	UNI	1	3	3	uni012_1	1.99278	1.72562	1.58195	1.77269	2.3353	0.866257	0.692293	0.928492	0.432038	1.54991	1.49153	1.45867
-5.19452	39.3863	UNI	1	3	1.5	uni013_1	1.69531	1.21094	1.20573	1.29243	2.11734	0.975674	0.803066	1.14839	0.641539	1.48469	1.36844	1.36711
-5.16164	39.4192	UNI	1	3	3	uni014_1	1.20494	1.06173	0.672428	0.787081	2.00384	0.451722	2.83349	1.74528	1.52456	1.36691	1.32973	1.22104
-5.06301	39.5178	UNI	1	3	1.5	uni015_1	1.84495	1.52255	1.26641	1.45629	1.40028	1.19447	1.28053	1.62305	1.63173	1.51803	1.44476	1.38246
-4.99726	39.5836	UNI	1	3	3	uni016_1	3.78906	3.25	3.54688	4.12308	5.13228	2.11189	0.590328	0.84222	0.316042	1.87293	1.78646	1.835
-4.96438	39.6164	UNI	1	3	3	uni017_1	24.0889	23.3245	23.3698	7.60926	8.67193	7.27041	0.439524	0.519666	0.331887	3.28867	3.25974	3.26148
-0.394521	44.1863	UNI	1	3	1.5	uni025_1	2.10135	3.81081	2.6036	1.03975	3.11925	0.818537	2.56472	1.74867	1.56651	1.5727	1.87627	1.67183
-0.361644	44.2192	UNI	1	3	3	uni026_1	2.91146	2.32292	2.16493	1.33333	1.21988	0.675189	1.33333	1.50138	1.1679	1.72806	1.61764	1.5858
-0.19726	44.3836	UNI	1	3	1.5	uni027_1	2.79	2.92667	2.51556	4.76278	5.52545	3.58553	0.844465	0.920909	1.03828	1.70625	1.73076	1.65514
-0.164384	44.4164	UNI	1	3	3	uni028_1	2.90426	2.28352	2.77623	1.36341	1.33593	0.718857	1.64638	2.03571	1.01486	1.72678	1.6098	1.70375
-0.131507	44.4493	UNI	1	3	3	uni029_1	1.36607	1.51786	1.3058	0.835562	1.4608	0.323772	1.72503	1.73132	1.0718	1.40716	1.44365	1.3923
0.263014	44.8438	UNI	1	3	1.5	uni031_1	5.92514	5.13496	4.56433	3.15501	4.34933	3.33327	0.386082	0.717415	0.409199	2.1568	2.06093	1.98549
0.29589	44.8767	UNI	1	3	3	uni032_1	1.71875	1.32292	1.57378	0.603396	0.839855	0.370267	2.14541	2.44322	0.973853	1.48999	1.39654	1.45677
0.328767	44.9096	UNI	1	3	3	uni033_1	1.98438	2.90625	2.14062	1.54809	2.54308	0.982752	0.780139	0.875039	0.459096	1.54813	1.72714	1.58081
0.361644	44.9425	UNI	1	3	3	uni034_1	2.67667	1.9647	1.73691	3.00773	2.65585	1.06027	0.71113	1.05199	0.572356	1.68546	1.54393	1.49407
0.493151	45.074	UNI	1	3	1.5	uni035_1	5.64095	7.2059	5.88367	0.323899	0.933822	0.195857	4.14591	3.32026	3.1337	2.12337	2.29497	2.15199
0.526027	45.1068	UNI	1	3	3	uni036_1	7.17578	12.1328	7.36719	4.78296	9.05664	5.15085	1.03766	1.01689	0.580719	2.29193	2.69807	2.3111
0.558904	45.1397	UNI	1	3	3	uni037_1	7.8026	8.64669	7.8046	8.03706	10.5673	5.20302	0.389857	0.465678	0.245218	2.35336	2.43054	2.35355
0.591781	45.1726	UNI	1	3	3	uni038_1	2.475	5.075	2.18333	2.38572	7.71794	1.36436	0.728465	1.05006	0.554992	1.64737	2.05326	1.58956
4.86575	49.4466	UNI	2	3	1.5	uni039_1	1.35476	1.45157	0.99668	2.52853	2.83683	1.62744	0.735339	0.85105	0.621189	1.40439	1.42788	1.31237
4.89863	49.4795	UNI	2	3	3	uni040_1	3.10294	2.90196	2.64216	1.70696	2.29236	0.622105	1.85224	1.53829	1.34059	1.76151	1.72637	1.67905
4.93151	49.5123	UNI	2	3	3	uni041_1	2.72222	4.18849	3.58383	1.78902	5.39078	1.71695	0.673515	1.15003	0.590778	1.69387	1.9325	1.84088
5.09589	49.6767	UNI	2	4	1.5	uni042_1	4.54769	5.29846	4.38769	2.91482	4.96391	3.38959	0.266474	0.349193	0.284901	1.9832	2.08153	1.96094
5.12877	49.7096	UNI	2	4	3	uni043_1	1.9326	1.97739	1.78734	4.09572	5.14389	2.14299	0.985291	1.19245	0.66238	1.53706	1.54664	1.50533
5.16164	49.7425	UNI	2	4	3	uni044_1	6.18438	6.45625	4.76354	3.38439	4.67983	2.08421	0.514492	0.629221	0.335711	2.18635	2.21643	2.01248
5.39178	49.9726	UNI	2	4	3	uni048_1	2.3125	2.34375	2.40365	1.29713	1.89297	0.772213	0.741216	1.12176	0.495869	1.61558	1.62177	1.63353
5.42466	50.0055	UNI	2	4	3	uni049_1	7.44062	9.61875	7.82188	2.73814	4.03033	1.93923	0.516631	0.700928	0.314045	2.31835	2.51261	2.35519
5.58904	50.1699	UNI	2	4	3	uni051_1	2.95547	2.55659	2.0804	0.656999	1.21564	0.21926	3.89145	3.12015	2.02596	1.73585	1.66295	1.56834
5.65479	50.2356	UNI	2	4	3	uni053_1	3.30719	3.13725	3.23747	2.8226	3.77899	1.59206	0.505096	0.65111	0.285897	1.796	1.76739	1.78436
10.4219	55.0027	UNI	3	4	1.5	uni054_1	19.0878	19.4351	14.485	35.1321	48.0248	21.0835	0.679085	0.892446	0.533197	3.08219	3.09799	2.8451
10.4548	55.0356	UNI	3	4	3	uni055_1	5.49848	5.96364	5.54091	0.907493	1.3577	0.624211	1.27435	1.65941	0.813118	2.10618	2.16124	2.11133
10.4877	55.0685	UNI	3	4	3	uni056_1	3.55437	3.17609	3.16005	0.987521	1.17514	0.494207	0.902877	1.34302	0.542216	1.8362	1.774	1.77127
10.6521	55.2329	UNI	3	4	3	uni058_1	10.8129	10.5408	9.97056	2.46668	4.41287	1.73881	0.422859	0.599484	0.292511	2.60499	2.58468	2.54072
10.6849	55.2658	UNI	3	4	3	uni059_1	5.3468	7.8092	4.70782	10.21	13.7259	5.42834	0.41063	0.359108	0.25236	2.08754	2.35399	2.005
10.7178	55.2986	UNI	3	4	3	uni060_1	3.95901	3.86587	3.5651	0.831472	1.03497	0.552771	1.68893	3.05785	1.65831	1.89871	1.88466	1.83791
10.8493	55.4301	UNI	3	4	1.5	uni061_1	5.95937	8.20625	5.79167	2.53971	4.72372	2.18339	0.409425	0.576942	0.356472	2.16075	2.39101	2.14124
10.9151	55.4959	UNI	3	4	3	uni062_1	11.4615	11.1897	11.6017	6.2664	10.7697	3.35989	0.355424	0.517009	0.215378	2.65182	2.63247	2.66166
10.9479	55.5288	UNI	3	4	3	uni063_1	0.9375	0.979167	0.725694	0.653896	1.02159	0.194444	2.98924	3.2691	1.4359	1.29631	1.30764	1.23663
11.1123	55.6932	UNI	3	4	1.5	uni064_1	0.796875	1.09375	0.770833	0.894067	1.46622	0.704921	1.12197	1.34054	0.914492	1.25708	1.33816	1.24965
11.1452	55.726	UNI	3	4	3	uni065_1	12.5076	13.8182	10.9495	2.56005	2.99557	1.71756	0.640012	0.823781	0.485824	2.723	2.80557	2.61504
11.1781	55.7589	UNI	3	4	3	uni066_1	2.45911	2.69561	1.80953	1.46138	2.13851	0.586889	0.816268	1.143	0.682258	1.6443	1.68897	1.51024
11.3096	55.8904	UNI	3	4	1.5	uni067_1	2.49889	3.4476	1.82379	1.14737	1.7087	0.48795	1.59635	1.65692	1.67297	1.65196	1.81903	1.51338
11.3425	55.9233	UNI	3	4	3	uni068_1	2.54688	2.16797	1.53581	1.95985	1.37869	0.92854	1.2931	1.47061	0.914254	1.66111	1.58643	1.44788
11.3753	55.9562	UNI	3	4	3	uni069_1	4.19968	6.13839	4.28789	2.14049	4.83476	2.19168	0.608764	0.717118	0.698035	1.93412	2.18117	1.94679
11.4082	55.989	UNI	3	4	3	uni070_1	8.67338	12.9064	9.38688	1.89977	2.83081	1.60242	0.95725	0.929305	0.785103	2.43288	2.74885	2.49363
11.5397	56.1205	UNI	3	4	1.5	uni071_1	6.22569	6.27083	4.71991	14.9812	19.1454	9.82878	0.654021	0.809317	0.646276	2.19098	2.19601	2.00663
11.5726	56.1534	UNI	3	4	3	uni072_1	4.42535	6.94444	5.19965	2.10819	4.96296	2.02018	1.05409	1.26043	0.782005	1.96622	2.26828	2.06913
11.6055	56.1863	UNI	3	4	3	uni073_1	9.3836	9.85813	8.49306	4.09822	5.00119	2.51407	0.492094	0.842306	0.355974	2.49336	2.53182	2.41693
11.6384	56.2192	UNI	3	4	3	uni074_1	4.53516	4.90625	4.59505	3.71582	5.29712	3.81748	0.817224	0.873752	0.674293	1.98148	2.03137	1.9897
15.9452	60.526	UNI	3	4	3	uni076_1	8.59875	8.74667	8.25361	4.40396	5.4641	2.72739	0.358046	0.530495	0.263729	2.42631	2.43929	2.39534
15.9781	60.5589	UNI	3	4	3	uni077_1	8.40644	8.86023	7.84358	1.17219	1.13015	0.761563	1.57074	2.7043	1.23447	2.40917	2.44915	2.35725
16.1753	60.7562	UNI	3	4	1.5	uni078_1	6.06037	5.81722	5.43269	4.04035	4.04737	3.20826	0.68772	0.730353	0.609485	2.17232	2.14423	2.09814
16.2411	60.8219	UNI	3	4	3	uni079_1	5.91355	7.35679	5.65926	1.55312	2.14	0.928857	0.998435	1.22564	0.900277	2.15546	2.31006	2.12555
16.3726	60.9534	UNI	3	4	1.5	uni080_1	7.20629	6.88157	6.96664	1.7793	1.57744	1.1103	0.837318	1.16232	0.572177	2.29501	2.26175	2.27057
16.4055	60.9863	UNI	3	4	3	uni081_1	3.41912	3.01471	2.14706	1.81991	2.62523	1.16489	0.70448	0.969316	0.582446	1.8144	1.74624	1.58214
16.4384	61.0192	UNI	3	4	3	uni082_1	6.13667	5.818	5.58991	2.54736	3.40301	2.02729	0.678192	0.930156	0.657932	2.18098	2.14433	2.11724
16.4712	61.0521	UNI	3	4	3	uni083_1	3.875	5.94062	3.74115	1.8697	3.30449	1.35592	0.646816	1.11309	0.594375	1.88605	2.15859	1.86554
16.6027	61.1836	UNI	3	4	1.5	uni084_1	9.25754	10.3127	8.16721	5.8863	7.31655	5.19909	0.444948	0.541967	0.373215	2.48289	2.56733	2.38743
16.6356	61.2164	UNI	3	4	3	uni085_1	2.45004	2.52411	1.88864	5.06346	4.82347	2.59848	0.68512	0.848083	0.65819	1.64255	1.65678	1.52756
16.6685	61.2493	UNI	3	4	3	uni086_1	4.3776	4.04711	4.22065	1.52102	2.41687	1.04906	0.839182	1.20844	0.599463	1.95951	1.91182	1.93715
16.8329	61.4137	UNI	3	4	1.5	uni087_1	12.5653	11.2957	12.2922	6.8678	5.56177	4.17163	0.352195	0.31601	0.212838	2.72678	2.64005	2.70875
16.8658	61.4466	UNI	3	4	3	uni088_1	3.98039	4.94485	3.52921	0.244623	0.713348	0.081541	3.91397	2.44576	3.91397	1.90191	2.03642	1.83218
16.8986	61.4795	UNI	3	4	1.5	uni089_1	3.46875	3.90104	2.90625	2.19165	3.30689	1.43955	0.750083	0.783855	0.705087	1.82246	1.88999	1.72714
16.9315	61.5123	UNI	3	4	3	uni090_1	6.40781	8.68125	6.23594	2.3388	4.15654	2.10083	0.460564	0.565996	0.402553	2.21114	2.43357	2.19212
-10.4548	44.6137	VIK	1	2	1.5	vik004_1	1.53125	1.375	1.875	0.426084	0	0.262055	4.5449	NaN	2.79525	1.44681	1.40935	1.52459
-10.2904	44.7781	VIK	1	2	1.5	vik006_1	0.59375	0.71875	0.552083	0.75	1.09063	0.56412	1.26316	1.5174	1.0218	1.19756	1.23461	1.1849
-10.2904	44.7781	VIK	1	2	1.5	vik007_1	0.857143	0.535714	0.785714	1.68877	1.59504	1.54191	1.97023	2.97741	1.96243	1.27408	1.17988	1.2539
-10.2575	44.811	VIK	1	2	1.5	vik008_1	2.46875	2.35938	2.20312	1.52419	1.73405	0.929563	0.848247	1.23311	0.615435	1.64616	1.62485	1.59359
-10.2247	44.8438	VIK	1	2	1.5	vik009_1	0.551282	0.358974	0.350427	0.785324	1.04423	0.604377	1.33164	2.54531	1.47317	1.18466	1.12404	1.12126
-10.0603	45.0082	VIK	1	2	1.5	vik011_1	3.32292	2.9375	2.77083	3.21234	3.66699	2.72845	0.988413	1.22233	0.992164	1.7986	1.73268	1.70277
-9.99452	45.074	VIK	1	2	1.5	vik014_1	2.32825	1.93046	1.47742	2.50519	1.89442	1.20006	0.843585	1.38924	0.93548	1.6187	1.5366	1.43406
-9.1726	45.8959	VIK	1	2	1.5	vik021_1	2.75	2.04167	1.33333	6.62659	7.41399	5.90025	1.72399	1.99368	1.90715	1.69896	1.56024	1.39912
-7.95616	47.1123	VIK	2	2	1.5	vik024_1	1.35821	1.45672	1.4607	1.38039	1.63852	0.985752	1.30262	1.40745	1.04282	1.40524	1.42911	1.43007
-7.69315	47.3753	VIK	2	2	1.5	vik026_1	8.65	11.3857	7.8	2.97129	3.89095	3.10753	0.317059	0.410191	0.385687	2.43083	2.64646	2.35311
-7.56164	47.5068	VIK	2	2	1.5	vik027_1	3.44	3.81333	3.92	3.04521	3.90214	3.12291	0.939881	0.903272	0.796662	1.8178	1.87665	1.89285
-7.46301	47.6055	VIK	2	2	0	vik028_1	0	0	0	0	0	0	0	0	0	1	1	1
-7.26575	47.8027	VIK	2	2	1.5	vik029_1	2.04884	2.17663	2.72131	1.77498	2.35007	2.02617	0.783438	1.19369	0.876183	1.56174	1.5882	1.6937
-7.23288	47.8356	VIK	2	2	1.5	vik030_1	8.08984	8.8125	7.88021	5.0924	7.33333	6.26389	0.309804	0.413146	0.362249	2.3803	2.44502	2.36071
-7.06849	48	VIK	2	2	0	vik032_1	0	0	0	0	0	0	0	0	0	1	1	1
-7.03562	48.0329	VIK	2	2	1.5	vik033_1	6.44833	4.86667	6.57	0.930605	1.14466	0.631328	1.12801	1.76102	1.22193	2.21557	2.02617	2.22875
-4.10959	50.9589	VIK	2	3	1.5	vik034_1	2.21538	0.492308	1.40513	5.61942	0.937468	2.1862	2.53654	1.90423	1.55587	1.59608	1.16645	1.41668
-3.91233	51.1562	VIK	2	3	0	vik036_1	0	0	0	0	0	0	0	0	0	1	1	1
-3.87945	51.189	VIK	2	3	1.5	vik037_1	1.08929	1.35714	1.02381	2.24469	4.27618	1.88037	0.85512	1.19733	0.734656	1.33699	1.40497	1.31964
-3.8137	51.2548	VIK	2	3	1.5	vik039_1	1.1875	1.08097	1.53835	0.698836	0.856513	1.05432	1.39767	2.6919	1.19974	1.36246	1.3348	1.44848
-3.78082	51.2877	VIK	2	3	1.5	vik040_1	7	6.83333	8.02222	5.04891	6.24138	6.30065	0.721273	0.913372	0.785399	2.27401	2.25671	2.37402
-3.55068	51.5178	VIK	2	3	1.5	vik042_1	2.15625	2.57812	2.77604	1.02692	2.2245	0.616856	2.9874	2.3728	1.97394	1.58402	1.66703	1.70372
-3.55068	51.5178	VIK	2	3	1.5	vik043_1	3.13462	3.12976	3.94342	1.98326	2.15923	2.98513	0.991632	1.11621	0.641172	1.76694	1.76611	1.89638
-3.55068	51.5178	VIK	2	3	1.5	vik044_1	3.30882	2.88235	3.4085	1.86478	2.73115	2.78202	0.741549	0.928591	0.981889	1.79627	1.72288	1.81267
-3.28767	51.7808	VIK	2	3	1.5	vik046_1	3.84091	3.62121	3.85354	1.65687	1.88825	1.43588	0.654811	0.916358	0.580212	1.88087	1.8468	1.88279
-3.25479	51.8137	VIK	2	3	1.5	vik047_1	2.20188	1.56338	1.72926	1.08158	0.871641	1.00453	1.63388	2.81302	1.98115	1.59334	1.45434	1.49235
6.73973	61.8082	VIK	4	4	1.5	vik051_1	2.56562	2.60625	2.89375	2.16667	2.74278	1.56107	0.654088	0.79071	0.396463	1.66467	1.67232	1.72491
7.2	62.2685	VIK	4	4	1.5	vik057_1	8.60043	8.29915	9.84437	5.6971	7.34826	5.73324	0.464017	0.703556	0.414174	2.42646	2.39948	2.53073
7.23288	62.3014	VIK	4	4	1.5	vik058_1	3.72845	5.21495	4.86458	3.1328	4.84549	4.10347	1.5905	1.75716	1.44571	1.86357	2.07106	2.02589
7.39726	62.4658	VIK	4	4	1.5	vik060_1	4.97875	5.55254	5.49179	2.2915	3.55533	2.51032	0.436796	0.614619	0.454093	2.04083	2.11273	2.10536
7.6274	62.6959	VIK	4	4	1.5	vik064_1	1.93519	2.14815	2.40123	0.848998	1.08342	0.984206	1.63735	1.82826	1.32868	1.53761	1.58236	1.63306
7.66027	62.7288	VIK	4	4	1.5	vik065_1	2.07812	2.40625	2.34505	1.2645	1.53142	0.985286	0.770742	0.980107	0.573258	1.56787	1.63404	1.62203
11.8685	66.937	VIK	4	4	1.5	vik068_1	4.94452	5.23626	5.03101	2	2.95586	1.57359	0.571429	0.93651	0.419624	2.03638	2.07374	2.0476
12.0329	67.1014	VIK	4	4	1.5	vik069_1	3.29602	3.61692	4.11111	3.2381	4.69437	4.57176	0.611135	0.631572	0.695101	1.79414	1.84612	1.92124
12.263	67.3315	VIK	4	4	1.5	vik072_1	6.68038	8.82495	6.74286	4.96122	5.42718	4.6949	0.496979	0.457524	0.436385	2.24057	2.4461	2.24719
12.4932	67.5616	VIK	4	4	1.5	vik076_1	2.71354	2.74479	2.84549	1.96541	2.05384	2.07294	2.79525	2.9874	2.65336	1.69227	1.69801	1.71628
12.6904	67.7589	VIK	4	4	1.5	vik077_1	2.96923	2.94359	2.68376	2.75437	3.60742	2.14097	0.406895	0.518766	0.339975	1.73827	1.73375	1.68678
13.0192	68.0877	VIK	4	4	1.5	vik083_1	9.49623	8.40175	8.47444	2.01575	3.50948	2.13497	0.446394	0.706311	0.417428	2.50262	2.40875	2.41526
