# Supplementary material for: Longitudinal measures of monkey brain structure and activity through adolescence predict cognitive maturation
Source: Nat Neurosci. 2025 Oct 27;28(11):2344–55. doi: 10.1038/s41593-025-02076-0 (PMC12586175; doi:10.1038/s41593-025-02076-0)
Supplement: Supplementary file 3 — Source data for Figs. 1–6 and Extended Data Figs. 1 and 3–9. [file 41593_2025_2076_MOESM3_ESM.zip › NN_sourcefile/Fig2h.xlsx]

## Sheet: fano_all_sess
mature	ID	fano_fix	fano_cue	fano_del
49.6479	QUA	1.34109	1.32692	1.5595
49.6808	QUA	1.72784	1.7892	1.85148
49.7137	QUA	1.5652	1.494	1.51425
51.0945	QUA	0.995861	1.0341	0.949583
54.9082	QUA	1.45629	1.39437	1.45825
55.0068	QUA	1.14569	1.09	1.13013
55.0397	QUA	1.01634	1.07748	1.0548
55.1712	QUA	1.14175	1.1222	1.15455
55.2041	QUA	1.05267	0.941973	1.04191
55.237	QUA	1.28488	1.05778	1.19087
55.2699	QUA	1.13448	0.966563	1.1463
55.4014	QUA	1.11883	1.15638	1.19047
55.4342	QUA	1.14628	1.1257	1.08761
45.2753	OLI	1.28141	1.23331	1.17102
45.9658	OLI	1	1.07937	NaN
47.0507	OLI	1.1256	1.04853	1.13107
47.0836	OLI	NaN	NaN	NaN
47.2808	OLI	1.43006	1.50169	1.4817
47.3137	OLI	NaN	NaN	NaN
47.3466	OLI	1.42873	1.21841	1.33625
47.3795	OLI	1.44436	1.32574	1.4065
47.5767	OLI	1.64875	1.62164	2.03331
47.6096	OLI	1.33094	1.13449	1.09639
52.3438	OLI	1.16343	1.14921	1.13335
52.4096	OLI	1.51677	1.43947	1.61268
52.4425	OLI	1.49286	1.45365	1.40889
52.574	OLI	1.14893	1.12863	1.16934
52.6068	OLI	1.15667	1.25356	1.25098
52.6397	OLI	1.07706	1.05256	1.08405
52.6726	OLI	1.20464	1.04144	1.07877
52.837	OLI	1.34406	1.36042	1.37436
52.8699	OLI	1.10297	1.09519	1.11777
57.2425	OLI	1.44584	1.48996	1.42359
57.2753	OLI	1.26994	1.33779	1.17987
57.4068	OLI	1.0483	1.05612	1.03873
57.4397	OLI	1.38104	1.24639	1.2034
57.4726	OLI	1.55352	1.7045	1.60128
57.637	OLI	1.32783	1.28762	1.28972
57.6699	OLI	1.20752	1.16627	1.10691
57.8671	OLI	1.29011	1.29868	1.30188
57.9	OLI	1.108	1.09737	1.18358
57.9329	OLI	1.30402	1.16972	1.28338
62.5027	OLI	1.19335	1.19535	1.14906
62.5685	OLI	1.09624	1.09829	1.0978
62.7	OLI	1.2881	1.21255	1.32641
62.7329	OLI	1.38732	1.31523	1.34735
62.7986	OLI	1.04607	1.07815	0.932134
62.9301	OLI	1.4434	1.25569	1.32928
62.963	OLI	1.02918	1.05007	1.02184
62.9959	OLI	1.12781	1.12639	1.1444
63.0288	OLI	NaN	NaN	NaN
63.1603	OLI	1.53537	1.45363	1.41355
63.1932	OLI	1.28091	1.09928	1.12579
63.226	OLI	1.12239	1.08538	1.10539
63.2589	OLI	1.55122	1.62019	1.70663
63.4233	OLI	1.18656	1.21962	1.15327
63.4562	OLI	1.14078	1.13314	1.10945
63.489	OLI	1.03716	1.06456	1.10735
68.0589	OLI	1.05622	1.03908	1.04021
68.2562	OLI	1.0165	0.933588	1.07884
26.9959	PIC	NaN	1	NaN
27.0616	PIC	1.12802	NaN	1.07317
27.6534	PIC	1.09157	1.01028	0.974969
27.6863	PIC	NaN	NaN	NaN
27.7192	PIC	NaN	NaN	NaN
27.8836	PIC	1.19109	1.21831	1.11371
27.9493	PIC	NaN	1.09821	NaN
28.1137	PIC	1.68532	1.40815	1.30301
28.1466	PIC	1.57695	1.71888	1.7408
33.2753	PIC	NaN	NaN	NaN
33.4068	PIC	NaN	1.03175	NaN
33.4397	PIC	1.35074	1.39385	1.5029
33.4726	PIC	1.34124	1.34515	1.33266
33.5055	PIC	1.29381	1.22654	1.19411
33.637	PIC	0.993457	1.03622	1.0144
33.6699	PIC	1.19454	1.11533	1.16542
33.7356	PIC	1.0826	1.07136	1.11381
33.9	PIC	1.89237	1.62911	1.68478
33.9658	PIC	1.27135	1.24163	1.15231
37.5822	PIC	1.03243	1.65347	1.04534
37.6151	PIC	1.16488	1.13833	1.05077
37.7795	PIC	1.44641	1.20825	1.2778
37.8452	PIC	1.85993	1.83063	1.64629
38.0425	PIC	1.27261	1.2239	1.23118
38.2397	PIC	1.03095	1.06001	1.01864
38.2726	PIC	1.33492	1.33007	1.40432
38.4699	PIC	1.27628	1.3121	1.31319
38.5027	PIC	1.47716	1.21705	1.30194
38.5356	PIC	1.26724	1.2141	1.15604
38.5685	PIC	1.78499	1.83024	1.83739
38.7329	PIC	1.33346	1.30217	1.38682
38.7658	PIC	1.64787	1.43139	1.48787
38.7986	PIC	1.49294	1.47008	1.44372
38.9301	PIC	1.26072	1.40285	1.31962
38.963	PIC	3.96249	3.38594	3.47336
38.9959	PIC	1.4979	1.49765	1.37962
39.0288	PIC	1.34338	1.15813	1.17075
42.8425	PIC	1.59552	1.35965	1.31316
42.8753	PIC	1.31009	1.2869	1.32384
42.9411	PIC	1.13076	1.09332	1.10228
43.0726	PIC	1.01014	0.981939	1.03849
43.1384	PIC	1.20573	1.03106	1.08996
43.3356	PIC	1.18409	1.12038	1.09569
43.4014	PIC	1.08534	1.06029	1.11588
43.5329	PIC	1.21543	1.18928	1.21565
43.5658	PIC	1.5988	1.72531	1.63197
43.5986	PIC	1.03209	1.00544	1.00593
43.763	PIC	1.13047	1.11421	1.09211
43.7959	PIC	1.54574	1.3724	1.42942
43.8288	PIC	1.11856	1.04951	1.04019
43.8616	PIC	1.60089	1.57834	1.69544
37.8781	ROS	1.0882	1.06415	1.09426
38.0096	ROS	1.09551	1.0752	0.98508
38.0425	ROS	1.12224	1.03559	1.0843
38.0753	ROS	1.43285	1.43229	1.51264
38.2397	ROS	1.45298	1.57943	1.40764
38.2726	ROS	1.41189	1.09756	1.10327
38.3055	ROS	2.80029	2.34677	1.89646
38.5027	ROS	1.00952	1.05469	1.02419
38.5356	ROS	1.25185	1.06095	1.01999
40.0808	ROS	1.04128	0.981627	1.06937
40.1466	ROS	1.6582	1.66724	1.51653
40.574	ROS	1.7793	1.65495	1.70191
40.6068	ROS	0.92665	1.02679	0.973609
40.6397	ROS	1.13392	1.2725	1.05271
44.2233	ROS	1.24054	1.22111	1.17742
44.2562	ROS	1.35156	1.41861	1.39544
44.4205	ROS	1.20504	1.16542	1.18325
44.4534	ROS	NaN	NaN	NaN
44.5192	ROS	1.52145	1.41474	1.38651
44.5521	ROS	1.06786	1.02049	1.02643
44.6836	ROS	1.26308	1.19827	1.0815
45.0123	ROS	1.17977	1.09692	0.944957
45.0781	ROS	NaN	NaN	NaN
45.111	ROS	1.58673	1.64215	1.51166
48.826	ROS	1.18238	1.00026	NaN
49.0562	ROS	1.01977	0.942675	1.01003
49.1219	ROS	NaN	0.987302	NaN
49.2863	ROS	1.10645	1.06464	1.14706
49.3192	ROS	0.916774	0.960951	0.902909
49.3521	ROS	1.03779	1.08483	1.07139
50.0096	ROS	NaN	NaN	NaN
50.0425	ROS	1.68095	1.57305	1.50534
50.2068	ROS	NaN	NaN	NaN
50.2397	ROS	1.01922	1.02004	0.992226
54.6123	ROS	1.09315	1.08579	1.05924
54.8096	ROS	1.09423	1.05716	1.07244
54.8425	ROS	1.15	1.21471	1.19198
54.9082	ROS	1.63933	1.48135	1.61002
55.0397	ROS	0.994983	1.18452	1.02134
55.0726	ROS	0.984515	1.03769	1.02131
55.1055	ROS	1.22255	1.23628	1.25667
55.1384	ROS	1.54418	1.52464	1.581
55.2699	ROS	1.05653	1.02317	1.0129
55.3027	ROS	1.23272	1.19256	1.21816
55.3356	ROS	0.911772	0.925605	0.879766
55.3685	ROS	1.26452	1.07299	1.14601
58.9521	ROS	1.1776	1.02121	0.997341
58.9849	ROS	1.16081	1.12487	1.03053
59.0178	ROS	1.63574	1.56828	1.63317
59.0507	ROS	1.03198	0.984056	0.986126
59.1822	ROS	1.15944	1.17083	1.12405
59.2151	ROS	0.975827	0.976543	1.01318
59.2479	ROS	1.05362	1.08982	1.17173
59.2808	ROS	1.12491	1.1257	1.129
59.4123	ROS	1.14615	1.1803	1.21417
45.2753	SON	1.66793	1.81812	1.60058
45.4397	SON	2.78512	1.67933	1.34076
45.4726	SON	1.3159	1.34545	1.45636
45.5055	SON	0.99375	1.07812	NaN
45.5384	SON	3.44291	2.65278	3.36933
45.9658	SON	1.40233	1.44822	1.32355
46.1301	SON	1.52734	1.49689	1.16367
46.163	SON	1.75589	1.64366	1.50757
46.1959	SON	1.27205	1.26346	1.39453
47.0507	SON	1.1184	1.1808	1.22602
47.0836	SON	1.23972	1.17997	1.16637
47.1164	SON	1.12426	1.23948	1.14757
47.1493	SON	1.07964	1.08569	1.21737
47.3466	SON	1.08348	1.0516	1.13734
47.5767	SON	1.17567	1.19833	1.12533
47.6096	SON	2.09552	2.19116	2.47775
47.7411	SON	1.22768	1.1333	1.21796
47.8068	SON	2.31367	3.75028	NaN
49.4836	SON	1.00222	0.992482	1.02437
49.5164	SON	1.3897	1.57772	1.42342
49.5493	SON	0.959011	1.02141	1.05333
49.5822	SON	1.18706	1.20953	1.14407
49.6151	SON	1.18203	1.14369	1.33518
54.6452	SON	1.42256	1.4687	1.48011
54.711	SON	1.22771	1.20706	1.19235
54.7438	SON	1.12114	1.14042	1.1534
54.9082	SON	1.16489	1.16676	1.08735
54.9411	SON	1.21984	1.12011	1.1916
54.974	SON	1.04684	0.988455	0.999718
55.1055	SON	1.26946	1.15128	1.17897
55.1384	SON	1.13291	1.12757	1.21912
55.1712	SON	1.08165	0.982661	0.994586
55.2041	SON	1.05757	1.00789	0.947785
59.9712	SON	1.17449	1.18707	1.16002
60.0041	SON	1.65058	1.94218	2.28149
60.037	SON	1.14233	1.12076	1.1077
60.1685	SON	1.0904	1.02718	1.0643
60.2014	SON	1.21712	1.24029	1.24244
60.2342	SON	1.04571	1.06128	0.998384
60.3986	SON	1.36695	1.3726	1.44989
60.4315	SON	1.10482	1.03073	1.06394
60.4644	SON	1.10482	1.08341	1.05377
60.4973	SON	1.07358	1.11239	1.05185
60.6288	SON	1.51832	1.5997	1.54593
60.6616	SON	1.04433	0.886985	1.09766
60.6945	SON	1.3238	1.26129	1.28264
60.7274	SON	1.14314	1.14052	1.16848
60.8918	SON	1.07405	1.03887	1.0169
61.1219	SON	1.0177	1.04386	1.05054
61.1548	SON	1.03605	1.0229	1.02072
64.7712	SON	1.3169	1.24318	1.25588
64.837	SON	1.06465	1.05221	1.10601
65.0342	SON	1.94047	1.90861	1.47401
65.2644	SON	1.03232	0.93411	0.978922
65.2973	SON	1.14146	1.11199	1.10227
65.4616	SON	1.08386	1.08411	1.14952
65.5274	SON	1.04286	0.93689	1.04864
65.7575	SON	1.13536	1.10905	1.11872
65.7904	SON	1.15739	1.13877	1.11386
47.6753	TRI	1.10639	1.12868	1.15183
47.6753	TRI	0.979052	0.966051	1.00411
47.9055	TRI	1.22182	1.31105	1.17955
47.9712	TRI	1.66934	1.58308	1.47387
48.0041	TRI	1.12686	1.1743	1.13942
49.6808	TRI	1.30624	1.19956	1.34676
49.7137	TRI	1.8506	1.79404	1.86922
49.911	TRI	1.20177	1.27609	1.30592
50.3712	TRI	1.13914	1.00562	1.09946
50.4041	TRI	1.02022	1.11987	1.10069
58.2616	TRI	2.11766	2.1032	1.73261
58.3932	TRI	1.5462	1.39471	1.49803
58.6233	TRI	1.71778	1.58868	1.38807
58.6562	TRI	1.18589	1.11783	1.09148
58.8863	TRI	1.32701	1.17433	1.10208
63.7192	TRI	1.43002	1.61495	1.53312
63.9164	TRI	2.29756	2.20583	2.10531
63.9493	TRI	1.25784	1.24806	1.29635
63.9822	TRI	1.2871	1.18317	1.31836
64.1466	TRI	1.41278	1.28296	1.32277
64.2123	TRI	1.1323	1.05255	1.11389
64.2452	TRI	1.02373	1.05538	1.04619
68.9795	TRI	1.06165	1.06704	1.10475
69.0123	TRI	1.66063	1.46201	1.31881
69.2096	TRI	1.1269	1.14064	1.13201
69.2753	TRI	1.02904	1.03339	1.02184
69.4397	TRI	1.66499	1.33109	1.4297
69.4726	TRI	1.06458	1.12423	1.03703
69.7027	TRI	1.16062	1.07708	1.11478
69.7356	TRI	1.08494	1.03325	1.09045
69.7685	TRI	1.1913	1.04463	1.03635
51.9822	UNI	1.11404	1.12993	1.022
52.0151	UNI	1.11996	1.15478	1.1314
52.0479	UNI	1.18723	1.25496	1.22911
52.1795	UNI	1.14793	1.17554	1.10546
52.2123	UNI	1.62195	1.50472	1.55864
52.2452	UNI	1.03193	1.06202	1.02663
52.2781	UNI	1.54615	1.556	1.39032
52.4753	UNI	1.22747	1.20392	1.163
52.5082	UNI	1.29822	1.27898	1.27463
52.6397	UNI	1.23845	1.20497	1.31952
52.6726	UNI	0.98894	1.00938	1.02045
52.7055	UNI	1.19582	1.09438	1.04535
52.7384	UNI	1.51537	1.41215	NaN
52.837	UNI	1.56203	1.39085	1.39152
52.9027	UNI	1.16768	1.10035	1.05584
52.9356	UNI	1.45134	1.26539	1.45917
57.5384	UNI	1.29273	1.32551	1.26042
57.7027	UNI	1.2437	1.12942	1.21936
57.7356	UNI	1.17629	1.18983	1.19176
57.7685	UNI	1.05833	0.994001	0.998842
58.163	UNI	1.54208	1.30582	1.4168
58.1959	UNI	1.08265	1.03095	1.10435
58.2288	UNI	0.97767	0.967177	0.95059
58.2616	UNI	1.19338	1.10825	1.10923
58.3932	UNI	1.38381	1.29954	1.20566
58.426	UNI	1.70146	1.8252	1.89854
58.4589	UNI	1.16491	1.15617	1.03204
62.7658	UNI	1.17299	1.08124	1.17991
62.7986	UNI	1.18508	1.04748	1.0012
62.9959	UNI	1.11724	1.21962	1.1123
63.0288	UNI	1.14241	1.18975	1.14615
63.0616	UNI	1.34915	1.53199	1.29142
63.2918	UNI	0.992383	0.984079	1.00046
63.489	UNI	1.19779	1.07064	1.01057
63.5548	UNI	1.15278	1.22201	1.08939
68.3219	UNI	2.98666	2.30949	1.75808
68.3548	UNI	1.11827	1.0662	1.11921
68.3877	UNI	1.18573	1.09379	1.06532
68.5521	UNI	1.35748	1.40187	1.49328
68.5849	UNI	1.25514	1.17067	1.16762
68.6178	UNI	1.14583	NaN	NaN
68.7493	UNI	1.00454	1.00355	1.00081
68.8151	UNI	1.48379	1.26655	1.56124
68.8479	UNI	1.1941	1.0723	1.02186
69.0123	UNI	0.987619	0.964286	1.0068
69.0452	UNI	1.18786	1.05672	1.1484
69.0781	UNI	1.26522	1.16545	1.12127
69.2096	UNI	1.29421	1.31013	1.187
69.2425	UNI	1.25834	1.15746	1.28428
69.2753	UNI	1.01532	0.967752	1.02903
69.3082	UNI	1.57936	1.53519	1.4799
69.4397	UNI	1.86475	1.49164	1.72073
69.4726	UNI	1.47765	1.35529	1.39627
69.5055	UNI	1.57265	1.57115	1.64159
69.5384	UNI	1.10505	1.13821	1.17151
73.8452	UNI	1.0648	1.0925	1.10849
73.8781	UNI	1.12591	1.12021	1.10146
74.0753	UNI	1.11663	1.16177	1.16618
74.1411	UNI	1.10303	1.14643	1.08936
74.2726	UNI	1.12201	1.093	1.10702
74.3055	UNI	1.22908	1.18666	1.13073
74.3384	UNI	1.08438	1.09184	1.08783
74.3712	UNI	1.05985	1.15772	1.07083
74.5027	UNI	1.16613	1.22277	1.18406
74.5356	UNI	1.19831	1.24712	1.22217
74.5685	UNI	1.08194	1.05706	1.07353
74.7329	UNI	1.09075	1.07583	1.09047
74.7658	UNI	1.07636	1.03134	1.08375
74.7986	UNI	1.21421	1.18062	1.20416
74.8315	UNI	1.02063	1.05042	1.02353
47.4452	VIK	1.11236	1.40826	1.39805
47.6096	VIK	0.95381	1.00397	NaN
47.6096	VIK	NaN	NaN	NaN
47.6425	VIK	0.997577	0.972077	0.995362
47.8397	VIK	1.17226	1.15954	1.05889
47.9055	VIK	1.09377	1.09033	1.00443
48.7274	VIK	2.9988	2.50885	1.91798
49.9438	VIK	1.10307	1.13831	1.11726
50.6342	VIK	1.19181	1.19154	1.21651
50.6671	VIK	1.14554	1.10522	1.10428
53.7904	VIK	1.65114	NaN	1.74532
54.0205	VIK	1.0666	1.26931	1.06457
54.0863	VIK	1.04405	0.962857	1.10213
54.1192	VIK	1.09713	1.23853	1.51687
54.3493	VIK	1.0524	1.11353	1.04044
54.3493	VIK	1.07655	1.04732	1.0374
54.3493	VIK	1.07262	1.02497	1.08703
54.6123	VIK	0.969318	0.952346	0.946302
54.6452	VIK	1.16492	1.12137	1.19909
64.6397	VIK	1.10051	1.0544	1.09473
65.1	VIK	1.19535	1.19126	1.08775
65.1329	VIK	1.32466	1.47531	1.49344
65.2973	VIK	1.45208	1.25984	1.25805
65.5603	VIK	1.14127	1.08207	1.1045
69.7685	VIK	1.036	1.08463	1.03243
69.9329	VIK	1.16153	1.14618	1.51926
70.163	VIK	2.09334	2.38548	2.20902
70.3932	VIK	1.00878	1.00995	1.05188
70.5904	VIK	1.01226	0.985617	0.984973
70.9192	VIK	2.14936	2.19925	2.24454
