# Supplementary material for: Longitudinal measures of monkey brain structure and activity through adolescence predict cognitive maturation
Source: Nat Neurosci. 2025 Oct 27;28(11):2344–55. doi: 10.1038/s41593-025-02076-0 (PMC12586175; doi:10.1038/s41593-025-02076-0)
Supplement: Supplementary file 3 — Source data for Figs. 1–6 and Extended Data Figs. 1 and 3–9. [file 41593_2025_2076_MOESM3_ESM.zip › NN_sourcefile/Fig3a.xlsx]

## Sheet: cue_sess_temp_dim
temp_dim	sess	mature	age	ID
3.15206	QUA001_1	-8.25205	48.2301	QUA
2.76008	QUA002_1	-8.21918	48.263	QUA
3.56284	QUA003_1	-8.1863	48.2959	QUA
2.65053	QUA004_1	-8.15342	48.3288	QUA
3.66774	QUA008_1	-6.80548	49.6767	QUA
3.56888	QUA009_1	-6.7726	49.7096	QUA
NaN	QUA018_1	-2.99178	53.4904	QUA
3.24011	QUA021_1	-2.89315	53.589	QUA
3.83459	QUA022_1	-2.86027	53.6219	QUA
3.35433	QUA023_1	-2.72877	53.7534	QUA
2.26506	QUA024_1	-2.69589	53.7863	QUA
3.19413	QUA025_1	-2.66301	53.8192	QUA
2.91121	QUA026_1	-2.63014	53.8521	QUA
2.83143	QUA027_1	-2.49863	53.9836	QUA
2.76096	QUA028_1	-2.46575	54.0164	QUA
2.88576	oli002_1	-12.6247	46.4548	OLI
3.13407	oli006_1	-12.3945	46.6849	OLI
2.85167	oli009_1	-11.9671	47.1123	OLI
2.63504	oli010_1	-11.9342	47.1452	OLI
3.65783	oli013_1	-10.8493	48.2301	OLI
4.18841	oli014_1	-10.8164	48.263	OLI
3.02612	oli016_1	-10.6192	48.4603	OLI
1.34409	oli017_1	-10.5863	48.4932	OLI
1.89081	oli018_1	-10.5534	48.526	OLI
3.17591	oli019_1	-10.5205	48.5589	OLI
1.83408	oli022_1	-10.3233	48.7562	OLI
2.63211	oli023_1	-10.2904	48.789	OLI
3.98954	oli025_1	-5.55616	53.5233	OLI
3.26771	oli027_1	-5.49041	53.589	OLI
3.46245	oli028_1	-5.45753	53.6219	OLI
2.49883	oli029_1	-5.32603	53.7534	OLI
1.74123	oli030_1	-5.29315	53.7863	OLI
2.83848	oli031_1	-5.26027	53.8192	OLI
3.7933	oli032_1	-5.2274	53.8521	OLI
2.5851	oli033_1	-5.06301	54.0164	OLI
3.21986	oli034_1	-5.03014	54.0493	OLI
2.92084	oli037_1	-0.657534	58.4219	OLI
3.21838	oli038_1	-0.624658	58.4548	OLI
2.85845	oli039_1	-0.493151	58.5863	OLI
3.26386	oli040_1	-0.460274	58.6192	OLI
3.57818	oli041_1	-0.427397	58.6521	OLI
3.95047	oli043_1	-0.263014	58.8164	OLI
3.49892	oli044_1	-0.230137	58.8493	OLI
3.33736	oli045_1	-0.0328767	59.0466	OLI
3.33787	oli046_1	0	59.0795	OLI
3.57309	oli047_1	0.0328767	59.1123	OLI
4.07525	oli049_1	4.60274	63.6822	OLI
3.63372	oli050_1	4.66849	63.7479	OLI
2.84199	oli051_1	4.8	63.8795	OLI
3.29794	oli052_1	4.83288	63.9123	OLI
3.62201	oli054_1	4.89863	63.9781	OLI
2.81837	oli055_1	5.03014	64.1096	OLI
3.94384	oli056_1	5.06301	64.1425	OLI
3.347	oli057_1	5.09589	64.1753	OLI
1.5291	oli058_1	5.12877	64.2082	OLI
3.06489	oli059_1	5.26027	64.3397	OLI
1.63791	oli060_1	5.29315	64.3726	OLI
3.79848	oli061_1	5.32603	64.4055	OLI
3.47133	oli062_1	5.3589	64.4384	OLI
2.79711	oli063_1	5.49041	64.5699	OLI
2.98919	oli064_1	5.52329	64.6027	OLI
2.29563	oli065_1	5.55616	64.6356	OLI
2.6962	oli066_1	5.58904	64.6685	OLI
3.39823	oli070_1	10.126	69.2055	OLI
NaN	oli071_1	10.1589	69.2384	OLI
3.30117	oli072_1	10.3233	69.4027	OLI
3.82423	oli073_1	10.3562	69.4356	OLI
NaN	pic001_1	-30.9041	46.6521	PIC
4.33735	pic003_1	-30.8384	46.7178	PIC
NaN	pic007_1	-30.2466	47.3096	PIC
1	pic008_1	-30.2137	47.3425	PIC
1.26178	pic009_1	-30.1808	47.3753	PIC
3.48163	pic010_1	-30.0164	47.5397	PIC
NaN	pic012_1	-29.9507	47.6055	PIC
3.93564	pic013_1	-29.7863	47.7699	PIC
2.22197	pic014_1	-29.7534	47.8027	PIC
2.20969	pic018_1	-24.6247	52.9315	PIC
2.60028	pic019_1	-24.4932	53.063	PIC
2.9589	pic020_1	-24.4603	53.0959	PIC
3.09383	pic021_1	-24.4274	53.1288	PIC
2.23282	pic022_1	-24.3945	53.1616	PIC
3.53261	pic023_1	-24.263	53.2932	PIC
1.56052	pic024_1	-24.2301	53.326	PIC
NaN	pic026_1	-24.1644	53.3918	PIC
1.27297	pic028_1	-24	53.5562	PIC
3.2363	pic030_1	-23.9342	53.6219	PIC
1.41908	pic031_1	-20.3178	57.2384	PIC
3.84125	pic032_1	-20.2849	57.2712	PIC
2.57272	pic033_1	-20.1205	57.4356	PIC
3.1016	pic035_1	-20.0548	57.5014	PIC
3.45479	pic036_1	-19.8575	57.6986	PIC
3.42826	pic037_1	-19.6603	57.8959	PIC
3.64385	pic038_1	-19.6274	57.9288	PIC
3.90194	pic040_1	-19.4301	58.126	PIC
2.61698	pic041_1	-19.3973	58.1589	PIC
1.81173	pic042_1	-19.3644	58.1918	PIC
2.88228	pic043_1	-19.3315	58.2247	PIC
2.25093	pic045_1	-19.1671	58.389	PIC
3.51248	pic046_1	-19.1342	58.4219	PIC
2.44512	pic047_1	-19.1014	58.4548	PIC
3.63461	pic048_1	-18.9699	58.5863	PIC
2.71249	pic049_1	-18.937	58.6192	PIC
3.60675	pic050_1	-18.9041	58.6521	PIC
3.34563	pic051_1	-18.8712	58.6849	PIC
2.94079	pic052_1	-15.0575	62.4986	PIC
3.39196	pic053_1	-15.0247	62.5315	PIC
3.73443	pic055_1	-14.9589	62.5973	PIC
3.31519	pic056_1	-14.8274	62.7288	PIC
4.11911	pic057_1	-14.7945	62.7616	PIC
3.84837	pic058_1	-14.7616	62.7945	PIC
3.317	pic059_1	-14.5644	62.9918	PIC
2.77028	pic061_1	-14.4986	63.0575	PIC
3.16504	pic062_1	-14.3671	63.189	PIC
3.21849	pic063_1	-14.3342	63.2219	PIC
3.63065	pic064_1	-14.3014	63.2548	PIC
3.36091	pic065_1	-14.137	63.4192	PIC
3.56356	pic066_1	-14.1041	63.4521	PIC
3.35553	pic067_1	-14.0712	63.4849	PIC
2.38648	pic068_1	-14.0384	63.5178	PIC
2.28133	ros012_1	-20.0219	46.0274	ROS
NaN	ros013_1	-19.8904	46.1589	ROS
2.60823	ros014_1	-19.8575	46.1918	ROS
3.92675	ros015_1	-19.8247	46.2247	ROS
2.02138	ros016_1	-19.6603	46.389	ROS
3.55494	ros017_1	-19.6274	46.4219	ROS
2.54731	ros018_1	-19.5945	46.4548	ROS
4.33128	ros020_1	-19.3973	46.6521	ROS
2.78839	ros021_1	-19.3644	46.6849	ROS
3.53355	ros025_1	-17.8192	48.2301	ROS
3.50935	ros026_1	-17.7534	48.2959	ROS
3.02543	ros028_1	-17.326	48.7233	ROS
3.91578	ros029_1	-17.2932	48.7562	ROS
3.78877	ros030_1	-17.2603	48.789	ROS
3.47352	ros031_1	-13.6767	52.3726	ROS
3.03348	ros032_1	-13.6438	52.4055	ROS
2.81089	ros033_1	-13.4795	52.5699	ROS
3.67771	ros034_1	-13.4466	52.6027	ROS
3.44963	ros036_1	-13.3808	52.6685	ROS
4.10943	ros037_1	-13.3479	52.7014	ROS
4.22302	ros038_1	-13.2164	52.8329	ROS
4.68114	ros041_1	-12.8877	53.1616	ROS
2.92771	ros043_1	-12.8219	53.2274	ROS
3.54118	ros044_1	-12.789	53.2603	ROS
3.74615	ros047_1	-9.07397	56.9753	ROS
3.96326	ros051_1	-8.84384	57.2055	ROS
4	ros053_1	-8.77808	57.2712	ROS
2.51365	ros055_1	-8.6137	57.4356	ROS
4.4866	ros056_1	-8.58082	57.4685	ROS
3.74514	ros057_1	-8.54795	57.5014	ROS
NaN	ros065_1	-7.89041	58.1589	ROS
4.38859	ros066_1	-7.85753	58.1918	ROS
3.63441	ros068_1	-7.69315	58.3562	ROS
3.09492	ros069_1	-7.66027	58.389	ROS
3.45032	ros072_1	-3.28767	62.7616	ROS
3.68182	ros075_1	-3.09041	62.9589	ROS
3.97405	ros076_1	-3.05753	62.9918	ROS
4.41473	ros077_1	-2.99178	63.0575	ROS
2.92694	ros078_1	-2.86027	63.189	ROS
3.03238	ros079_1	-2.8274	63.2219	ROS
3.95104	ros080_1	-2.79452	63.2548	ROS
3.29397	ros081_1	-2.76164	63.2877	ROS
2.76357	ros082_1	-2.63014	63.4192	ROS
3.7336	ros083_1	-2.59726	63.4521	ROS
3.17003	ros084_1	-2.56438	63.4849	ROS
3.36422	ros085_1	-2.53151	63.5178	ROS
3.71054	ros086_1	1.05205	67.1014	ROS
3.92674	ros087_1	1.08493	67.1342	ROS
3.8222	ros088_1	1.11781	67.1671	ROS
3.63338	ros089_1	1.15068	67.2	ROS
3.63295	ros090_1	1.28219	67.3315	ROS
3.71134	ros091_1	1.31507	67.3644	ROS
3.7889	ros092_1	1.34795	67.3973	ROS
3.62997	ros093_1	1.38082	67.4301	ROS
2.95709	ros094_1	1.51233	67.5616	ROS
3.16274	ros095_1	1.54521	67.5945	ROS
4.51104	son011_1	-12.6247	42.0822	SON
3.12767	son013_1	-12.4603	42.2466	SON
3.55878	son014_1	-12.4274	42.2795	SON
3.22934	son015_1	-12.3945	42.3123	SON
2.88472	son016_1	-12.3616	42.3452	SON
4.0535	son019_1	-11.9342	42.7726	SON
2.13316	son021_1	-11.7699	42.937	SON
4.05697	son022_1	-11.737	42.9699	SON
3.95593	son023_1	-11.7041	43.0027	SON
4.02636	son024_1	-10.8493	43.8575	SON
3.35464	son025_1	-10.8164	43.8904	SON
3.76765	son026_1	-10.7836	43.9233	SON
3.60318	son027_1	-10.7507	43.9562	SON
3.41649	son030_1	-10.5534	44.1534	SON
3.66528	son032_1	-10.3233	44.3836	SON
4.17345	son033_1	-10.2904	44.4164	SON
3.48036	son034_1	-10.1589	44.5479	SON
1.33604	son036_1	-10.0932	44.6137	SON
3.96443	son038_1	-8.41644	46.2904	SON
2.00862	son039_1	-8.38356	46.3233	SON
4.28223	son040_1	-8.35068	46.3562	SON
3.7547	son041_1	-8.31781	46.389	SON
2.4217	son042_1	-8.28493	46.4219	SON
3.00291	son043_1	-3.25479	51.4521	SON
4.40723	son044_1	-3.22192	51.4849	SON
3.71216	son045_1	-3.18904	51.5178	SON
3.48332	son046_1	-3.15616	51.5507	SON
3.58143	son047_1	-2.99178	51.7151	SON
3.96439	son048_1	-2.9589	51.7479	SON
3.85653	son049_1	-2.92603	51.7808	SON
3.29132	son050_1	-2.79452	51.9123	SON
3.14862	son051_1	-2.76164	51.9452	SON
3.67807	son052_1	-2.72877	51.9781	SON
4.0381	son053_1	-2.69589	52.011	SON
NaN	son054_1	2.07123	56.7781	SON
3.49522	son055_1	2.10411	56.811	SON
3.48745	son056_1	2.13699	56.8438	SON
3.98069	son057_1	2.26849	56.9753	SON
3.91579	son058_1	2.30137	57.0082	SON
3.68755	son059_1	2.33425	57.0411	SON
3.29553	son060_1	2.49863	57.2055	SON
NaN	son061_1	2.53151	57.2384	SON
3.43611	son062_1	2.56438	57.2712	SON
3.49676	son063_1	2.59726	57.3041	SON
3.52512	son064_1	2.72877	57.4356	SON
4.38971	son065_1	2.76164	57.4685	SON
3.8436	son066_1	2.79452	57.5014	SON
3.41336	son067_1	2.8274	57.5342	SON
3.65479	son069_1	2.99178	57.6986	SON
2.99928	son071_1	3.22192	57.9288	SON
4.18476	son072_1	3.25479	57.9616	SON
3.52515	son073_1	6.87123	61.5781	SON
3.32678	son074_1	6.90411	61.611	SON
3.74947	son075_1	6.93699	61.6438	SON
2.58248	son076_1	7.13425	61.8411	SON
3.56445	son079_1	7.36438	62.0712	SON
3.41092	son080_1	7.39726	62.1041	SON
3.54702	son082_1	7.56164	62.2685	SON
2.81167	son084_1	7.6274	62.3342	SON
3.618	son086_1	7.85753	62.5644	SON
3.65013	son087_1	7.89041	62.5973	SON
3.43761	tri001_1	-10.2247	39.5836	TRI
3.87759	tri002_1	-10.2247	39.5836	TRI
3.27008	tri003_1	-10.1918	39.6164	TRI
2.71295	tri006_1	-9.99452	39.8137	TRI
2.89861	tri008_1	-9.92877	39.8795	TRI
3.01327	tri009_1	-9.89589	39.9123	TRI
1.74302	tri010_1	-9.76438	40.0438	TRI
2.72492	tri015_1	-8.25205	41.5562	TRI
3.73473	tri016_1	-8.21918	41.589	TRI
3.16717	tri017_1	-8.1863	41.6219	TRI
3.77025	tri020_1	-7.98904	41.8192	TRI
3.46487	tri023_1	-7.52877	42.2795	TRI
3.14972	tri024_1	-7.49589	42.3123	TRI
NaN	tri025_1	-7.46301	42.3452	TRI
4.43646	tri042_1	0.361644	50.1699	TRI
3.067	tri043_1	0.493151	50.3014	TRI
3.64617	tri046_1	0.723288	50.5315	TRI
3.94198	tri047_1	0.756164	50.5644	TRI
3.49574	tri051_1	0.986301	50.7945	TRI
3.14782	tri063_1	5.81918	55.6274	TRI
3.51261	tri065_1	6.01644	55.8247	TRI
3.75793	tri066_1	6.04932	55.8575	TRI
3.30195	tri067_1	6.08219	55.8904	TRI
3.0831	tri068_1	6.24658	56.0548	TRI
3.71763	tri070_1	6.31233	56.1205	TRI
2.76195	tri071_1	6.34521	56.1534	TRI
3.54307	tri076_1	11.0795	60.8877	TRI
2.24982	tri077_1	11.1123	60.9205	TRI
NaN	tri078_1	11.3096	61.1178	TRI
4.03993	tri080_1	11.3753	61.1836	TRI
2.69749	tri082_1	11.5397	61.3479	TRI
3.84734	tri083_1	11.5726	61.3808	TRI
NaN	tri086_1	11.8027	61.611	TRI
3.62099	tri087_1	11.8356	61.6438	TRI
3.8658	tri088_1	11.8685	61.6767	TRI
NaN	uni001_1	-5.91781	38.663	UNI
2.24486	uni002_1	-5.88493	38.6959	UNI
3.47563	uni003_1	-5.85205	38.7288	UNI
2.68593	uni004_1	-5.72055	38.8603	UNI
2.52113	uni005_1	-5.68767	38.8932	UNI
3.43817	uni006_1	-5.65479	38.926	UNI
2.25562	uni007_1	-5.62192	38.9589	UNI
1.9415	uni008_1	-5.45753	39.1233	UNI
3.00328	uni009_1	-5.42466	39.1562	UNI
2.61995	uni010_1	-5.39178	39.189	UNI
3.10224	uni011_1	-5.26027	39.3205	UNI
3.94079	uni012_1	-5.2274	39.3534	UNI
2.94713	uni013_1	-5.19452	39.3863	UNI
2.49226	uni014_1	-5.16164	39.4192	UNI
NaN	uni015_1	-5.06301	39.5178	UNI
3.05704	uni016_1	-4.99726	39.5836	UNI
4.16917	uni017_1	-4.96438	39.6164	UNI
1.8285	uni025_1	-0.394521	44.1863	UNI
3.39296	uni026_1	-0.361644	44.2192	UNI
3.57651	uni027_1	-0.19726	44.3836	UNI
2.92171	uni028_1	-0.164384	44.4164	UNI
3.43115	uni029_1	-0.131507	44.4493	UNI
4.00086	uni031_1	0.263014	44.8438	UNI
3.37395	uni032_1	0.29589	44.8767	UNI
3.52431	uni033_1	0.328767	44.9096	UNI
3.02071	uni034_1	0.361644	44.9425	UNI
3.15279	uni035_1	0.493151	45.074	UNI
3.30874	uni036_1	0.526027	45.1068	UNI
2.86334	uni037_1	0.558904	45.1397	UNI
1.16228	uni038_1	0.591781	45.1726	UNI
3.46315	uni039_1	4.86575	49.4466	UNI
3.68469	uni040_1	4.89863	49.4795	UNI
2.26339	uni041_1	4.93151	49.5123	UNI
3.41979	uni042_1	5.09589	49.6767	UNI
3.78576	uni043_1	5.12877	49.7096	UNI
3.52912	uni044_1	5.16164	49.7425	UNI
4.16808	uni048_1	5.39178	49.9726	UNI
3.38609	uni049_1	5.42466	50.0055	UNI
2.85412	uni051_1	5.58904	50.1699	UNI
4.0178	uni053_1	5.65479	50.2356	UNI
3.1757	uni054_1	10.4219	55.0027	UNI
3.82565	uni055_1	10.4548	55.0356	UNI
3.44971	uni056_1	10.4877	55.0685	UNI
3.96609	uni058_1	10.6521	55.2329	UNI
2.94483	uni059_1	10.6849	55.2658	UNI
3.58055	uni060_1	10.7178	55.2986	UNI
2.91478	uni061_1	10.8493	55.4301	UNI
2.69216	uni062_1	10.9151	55.4959	UNI
3.00739	uni063_1	10.9479	55.5288	UNI
3.65157	uni064_1	11.1123	55.6932	UNI
3.62483	uni065_1	11.1452	55.726	UNI
3.03915	uni066_1	11.1781	55.7589	UNI
2.49708	uni067_1	11.3096	55.8904	UNI
3.02193	uni068_1	11.3425	55.9233	UNI
3.99988	uni069_1	11.3753	55.9562	UNI
2.83208	uni070_1	11.4082	55.989	UNI
2.98304	uni071_1	11.5397	56.1205	UNI
1.98515	uni072_1	11.5726	56.1534	UNI
3.25345	uni073_1	11.6055	56.1863	UNI
3.66467	uni074_1	11.6384	56.2192	UNI
4.15258	uni076_1	15.9452	60.526	UNI
3.59599	uni077_1	15.9781	60.5589	UNI
3.86693	uni078_1	16.1753	60.7562	UNI
3.68965	uni079_1	16.2411	60.8219	UNI
3.88672	uni080_1	16.3726	60.9534	UNI
3.29449	uni081_1	16.4055	60.9863	UNI
4.11129	uni082_1	16.4384	61.0192	UNI
2.93224	uni083_1	16.4712	61.0521	UNI
3.49839	uni084_1	16.6027	61.1836	UNI
3.14584	uni085_1	16.6356	61.2164	UNI
NaN	uni086_1	16.6685	61.2493	UNI
3.54178	uni087_1	16.8329	61.4137	UNI
NaN	uni088_1	16.8658	61.4466	UNI
3.38835	uni089_1	16.8986	61.4795	UNI
2.95912	uni090_1	16.9315	61.5123	UNI
NaN	vik004_1	-10.4548	44.6137	VIK
4.5361	vik006_1	-10.2904	44.7781	VIK
2.73544	vik007_1	-10.2904	44.7781	VIK
4.11694	vik008_1	-10.2575	44.811	VIK
2.77247	vik009_1	-10.2247	44.8438	VIK
3.94216	vik011_1	-10.0603	45.0082	VIK
3.93548	vik014_1	-9.99452	45.074	VIK
2.36961	vik021_1	-9.1726	45.8959	VIK
3.43695	vik024_1	-7.95616	47.1123	VIK
4.12623	vik026_1	-7.69315	47.3753	VIK
NaN	vik027_1	-7.56164	47.5068	VIK
3.53633	vik029_1	-7.26575	47.8027	VIK
3.12249	vik030_1	-7.23288	47.8356	VIK
3.05846	vik033_1	-7.03562	48.0329	VIK
3.44037	vik034_1	-4.10959	50.9589	VIK
2.31245	vik037_1	-3.87945	51.189	VIK
3.46232	vik039_1	-3.8137	51.2548	VIK
4.44406	vik040_1	-3.78082	51.2877	VIK
3.25789	vik042_1	-3.55068	51.5178	VIK
3.82453	vik043_1	-3.55068	51.5178	VIK
2.84634	vik044_1	-3.55068	51.5178	VIK
3.90566	vik046_1	-3.28767	51.7808	VIK
3.4052	vik047_1	-3.25479	51.8137	VIK
3.59596	vik051_1	6.73973	61.8082	VIK
4.05753	vik057_1	7.2	62.2685	VIK
2.73383	vik058_1	7.23288	62.3014	VIK
3.59012	vik060_1	7.39726	62.4658	VIK
3.44515	vik064_1	7.6274	62.6959	VIK
3.14165	vik065_1	7.66027	62.7288	VIK
3.91676	vik068_1	11.8685	66.937	VIK
3.37352	vik069_1	12.0329	67.1014	VIK
3.59165	vik072_1	12.263	67.3315	VIK
3.79459	vik076_1	12.4932	67.5616	VIK
3.37948	vik077_1	12.6904	67.7589	VIK
3.85935	vik083_1	13.0192	68.0877	VIK
