# Supplementary material for: Longitudinal measures of monkey brain structure and activity through adolescence predict cognitive maturation
Source: Nat Neurosci. 2025 Oct 27;28(11):2344–55. doi: 10.1038/s41593-025-02076-0 (PMC12586175; doi:10.1038/s41593-025-02076-0)
Supplement: Supplementary file 3 — Source data for Figs. 1–6 and Extended Data Figs. 1 and 3–9. [file 41593_2025_2076_MOESM3_ESM.zip › NN_sourcefile/Fig3b.xlsx]

## Sheet: eff_dim_pop_500boot_20group_200
mature	eff_dim	ID
-28.0153	8.89171	All
-28.0132	9.64311	All
-27.1299	10.5838	All
-28.0033	10.7106	All
-27.4597	10.5374	All
-27.6395	8.67206	All
-27.8838	9.66571	All
-27.2077	10.2625	All
-27.8258	10.0148	All
-27.0663	9.16031	All
-28.046	8.2535	All
-28.8099	9.55186	All
-27.0915	10.3105	All
-28.0088	10.273	All
-28.0734	8.93065	All
-27.7063	9.30983	All
-27.8038	11.3459	All
-28.1732	9.52589	All
-27.874	10.2505	All
-27.1978	9.22618	All
-26.8986	9.29562	All
-27.9463	9.66888	All
-28.6488	9.75837	All
-27.6285	9.29605	All
-28.4811	10.2022	All
-27.1145	7.91649	All
-28.6312	8.92489	All
-28.8581	9.58171	All
-28.0132	8.08868	All
-27.6647	10.7923	All
-28.9216	8.12658	All
-28.4647	10.1602	All
-27.5956	8.807	All
-28.1392	9.28298	All
-27.7567	11.4635	All
-27.6636	9.12348	All
-29.0203	7.57186	All
-28.1151	10.449	All
-27.5627	9.03163	All
-27.8959	9.23679	All
-28.24	9.96864	All
-27.7195	9.51034	All
-28.6356	10.4686	All
-27.3249	11.4019	All
-26.7036	11.8029	All
-27.074	9.8995	All
-27.0827	10.7933	All
-28.0778	8.83242	All
-28.4877	10.1356	All
-27.8652	11.3666	All
-27.9288	10.3818	All
-28.3551	9.83853	All
-27.6658	11.1471	All
-29.1912	8.98572	All
-27.8652	7.83643	All
-27.4225	9.18585	All
-27.5332	9.1857	All
-28.48	8.91412	All
-28.5874	7.29019	All
-27.7852	10.5755	All
-27.1332	10.0378	All
-28.4581	9.4274	All
-27.6789	10.1495	All
-27.1649	9.4183	All
-27.9507	9.08145	All
-27.874	10.442	All
-28.2312	10.2411	All
-27.829	9.95395	All
-28.0592	9.7396	All
-27.9123	8.70529	All
-28.6696	8.07684	All
-28.6553	9.1937	All
-27.3775	10.6977	All
-27.6395	9.10919	All
-27.9353	9.73966	All
-27.7885	10.5885	All
-27.3918	10.5491	All
-27.7381	10.0413	All
-27.669	10.7037	All
-27.7359	10.2855	All
-27.0827	11.1847	All
-27.8597	9.63827	All
-27.8652	9.75663	All
-28.0088	8.625	All
-28.0153	9.17049	All
-28.1381	9.0368	All
-28.5315	10.2757	All
-28.0953	8.91729	All
-28.3058	10.5668	All
-27.9266	9.88476	All
-28.4679	9.74301	All
-27.8225	9.35286	All
-27.3655	10.2091	All
-27.5441	9.30944	All
-27.8411	9.29371	All
-28.0899	9.07076	All
-28.3211	9.33671	All
-27.9518	9.30146	All
-28.3638	9.1951	All
-28.2827	8.8128	All
-28.0142	8.64067	All
-28.4307	8.67644	All
-27.3118	10.1215	All
-27.7315	9.57126	All
-27.44	8.30147	All
-28.2652	11.5087	All
-28.3025	8.88168	All
-28.3036	9.04016	All
-27.8641	10.337	All
-27.8455	10.01	All
-28.5107	10.8143	All
-27.9978	9.62402	All
-27.9562	9.44226	All
-28.0723	11.6546	All
-26.9216	9.37975	All
-28.4142	9.59983	All
-27.9145	10.2389	All
-27.8937	8.88092	All
-28.5173	7.96002	All
-28.4625	10.2631	All
-28.7945	9.90148	All
-28.8592	10.5879	All
-28.5227	9.73399	All
-28.5293	9.25109	All
-27.2504	11.2398	All
-27.4345	9.64617	All
-27.509	9.47407	All
-28.4307	9.89768	All
-28.2795	9.74999	All
-28.2159	10.611	All
-27.8586	11.1001	All
-27.8137	10.3731	All
-28.6345	10.061	All
-27.5441	11.4329	All
-27.8893	12.3482	All
-27.4148	10.6136	All
-28.2838	9.52127	All
-27.6449	9.57041	All
-26.9468	10.0338	All
-27.2625	9.99642	All
-27.8553	7.98559	All
-28.0844	9.81076	All
-28.6312	10.5811	All
-28.2049	8.64899	All
-28.2729	11.3606	All
-28.0241	10.9014	All
-27.4816	11.1654	All
-27.8444	10.3878	All
-27.5211	10.2942	All
-28.1008	9.55616	All
-28.0581	9.83575	All
-26.9951	10.4631	All
-27.9397	10.3066	All
-27.2942	9.85146	All
-27.8104	9.33644	All
-27.5814	9.72525	All
-28.2126	10.045	All
-27.0762	10.1802	All
-27.5058	9.03126	All
-28.0679	10.419	All
-27.4707	10.5881	All
-28.1677	8.83848	All
-27.7611	11.5207	All
-27.9353	7.92226	All
-27.9058	9.91691	All
-26.7222	10.5596	All
-26.5468	9.14229	All
-27.6395	9.62333	All
-28.0405	9.62548	All
-28.3682	8.52748	All
-28.5326	10.2902	All
-27.577	10.0369	All
-28.4822	7.01024	All
-27.0005	7.07606	All
-28.2542	9.75773	All
-27.0422	7.58997	All
-26.9162	10.7552	All
-27.3151	10.702	All
-27.9649	9.29036	All
-28.491	9.65456	All
-27.8378	7.83523	All
-27.3348	8.97875	All
-27.5397	9.17659	All
-28.4416	10.212	All
-27.7293	8.63453	All
-27.4827	7.19761	All
-28.2641	9.29049	All
-27.8279	10.3884	All
-28.0482	9.61235	All
-27.8466	8.62594	All
-28.3266	10.1818	All
-28.2049	10.8358	All
-27.0948	9.53554	All
-28.1008	10.79	All
-28.0252	9.60979	All
-27.5978	10.6243	All
-27.8027	10.5713	All
-27.6559	9.62712	All
-27.7589	9.19688	All
-26.9874	9.29607	All
-28.6959	9.86882	All
-28.5238	9.62529	All
-27.4575	9.95354	All
-27.7699	10.4698	All
-27.2658	9.75571	All
-28.286	10.0842	All
-27.0181	9.68853	All
-28.1589	9.24688	All
-27.6668	10.1217	All
-27.7403	9.57333	All
-28.2915	9.55035	All
-28.1852	10.6757	All
-27.8521	10.0096	All
-28.0964	10.7176	All
-27.2975	10.1347	All
-27.897	10.3209	All
-27.6767	9.94835	All
-27.6833	9.37582	All
-28.3123	10.7262	All
-27.6603	8.79323	All
-27.9025	8.07519	All
-28.103	10.0613	All
-28.4493	9.13204	All
-28.0899	9.35671	All
-28.5545	8.90666	All
-27.8696	10.0612	All
-27.6811	11.3737	All
-27.8378	9.93461	All
-27.6307	11.3883	All
-28.0921	9.63489	All
-27.4071	10.6248	All
-27.9123	8.95504	All
-27.497	9.7544	All
-29.086	9.98971	All
-27.7282	11.2221	All
-27.4422	10.3561	All
-28.1293	9.74427	All
-28.1008	10.9545	All
-27.2811	10.4203	All
-27.5178	10.6618	All
-28.3419	9.15861	All
-28.2236	9.60218	All
-27.314	10.1712	All
-28.2641	9.81129	All
-27.8038	9.35085	All
-27.8652	9.88807	All
-27.5386	10.2844	All
-27.6975	10.0512	All
-27.451	10.133	All
-27.5123	11.3488	All
-27.3008	8.60462	All
-27.4652	9.67237	All
-28.0668	9.34439	All
-27.4959	10.1398	All
-27.0838	10.3509	All
-28.2203	11.265	All
-28.4405	11.3659	All
-27.5299	11.3198	All
-28.0712	10.9229	All
-28.2137	10.5664	All
-28.5129	8.12776	All
-27.4641	9.79712	All
-27.7118	11.3217	All
-28.0077	9.9307	All
-27.2877	11.1717	All
-27.6636	10.6147	All
-27.8225	8.57781	All
-27.8619	8.62896	All
-27.4795	10.9431	All
-27.7249	12.5918	All
-27.5112	10.5965	All
-26.6751	10.3198	All
-26.8581	8.95339	All
-27.4784	9.84231	All
-27.291	10.2261	All
-27.6658	10.1802	All
-28.0701	11.0693	All
-28.0899	11.4586	All
-27.4005	9.44427	All
-28.0263	9.14828	All
-28.0164	10.4308	All
-28.1315	11.6273	All
-28.4121	9.29062	All
-28.1589	11.0547	All
-27.897	11.369	All
-27.9419	8.65352	All
-27.3326	8.58109	All
-28.5326	9.29335	All
-27.7447	10.3557	All
-27.9901	8.90647	All
-27.634	8.93349	All
-28.2718	11.3124	All
-27.7479	11.4716	All
-27.4696	9.51844	All
-27.3666	9.89952	All
-28.0263	10.9369	All
-27.703	9.12235	All
-27.8214	10.1756	All
-28.1107	8.96645	All
-28.1479	10.5612	All
-27.6679	9.08525	All
-27.8795	10.411	All
-28.2795	9.48377	All
-27.5452	9.54188	All
-27.1134	10.0361	All
-28.0668	9.66049	All
-28.0395	9.15637	All
-27.8926	9.50924	All
-28.2937	8.25498	All
-27.7699	10.4774	All
-27.7019	8.54166	All
-28.1326	8.47523	All
-28.1359	8.40213	All
-27.2636	10.3158	All
-27.6866	10.6947	All
-28.457	9.33909	All
-27.6219	9.53349	All
-26.9107	10.6735	All
-27.7392	9.23454	All
-27.8674	10.0042	All
-27.0893	8.19475	All
-28.1282	9.23394	All
-27.3523	10.3225	All
-26.7003	9.38978	All
-27.9781	8.67899	All
-28.8745	8.04521	All
-27.5123	7.07045	All
-27.0992	11.6711	All
-28.114	11.1981	All
-27.5375	9.38872	All
-28.9304	9.49314	All
-27.4915	8.71005	All
-27.9014	8.2363	All
-27.3699	9.57209	All
-27.6975	8.36934	All
-28.1359	9.99238	All
-27.6778	9.19766	All
-28.0975	9.35719	All
-27.8981	9.02567	All
-27.7863	8.74323	All
-28.5775	8.67263	All
-27.7074	8.36091	All
-27.6033	9.84621	All
-28.5414	10.0275	All
-28.0811	8.87517	All
-27.0718	9.85943	All
-27.5036	9.31947	All
-27.8674	9.90032	All
-28.9315	9.32643	All
-27.7118	8.58642	All
-27.417	11.5782	All
-28.149	10.2613	All
-27.3447	8.58347	All
-26.6685	8.23827	All
-27.7995	8.49724	All
-27.3381	10.1988	All
-27.3337	7.97643	All
-27.3195	10.3479	All
-28.0789	9.51622	All
-27.6647	9.11943	All
-27.84	8.68348	All
-28.1151	8.78192	All
-27.6373	9.79354	All
-28.2345	10.8964	All
-27.6636	10.75	All
-27.1518	9.536	All
-28.194	9.10724	All
-27.1079	8.52939	All
-27.4915	9.45329	All
-27.4959	9.22948	All
-28.4482	11.5866	All
-27.6701	10.62	All
-28.1929	9.42296	All
-27.4729	9.22568	All
-27.1595	10.9682	All
-28.286	10.9902	All
-27.8904	8.69366	All
-27.8959	9.02309	All
-28.3332	9.55808	All
-28.2016	8.06177	All
-28.7496	8.30682	All
-27.7381	10.7864	All
-28.0537	9.51332	All
-28.1786	10.3358	All
-27.9912	9.96772	All
-27.6427	11.3867	All
-27.8904	10.5665	All
-27.9507	9.56704	All
-28.0778	9.9992	All
-28.1742	8.64612	All
-27.76	11.4977	All
-27.4893	11.4838	All
-27.7118	9.27431	All
-27.6658	10.6088	All
-28.046	11.064	All
-27.9321	7.3562	All
-27.6427	10.0414	All
-27.1003	9.19985	All
-27.5419	10.3005	All
-26.7134	9.63553	All
-27.3052	9.38592	All
-28.1326	8.97188	All
-28.251	9.95718	All
-28.4153	11.5465	All
-28.3748	8.53365	All
-26.9359	10.0673	All
-28.126	10.8902	All
-27.794	11.3613	All
-27.5353	10.5743	All
-28.1721	10.7566	All
-27.4849	9.84225	All
-27.0838	10.3714	All
-27.4795	10.1769	All
-28.1107	10.3843	All
-27.6866	8.88019	All
-27.4937	11.8617	All
-28.0142	8.64254	All
-28.6729	8.83178	All
-27.3874	10.0347	All
-28.2236	8.10096	All
-27.4521	9.72586	All
-27.634	9.80634	All
-27.4619	9.6838	All
-28.8395	9.16586	All
-28.4427	9.30239	All
-27.7129	7.76561	All
-27.874	10.3415	All
-27.8049	8.55036	All
-27.9452	9.32184	All
-28.7792	9.74008	All
-28.1973	9.7665	All
-26.9841	8.61136	All
-27.4071	9.55326	All
-28.8241	8.50681	All
-26.8877	9.98613	All
-27.7359	7.62358	All
-28.1205	10.6287	All
-28.4921	10.9895	All
-27.3468	7.03972	All
-27.8367	7.96619	All
-27.349	9.92955	All
-27.7205	10.1342	All
-27.6997	10.0025	All
-27.8016	7.7306	All
-28.3847	9.41676	All
-27.3458	9.34061	All
-28.1819	7.81487	All
-27.9211	11.6761	All
-27.4751	10.4869	All
-28.6805	9.10541	All
-27.6504	11.0675	All
-28.0679	10.8815	All
-27.8236	10.0479	All
-28.2542	11.0463	All
-27.6526	9.37352	All
-28.0778	11.9032	All
-28.6126	9.99587	All
-27.8422	8.70721	All
-27.1025	8.65403	All
-28.2762	11.2304	All
-27.3436	9.21174	All
-27.0521	7.42732	All
-27.3107	11.4102	All
-27.2493	10.3044	All
-27.097	6.78257	All
-27.5605	10.6937	All
-28.0942	10.9133	All
-27.8411	8.9746	All
-28.4833	10.3602	All
-28.24	10.6613	All
-28.6104	10.3349	All
-27.8575	10.8992	All
-28.0537	10.3634	All
-27.6449	8.74037	All
-27.4575	8.76778	All
-27.7063	9.38236	All
-27.086	8.76512	All
-28.0482	10.0293	All
-27.6658	9.44359	All
-27.2285	9.57384	All
-28.5118	7.66707	All
-27.874	10.8709	All
-27.4652	9.06005	All
-27.1638	11.3478	All
-27.4608	11.9402	All
-27.8312	9.70625	All
-28.5655	9.99679	All
-26.9633	9.28617	All
-27.8071	9.12658	All
-27.8279	9.59164	All
-27.3677	9.2056	All
-28.1655	8.4888	All
-28.4449	11.0687	All
-27.7589	10.2615	All
-27.6778	9.06052	All
-27.7293	10.582	All
-28.5216	10.4691	All
-27.7907	10.5835	All
-27.9299	8.57826	All
-27.6099	8.68696	All
-24.2784	7.37672	All
-24.2981	9.76397	All
-24.3123	10.5552	All
-24.2948	10.3386	All
-24.2575	11.6764	All
-24.3014	10.6854	All
-24.2652	9.12915	All
-24.2959	10.2869	All
-24.229	9.2357	All
-24.2762	10.0828	All
-24.2904	9.16349	All
-24.3332	9.77974	All
-24.2049	9.18431	All
-24.3255	10.1438	All
-24.2214	9.74844	All
-24.3167	9.90924	All
-24.2214	10.9127	All
-24.2784	10.8998	All
-24.3682	6.82161	All
-24.2762	10.1072	All
-24.2652	11.5564	All
-24.2762	9.87997	All
-24.2992	9.23108	All
-24.2323	10.3982	All
-24.2268	10.3262	All
-24.2816	9.45737	All
-24.3573	8.65832	All
-24.2652	9.54454	All
-24.3079	7.22974	All
-24.2937	10.3381	All
-24.2389	10.9655	All
-24.2214	9.26483	All
-24.2247	9.44336	All
-24.2795	9.03162	All
-24.2477	9.95947	All
-24.3014	9.92439	All
-24.3014	9.41837	All
-24.2532	10.1611	All
-24.2707	10.2187	All
-24.3068	9.45511	All
-24.2532	11.5324	All
-24.366	9.11791	All
-24.2827	9.01326	All
-24.3014	9.28652	All
-24.2575	8.86979	All
-24.3233	10.8251	All
-24.2301	10.5793	All
-24.297	9.46782	All
-24.3047	10.4447	All
-24.3288	10.4246	All
-24.2279	10.0681	All
-24.2981	9.04137	All
-24.2904	9.73121	All
-24.3014	10.6477	All
-24.2937	10.9687	All
-24.2477	9.19165	All
-24.2641	9.74056	All
-24.3474	9.79629	All
-24.3145	9.63985	All
-24.3112	10.9313	All
-24.2663	10.5687	All
-24.3397	9.21989	All
-24.2959	11.835	All
-24.2444	9.81439	All
-24.2279	12.1551	All
-24.3222	9.82043	All
-24.2827	9.07755	All
-24.2696	9.40499	All
-24.2827	9.94724	All
-24.2553	9.32057	All
-24.3112	11.7736	All
-24.2707	11.322	All
-24.2126	9.46029	All
-24.2301	10.5901	All
-24.2948	8.4505	All
-24.2225	10.498	All
-24.286	10.5257	All
-24.2871	9.40624	All
-24.2619	9.51597	All
-24.2521	10.7337	All
-24.2575	11.3107	All
-24.2159	8.50549	All
-24.2762	10.1735	All
-24.3178	9.01002	All
-24.2652	9.0549	All
-24.24	9.75734	All
-24.2608	8.77727	All
-24.2521	10.4466	All
-24.274	9.4405	All
-24.2159	11.2425	All
-24.2981	9.78806	All
-24.2159	9.3851	All
-24.2674	10.8779	All
-24.2597	8.93032	All
-24.3101	10.4584	All
-24.3342	8.76428	All
-24.2937	9.51403	All
-24.3123	9.39153	All
-24.2904	8.63535	All
-24.2893	10.6616	All
-24.3332	9.52605	All
-24.2992	8.1901	All
-24.3595	9.80503	All
-24.2904	11.3746	All
-24.2915	10.6893	All
-24.2608	9.27088	All
-24.2433	8.67985	All
-24.297	10.2726	All
-24.2729	9.45779	All
-24.2849	11.621	All
-24.1918	10.9236	All
-24.3068	9.76627	All
-24.2619	11.1841	All
-24.2663	8.90182	All
-24.2827	9.79889	All
-24.2608	9.21242	All
-24.2992	11.0272	All
-24.2827	11.6093	All
-24.2937	9.72806	All
-24.3156	10.9155	All
-24.2663	10.0842	All
-24.2652	10.0001	All
-24.2214	9.66	All
-24.3134	10.9529	All
-24.2948	9.94936	All
-24.274	10.1653	All
-24.3068	8.63997	All
-24.331	9.14575	All
-24.297	10.004	All
-24.2312	9.92479	All
-24.2367	8.58083	All
-24.2915	10.2145	All
-24.2882	9.76495	All
-24.3222	10.6792	All
-24.2937	10.4682	All
-24.3003	10.5534	All
-24.2279	9.23054	All
-24.2751	10.7624	All
-24.2784	11.1749	All
-24.2466	9.24125	All
-24.2532	9.08688	All
-24.274	9.54129	All
-24.2619	9.15403	All
-24.2532	9.20505	All
-24.2762	8.94224	All
-24.2784	9.48887	All
-24.2795	12.1421	All
-24.2619	10.4969	All
-24.2893	11.4005	All
-24.274	9.41487	All
-24.3123	9.27569	All
-24.2915	10.0966	All
-24.2422	11.0872	All
-24.2718	8.29871	All
-24.2279	10.0532	All
-24.2827	8.20543	All
-24.274	8.96136	All
-24.251	9.76593	All
-24.2981	8.56888	All
-24.3014	10.9682	All
-24.2521	9.50041	All
-24.2521	9.77349	All
-24.2948	8.44919	All
-24.2608	10.9612	All
-24.2433	8.86663	All
-24.2433	10.8123	All
-24.2948	9.50154	All
-24.2751	12.6603	All
-24.2564	10.2485	All
-24.2937	8.98092	All
-24.2641	9.65084	All
-24.2499	9.49016	All
-24.2499	9.74588	All
-24.3178	10.2421	All
-24.3211	9.69623	All
-24.3123	10.0811	All
-24.3178	10.8096	All
-24.3386	9.87651	All
-24.3047	9.75615	All
-24.3145	10.046	All
-24.2477	8.89198	All
-24.2959	11.3954	All
-24.2871	9.33157	All
-24.2301	10.8549	All
-24.2444	10.0716	All
-24.3123	10.528	All
-24.2926	9.40651	All
-24.3562	8.87132	All
-24.2805	9.94639	All
-24.2455	11.8167	All
-24.3299	10.2118	All
-24.2564	10.1241	All
-24.366	8.95606	All
-24.3156	10.3698	All
-24.2038	8.80782	All
-24.2477	8.84124	All
-24.2904	10.8296	All
-24.2608	8.95847	All
-24.2082	8.55121	All
-24.2926	9.71549	All
-24.2575	10.6345	All
-24.2893	10.1374	All
-24.2805	9.42441	All
-24.3222	10.8381	All
-24.2773	10.726	All
-24.2564	11.2454	All
-24.2521	10.2597	All
-24.2718	11.6482	All
-24.2685	8.90061	All
-24.2641	10.4061	All
-24.251	9.7621	All
-24.2838	10.4001	All
-24.2729	10.7	All
-24.2882	9.6912	All
-24.3014	8.933	All
-24.2356	10.5684	All
-24.3068	7.5497	All
-24.2981	9.6652	All
-24.2345	11.1739	All
-24.2674	9.76971	All
-24.2674	11.0766	All
-24.3178	10.2461	All
-24.32	9.05629	All
-24.2937	11.6639	All
-24.2926	7.99564	All
-24.2718	10.4834	All
-24.2521	11.2072	All
-24.2948	9.22343	All
-24.2159	10.235	All
-24.3058	9.75247	All
-24.2882	9.48819	All
-24.2959	10.5312	All
-24.2674	10.4262	All
-24.2816	8.6341	All
-24.2904	11.1333	All
-24.2312	9.91624	All
-24.2915	10.673	All
-24.286	10.239	All
-24.3025	9.12543	All
-24.2499	8.39341	All
-24.2838	10.8981	All
-24.2466	9.50794	All
-24.2926	10.596	All
-24.3058	9.82034	All
-24.3178	10.7133	All
-24.2959	9.45496	All
-24.2619	9.55959	All
-24.2367	10.62	All
-24.2619	9.69696	All
-24.2959	10.6076	All
-24.2433	8.97562	All
-24.251	9.70239	All
-24.2729	7.17415	All
-24.3211	9.94965	All
-24.2685	9.66756	All
-24.2926	10.8899	All
-24.2597	10.9401	All
-24.2762	9.39103	All
-24.3047	11.7647	All
-24.3003	9.27374	All
-24.3244	9.47395	All
-24.32	10.9427	All
-24.3079	9.10751	All
-24.24	10.8812	All
-24.2838	8.52337	All
-24.2236	11.0383	All
-24.2751	10.5505	All
-24.3463	9.51449	All
-24.2521	10.8701	All
-24.263	11.5248	All
-24.3025	10.0217	All
-24.2608	9.04474	All
-24.2992	7.95851	All
-24.3595	9.95036	All
-24.354	9.7118	All
-24.2575	9.8437	All
-24.2904	10.0897	All
-24.2258	10.235	All
-24.2871	8.69685	All
-24.3178	8.72092	All
-24.2915	10.1683	All
-24.2762	10.2057	All
-24.2268	9.64561	All
-24.2904	8.55348	All
-24.3167	9.23265	All
-24.2488	9.81936	All
-24.2477	11.2595	All
-24.3025	9.87565	All
-24.2521	10.9102	All
-24.2707	9.14074	All
-24.251	10.14	All
-24.2926	10.1847	All
-24.3419	10.4081	All
-24.2663	8.74439	All
-24.2992	9.96767	All
-24.3036	11.2561	All
-24.24	9.61318	All
-24.2597	10.9094	All
-24.3036	11.255	All
-24.2805	11.5264	All
-24.2751	10.006	All
-24.2882	9.55735	All
-24.24	8.73465	All
-24.3397	9.07852	All
-24.3058	9.63894	All
-24.2992	9.85544	All
-24.2762	10.0735	All
-24.2904	11.5141	All
-24.2181	10.8221	All
-24.2849	11.6026	All
-24.2762	7.21387	All
-24.274	10.4246	All
-24.3156	9.14141	All
-24.2214	9.9953	All
-24.3003	9.34228	All
-24.274	9.44913	All
-24.2641	10.0159	All
-24.2992	9.54078	All
-24.297	10.3325	All
-24.2608	11.4002	All
-24.2981	9.47758	All
-24.2126	9.14859	All
-24.2499	9.9511	All
-24.2805	8.667	All
-24.2411	9.9621	All
-24.2378	10.0038	All
-24.2608	9.69786	All
-24.274	9.47833	All
-24.2805	9.8961	All
-24.2586	9.88726	All
-24.2301	11.0222	All
-24.2816	8.651	All
-24.2696	10.5256	All
-24.2795	10.8468	All
-24.2893	9.60327	All
-24.2542	11.623	All
-24.2849	10.616	All
-24.2805	9.729	All
-24.3134	9.01104	All
-24.2718	9.1596	All
-24.3178	8.96132	All
-24.2542	11.977	All
-24.2838	10.324	All
-24.3189	10.0002	All
-24.2992	10.7879	All
-24.2334	8.95045	All
-24.2707	9.78621	All
-24.2488	10.2273	All
-24.32	10.6803	All
-24.3419	9.80285	All
-24.3112	9.80506	All
-24.2115	8.64029	All
-24.2729	9.91094	All
-24.2729	8.47641	All
-24.2915	11.889	All
-24.2225	10.0465	All
-24.3003	9.92673	All
-24.2608	10.6511	All
-24.3036	9.00963	All
-24.2608	11.2141	All
-24.2707	9.56783	All
-24.2871	9.77417	All
-24.3036	10.6008	All
-24.2937	9.5613	All
-24.2652	9.45374	All
-24.2959	11.1758	All
-24.2795	9.99852	All
-24.3211	9.59646	All
-24.3233	9.01134	All
-24.2575	9.07802	All
-24.2323	9.01734	All
-24.2532	7.45434	All
-24.2542	9.92295	All
-24.3079	11.305	All
-24.2893	10.1087	All
-24.2751	9.4029	All
-24.3134	9.52829	All
-24.2444	9.76092	All
-24.2751	9.21186	All
-24.2893	11.2072	All
-24.2641	11.7409	All
-24.3463	10.2557	All
-24.286	9.54835	All
-24.2904	8.41751	All
-24.3036	10.0828	All
-24.297	8.2526	All
-24.309	10.7538	All
-24.3058	10.4809	All
-24.2378	11.1326	All
-24.3079	10.2049	All
-24.2586	9.62655	All
-24.2992	10.8308	All
-24.2827	7.6113	All
-24.2816	11.1456	All
-24.2718	10.6887	All
-24.2948	10.8588	All
-24.2992	9.20776	All
-24.2411	8.60395	All
-24.2586	10.0672	All
-24.2805	9.32516	All
-24.2926	10.3533	All
-24.1973	7.52506	All
-24.3145	9.154	All
-24.354	8.20407	All
-24.2893	11.1156	All
-24.3156	9.62156	All
-24.263	11.1004	All
-24.3332	7.635	All
-24.2992	10.8715	All
-24.3375	10.496	All
-24.2827	10.2299	All
-24.3003	10.3913	All
-24.2542	9.61485	All
-24.3036	7.41373	All
-24.3101	8.36037	All
-24.2707	10.4521	All
-24.2389	10.4245	All
-24.331	9.54097	All
-24.3485	9.13281	All
-24.3233	10.1222	All
-24.2937	8.48309	All
-24.2849	9.69756	All
-24.3079	11.6998	All
-24.2663	8.73808	All
-24.3145	8.68277	All
-24.2038	9.82419	All
-24.2553	9.77694	All
-24.3518	8.96055	All
-24.3386	7.5839	All
-24.2992	10.3215	All
-24.2937	10.6765	All
-24.2849	10.7425	All
-24.2784	9.2117	All
-24.3058	10.8558	All
-24.2816	10.1452	All
-24.2685	10.0637	All
-24.2707	8.08519	All
-24.3036	9.83135	All
-24.2597	9.63962	All
-24.3266	11.3747	All
-24.3693	9.62546	All
-24.2959	12.3971	All
-24.2674	8.97103	All
-24.2926	9.78782	All
-24.3332	10.6434	All
-24.2784	9.22049	All
-24.3101	10.2024	All
-24.274	9.63137	All
-24.3047	9.91647	All
-24.3189	8.62375	All
-24.3189	10.4902	All
-24.3288	8.92201	All
-24.2367	12.0299	All
-24.2762	10.7671	All
-24.3101	11.7459	All
-24.3397	7.33133	All
-24.2948	11.2624	All
-24.2795	9.25851	All
-24.286	9.90657	All
-24.2805	12.1557	All
-24.2795	9.87672	All
-24.2575	9.94994	All
-24.3036	10.0829	All
-24.3058	9.80684	All
-24.3397	8.59997	All
-24.2115	9.473	All
-24.2159	10.8044	All
-24.2279	9.81724	All
-24.2751	9.75104	All
-24.2499	8.46133	All
-24.2334	10.1071	All
-24.3079	10.4981	All
-24.3036	9.6121	All
-24.274	10.4961	All
-24.2948	10.2015	All
-24.2444	10.0602	All
-24.3123	9.35767	All
-24.3058	10.9573	All
-24.2729	9.33646	All
-24.2795	10.6686	All
-24.3036	9.68175	All
-24.3332	10.6486	All
-24.3058	10.372	All
-24.2367	9.85868	All
-24.3047	10.0305	All
-24.2608	8.9134	All
-24.2444	9.71778	All
-24.3211	10.3875	All
-24.2871	10.7326	All
-24.2542	10.8529	All
-24.2532	9.86482	All
-24.2926	8.86578	All
-24.2455	8.74302	All
-24.2795	11.1671	All
-24.2652	9.93787	All
-24.3222	9.93868	All
-24.2597	11.2146	All
-24.3079	11.7312	All
-24.2959	10.4398	All
-24.2849	9.57161	All
-22.7408	13.0512	All
-22.3408	12.1649	All
-23.0345	13.0068	All
-22.331	10.8688	All
-22.4427	10.7628	All
-22.5479	12.3918	All
-22.7573	10.6056	All
-22.8866	10.6537	All
-22.617	11.6325	All
-22.6005	12.6847	All
-22.7101	10.7784	All
-22.3003	11.232	All
-22.4701	11.4518	All
-22.6981	12.0367	All
-22.9118	13.314	All
-22.5874	12.3292	All
-22.3814	8.2593	All
-22.4274	11.747	All
-22.7266	10.7518	All
-22.4877	12.0752	All
-22.4844	13.1001	All
-22.937	9.85679	All
-23.0093	10.0513	All
-22.9326	12.623	All
-23.1671	10.4752	All
-22.3748	12.5016	All
-22.4285	11.5033	All
-22.8351	12.7237	All
-22.7627	11.0231	All
-22.9195	11.648	All
-22.7441	9.45969	All
-22.7364	13.0836	All
-22.8745	12.3118	All
-22.7496	10.2975	All
-22.4636	12.0991	All
-23.0181	12.7149	All
-22.4723	12.1307	All
-22.4647	10.758	All
-22.4537	13.1967	All
-22.3693	12.2288	All
-22.3967	11.0972	All
-23.3315	10.2065	All
-22.5545	10.4936	All
-22.6049	12.1756	All
-22.4636	13.0903	All
-23.3074	11.3355	All
-22.206	13.4006	All
-22.8734	11.2912	All
-22.6247	11.9535	All
-22.7836	10.8251	All
-22.709	11.8295	All
-22.5611	9.05507	All
-23.0334	11.8136	All
-22.4658	11.2235	All
-22.4438	11.2812	All
-23.2066	10.8446	All
-22.2115	11.8705	All
-22.4833	13.1979	All
-22.5205	10.7118	All
-22.8373	12.1509	All
-23.3995	11.1952	All
-22.5863	12.0048	All
-22.3452	11.1814	All
-23.0773	12.1088	All
-22.4252	11.5491	All
-22.4329	10.708	All
-22.1797	10.3614	All
-22.8877	13.0986	All
-22.7945	11.0528	All
-23.1573	10.7533	All
-22.5907	12.4087	All
-22.5951	11.6839	All
-23.1375	10.9726	All
-22.6312	11.6104	All
-23.8575	9.85924	All
-23.36	11.4831	All
-22.6016	12.3881	All
-22.4471	13.0226	All
-21.3392	9.79199	All
-22.9227	11.0456	All
-23.1562	13.3862	All
-22.7299	11.9568	All
-23.0707	10.8054	All
-22.617	12.9557	All
-22.3233	14.0448	All
-22.9074	13.4025	All
-22.4581	10.6933	All
-22.7507	12.4015	All
-22.8427	12.6474	All
-22.5732	12.9606	All
-22.5874	12.6387	All
-23.2121	11.7109	All
-23.1299	12.7153	All
-23.04	13.183	All
-22.7321	10.3734	All
-23.0323	12.0895	All
-23.451	10.8603	All
-22.6268	9.59716	All
-22.7693	13.1769	All
-23.177	12.6396	All
-22.5962	12.1582	All
-22.5096	11.1409	All
-22.7112	13.245	All
-21.9068	10.6027	All
-22.8932	11.0899	All
-22.9238	10.7927	All
-23.143	11.3827	All
-22.6148	11.6676	All
-22.4318	12.5564	All
-22.3573	11.0853	All
-23.1649	13.194	All
-22.7408	10.2	All
-23.1858	10.5804	All
-22.1962	13.0808	All
-22.1688	11.4833	All
-22.5786	13.0765	All
-23.1288	10.6955	All
-22.4559	11.912	All
-22.5841	12.2917	All
-23.1244	11.998	All
-22.469	12.0459	All
-22.7638	11.4772	All
-22.8932	12.1662	All
-22.8789	12.1159	All
-23.1704	11.7964	All
-22.366	11.0413	All
-22.3627	13.2615	All
-22.3266	8.91324	All
-23.1408	12.2853	All
-22.1753	10.8566	All
-23.0389	10.5161	All
-22.8745	11.3319	All
-22.8866	11.0843	All
-22.9129	11.8568	All
-23.1879	11.9762	All
-23.1715	10.7328	All
-21.9923	10.7061	All
-23.1463	9.16701	All
-22.7452	9.41754	All
-23.1847	11.8978	All
-22.1786	11.8426	All
-22.8778	12.1318	All
-22.5414	13.2282	All
-22.8745	10.4401	All
-22.0055	10.4968	All
-22.7726	11.0947	All
-23.0564	12.3474	All
-22.0493	12.5447	All
-22.9951	12.3956	All
-23.314	10.2657	All
-23.2077	9.76544	All
-22.4822	11.5894	All
-23.0433	10.9326	All
-23.8751	12.2592	All
-22.4504	12.2983	All
-22.6433	11.532	All
-22.5786	10.9097	All
-22.743	9.38782	All
-22.3101	10.6017	All
-22.9041	11.1761	All
-22.846	10.0762	All
-23.4784	11.6919	All
-22.6312	10.4321	All
-22.5644	9.96896	All
-22.64	13.3856	All
-22.9107	10.022	All
-22.4647	11.637	All
-23.3227	12.4951	All
-22.6049	11.7124	All
-22.7288	10.887	All
-22.6378	11.6373	All
-22.6093	11.5535	All
-23.0718	11.3966	All
-22.6323	11.0145	All
-22.5929	11.9626	All
-22.6488	9.63293	All
-22.4866	11.1793	All
-23.28	11.9331	All
-23.2537	10.375	All
-22.3178	12.4597	All
-23.4663	10.0759	All
-22.4745	11.1451	All
-22.2422	11.1955	All
-23.1562	10.7924	All
-22.7616	11.7294	All
-22.2005	13.597	All
-22.7737	11.5668	All
-23.0553	9.07791	All
-22.3408	11.252	All
-23.0258	11.3085	All
-22.6477	11.5325	All
-22.2915	10.6965	All
-22.7901	12.8839	All
-23.4871	12.3602	All
-23.0279	11.0549	All
-22.6192	10.4921	All
-22.8668	12.0575	All
-23.7348	10.6292	All
-22.6312	11.4438	All
-23.4422	10.2785	All
-22.7321	11.6238	All
-22.7353	10.9648	All
-22.9008	11.9428	All
-23.2044	12.5696	All
-22.3288	12.4777	All
-22.6225	11.4314	All
-22.811	10.4005	All
-22.6082	10.9268	All
-21.783	9.92672	All
-23.0258	13.0568	All
-22.8899	11.7704	All
-22.2159	12.1994	All
-22.4997	11.5311	All
-22.7595	13.3422	All
-22.754	10.2991	All
-23.2625	12.4866	All
-22.8636	11.7808	All
-23.0016	12.4024	All
-22.8964	11.2777	All
-22.9041	11.7025	All
-22.5786	11.7519	All
-22.8625	10.9009	All
-22.4712	11.8103	All
-22.8603	11.1248	All
-23.3227	10.9812	All
-22.5227	10.649	All
-22.0537	10.3851	All
-23.0488	12.7404	All
-22.6192	12.5145	All
-22.4745	13.2194	All
-22.3375	10.8265	All
-23.383	10.0449	All
-23.0279	11.4228	All
-22.6148	11.7146	All
-23.0532	11.1618	All
-23.737	12.4121	All
-22.9995	11.5018	All
-22.7858	11.3682	All
-22.7616	11.4097	All
-22.7704	11.0226	All
-22.7715	12.5248	All
-22.7112	9.30438	All
-22.3233	9.34536	All
-23.1156	10.5315	All
-23.3479	11.2669	All
-22.1468	10.3012	All
-22.4449	10.8212	All
-22.8153	10.4533	All
-22.64	12.1128	All
-22.8822	11.4111	All
-23.0093	12.7779	All
-22.8701	9.87821	All
-22.2049	11.9525	All
-22.1732	10.296	All
-23.3479	11.4502	All
-22.4548	11.9456	All
-22.9107	10.4314	All
-22.4537	13.2908	All
-22.343	12.3034	All
-22.617	11.0338	All
-22.6247	10.5497	All
-23.1255	10.1307	All
-22.8	12.5324	All
-22.5721	10.6728	All
-22.7868	10.1477	All
-21.9244	9.55449	All
-22.8701	9.98843	All
-22.1184	10.729	All
-23.0159	12.7005	All
-22.1896	11.1913	All
-23.0411	10.1137	All
-23.0225	12.2874	All
-22.6236	10.1633	All
-22.8942	11.6136	All
-22.6981	11.9364	All
-22.7156	12.9757	All
-23.0236	10.7053	All
-23.8553	11.3144	All
-22.4822	11.4273	All
-23.4126	12.6473	All
-23.0795	10.0687	All
-22.4438	10.6573	All
-22.4592	12.8042	All
-22.0493	11.349	All
-23.3063	12.02	All
-22.7748	11.1505	All
-22.8756	11.6395	All
-22.4373	12.3098	All
-22.7748	12.8558	All
-22.2915	11.0127	All
-22.3408	13.2466	All
-23.2405	8.60057	All
-22.9184	12.5919	All
-22.0756	12.3603	All
-23.1463	9.73663	All
-22.5995	12.3386	All
-23.2186	11.4823	All
-22.3584	12.4401	All
-22.903	11.3533	All
-22.8756	10.544	All
-22.5096	12.7467	All
-23.3458	11.1011	All
-22.4263	11.5714	All
-23.1605	12.2347	All
-22.6192	11.1999	All
-22.6356	13.6615	All
-22.0384	10.8138	All
-22.9764	12.0544	All
-23.1255	11.7266	All
-23.04	12.7269	All
-22.4986	12.2231	All
-22.457	10.4524	All
-22.8778	12.9843	All
-22.7014	13.0896	All
-22.7792	11.1508	All
-22.8975	12.7413	All
-22.6027	12.9893	All
-22.6411	10.9961	All
-23.1321	9.65906	All
-22.9973	12.576	All
-22.8921	11.9033	All
-23.2592	10.273	All
-22.5885	11.7312	All
-23.1452	8.65463	All
-22.6466	12.3255	All
-22.4241	10.9288	All
-21.8751	12.1661	All
-22.6192	11.1188	All
-23.0203	10.6433	All
-22.7803	10.9519	All
-22.8	11.2209	All
-23.029	10.9621	All
-22.7244	11.7237	All
-22.8526	11.0083	All
-22.7079	11.0936	All
-22.3288	13.1141	All
-22.7419	12.3926	All
-22.754	12.5961	All
-22.6159	10.2461	All
-22.7233	12.0848	All
-23.4597	11.6466	All
-22.7277	12.3166	All
-22.434	12.3403	All
-23.4466	11.0039	All
-22.5655	10.3816	All
-22.7441	11.4481	All
-22.9173	11.8877	All
-23.463	11.9457	All
-22.6827	12.1745	All
-23.3271	9.72559	All
-23.1693	10.7078	All
-22.7408	12.2349	All
-22.8395	10.4114	All
-23.0268	11.481	All
-22.926	10.2601	All
-22.2345	12.181	All
-22.891	11.4073	All
-23.051	10.4859	All
-22.2926	11.2376	All
-23.029	9.25763	All
-22.6674	8.88489	All
-22.6181	11.2752	All
-22.0614	12.4069	All
-23.0784	12.0701	All
-22.3397	8.47577	All
-23.0038	12.4332	All
-22.3989	10.677	All
-22.6126	11.6395	All
-22.8811	12.4609	All
-22.7715	10.4679	All
-22.8712	9.87283	All
-23.4488	11.8565	All
-22.9271	10.0963	All
-22.5666	10.1981	All
-22.9173	11.5965	All
-23.1463	10.1978	All
-22.9984	10.7479	All
-22.5907	11.5956	All
-23.1507	12.8308	All
-22.3222	9.36927	All
-22.3101	10.0722	All
-23.0203	12.2073	All
-22.8942	10.8423	All
-23.006	11.939	All
-22.7616	11.4053	All
-23.0882	11.1378	All
-22.7923	12.6939	All
-22.2805	13.2177	All
-22.8833	11.6938	All
-22.9238	10.9107	All
-22.9008	12.693	All
-22.8734	11.1579	All
-23.0488	13.0333	All
-22.8778	12.4711	All
-22.9227	12.249	All
-22.4789	12.1973	All
-23.0312	12.0409	All
-23.0203	9.86	All
-23.0356	13.6937	All
-23.0093	11.9019	All
-22.2115	13.5464	All
-21.7688	10.9012	All
-22.7255	11.8267	All
-23.4619	10.2382	All
-22.754	12.0832	All
-22.88	10.3557	All
-22.4888	11.2762	All
-23.2274	9.56024	All
-22.7638	10.1704	All
-22.7584	11.1885	All
-22.286	11.7618	All
-22.6005	10.858	All
-22.7748	11.7094	All
-23.4718	10.3791	All
-23.3359	11.874	All
-22.6367	11.8938	All
-22.4504	12.4518	All
-22.9249	12.544	All
-22.4416	10.707	All
-23.0137	11.3785	All
-22.7222	11.8068	All
-23.6942	9.3189	All
-23.0433	11.3097	All
-23.2899	10.5252	All
-23.4301	10.7911	All
-22.4932	11.6501	All
-22.7518	11.6345	All
-23.4279	9.24695	All
-22.6542	10.077	All
-22.7529	11.6831	All
-22.8088	11.0339	All
-23.1934	12.6751	All
-22.4241	10.3196	All
-23.4619	11.0679	All
-22.6871	11.3092	All
-22.7189	12.0053	All
-22.4493	12.1367	All
-22.606	12.8816	All
-22.4636	12.9874	All
-22.9019	10.1282	All
-22.3244	11.4243	All
-23.0641	10.9651	All
-22.7047	11.9691	All
-22.3737	11.8013	All
-23.1858	10.6493	All
-23.1616	12.9423	All
-23.154	11.7471	All
-23.0049	12.3534	All
-23.406	10.7883	All
-23.063	11.1198	All
-22.3419	11.3255	All
-22.5118	10.1808	All
-22.2268	11.8923	All
-22.5359	12.3408	All
-22.7364	11.9239	All
-23.3063	11.0659	All
-22.4975	12.3724	All
-23.4027	11.3949	All
-23.0356	12.6242	All
-22.994	11.3183	All
-22.6181	11.6171	All
-23.0575	10.2437	All
-22.8373	10.7369	All
-22.6137	11.7039	All
-21.931	11.9525	All
-22.6148	13.471	All
-22.6093	11.7427	All
-22.7266	10.8502	All
-22.6038	10.7273	All
-23.7337	10.4668	All
-22.7814	10.6629	All
-22.6444	12.0092	All
-23.0203	11.1393	All
-22.8668	12.8166	All
-22.4614	12.041	All
-22.869	11.0036	All
-22.7441	9.09956	All
-22.9118	11.7905	All
-22.8833	12.119	All
-22.9041	11.6638	All
-23.2164	9.47659	All
-23.0159	11.8175	All
-22.2937	10.9642	All
-22.8548	11.3791	All
-22.3025	11.7697	All
-23.3282	9.7533	All
-22.7342	12.8773	All
-23.3293	10.38	All
-22.4668	11.6832	All
-22.7397	10.9781	All
-22.8274	11.337	All
-23.2811	10.685	All
-22.7474	10.0737	All
-22.6411	9.36945	All
-22.8822	11.9063	All
-23.0126	8.89848	All
-22.6071	11.0776	All
-22.8844	10.4363	All
-22.7299	12.7834	All
-23.2307	11.5612	All
-20.4647	15.431	All
-19.6153	15.2184	All
-20.0142	14.074	All
-19.6899	13.6417	All
-19.589	13.8173	All
-19.7173	14.3485	All
-20.2685	13.4851	All
-19.9364	12.4957	All
-19.9419	16.2773	All
-19.726	13.3703	All
-20.0438	12.2166	All
-20.3047	13.6836	All
-19.9145	12.8443	All
-20.0274	15.182	All
-19.497	14.2006	All
-19.8027	15.4699	All
-19.7008	14.0224	All
-19.7184	12.709	All
-19.8553	12.3595	All
-19.7644	13.015	All
-19.9956	14.4882	All
-19.3129	14.5898	All
-19.7052	11.4956	All
-19.611	13.679	All
-20.0548	13.2961	All
-20.1468	12.5615	All
-19.8093	15.9705	All
-19.5715	13.1739	All
-19.5627	14.6007	All
-20.0986	13.618	All
-20.1984	15.3563	All
-20.5315	13.8986	All
-19.7085	15.3549	All
-19.8071	14.0315	All
-19.7655	15.2027	All
-20.3058	13.6491	All
-19.989	15.2306	All
-20.1315	14.0892	All
-19.6636	12.9289	All
-20.0033	14.1403	All
-19.6844	12.2608	All
-19.7764	13.804	All
-19.8805	14.9733	All
-19.8499	13.4693	All
-20.0208	14.3421	All
-19.5025	13.8677	All
-19.943	14.6462	All
-19.8904	15.3397	All
-19.7742	13.2766	All
-19.851	14.4879	All
-19.817	15.6171	All
-19.9584	14.9285	All
-20.0734	14.0831	All
-19.9288	13.4893	All
-19.806	14.5506	All
-19.7677	12.5589	All
-20.0756	13.3537	All
-19.737	14.6001	All
-20.2258	16.3971	All
-19.7436	12.4766	All
-19.874	14.0435	All
-19.7677	12.9617	All
-19.6767	15.2002	All
-19.3447	14.2325	All
-20.0877	13.0733	All
-20.0844	12.8173	All
-19.7655	15.0625	All
-19.5759	15.5018	All
-19.6614	12.7519	All
-19.7458	12.7407	All
-19.6504	14.3367	All
-19.6395	14.7318	All
-19.8838	14.4833	All
-19.806	13.7826	All
-19.3359	16.3345	All
-20.194	14.8055	All
-19.9003	13.752	All
-20.2192	15.5293	All
-19.8093	15.4093	All
-19.9342	14.7228	All
-19.7392	13.9725	All
-19.8181	17.2103	All
-19.9101	15.0464	All
-20.3529	13.0063	All
-19.5825	15.2092	All
-20.0548	12.5077	All
-19.7951	13.5098	All
-19.5638	14.1004	All
-19.7951	13.8834	All
-20.2148	14.5163	All
-20.0921	13.5404	All
-20.0822	13.0437	All
-20.0537	15.0476	All
-19.6405	15.6047	All
-19.9321	13.0086	All
-19.4685	14.0199	All
-19.8082	15.0268	All
-20.1699	15.0264	All
-19.7501	13.363	All
-19.8236	13.7442	All
-20.2159	12.8795	All
-19.4148	15.6879	All
-19.7699	11.1848	All
-19.9518	13.8209	All
-19.9112	14.543	All
-19.9573	13.9261	All
-19.9189	15.972	All
-20.171	14.5328	All
-19.5781	11.3759	All
-19.4827	13.6717	All
-19.8564	13.5525	All
-19.76	14.4319	All
-19.5934	13.6278	All
-20.0603	15.1075	All
-20.0932	14.7555	All
-19.5134	14.4861	All
-19.7753	14.555	All
-19.3721	15.2365	All
-19.5978	14.2237	All
-19.9156	11.9389	All
-19.7129	14.5376	All
-19.6493	12.3901	All
-20.1337	13.4012	All
-19.5058	14.1027	All
-19.8663	13.1699	All
-19.7962	14.6047	All
-19.4499	14.3879	All
-19.6712	13.6976	All
-19.6099	14.4097	All
-19.9934	13.27	All
-19.8334	13.6701	All
-19.6066	12.648	All
-19.8707	14.1599	All
-19.9967	13.1695	All
-20.1008	12.7222	All
-19.611	13.8067	All
-19.8455	14.6504	All
-19.9792	14.6069	All
-20.1633	12.6344	All
-19.7512	16.1587	All
-19.8542	13.5012	All
-19.9101	11.682	All
-19.5825	13.9892	All
-19.92	12.5326	All
-20.1447	14.9107	All
-19.9507	13.8024	All
-20.343	13.8997	All
-19.9266	14.9453	All
-20.0033	15.5719	All
-19.8521	13.9621	All
-20.0855	12.8993	All
-19.5814	14.1467	All
-19.6296	13.7352	All
-19.4575	12.9306	All
-20.3277	14.6738	All
-19.7786	12.187	All
-19.4849	14.7029	All
-19.9507	11.3902	All
-20.2411	13.3889	All
-19.8356	13.4904	All
-19.9386	11.8836	All
-20.2904	13.1705	All
-19.5912	14.1129	All
-20.0175	12.0553	All
-19.6449	13.9661	All
-19.9868	11.5886	All
-19.4268	10.8213	All
-19.7929	14.6498	All
-19.5222	13.71	All
-19.6592	13.8659	All
-19.9101	13.9165	All
-19.6658	12.8517	All
-20.1282	14.6428	All
-19.8422	12.5414	All
-20.149	14.0537	All
-19.9693	14.4391	All
-19.7797	13.7179	All
-19.497	14.3303	All
-20.3353	13.8167	All
-20.5414	14.4019	All
-20.0186	15.1805	All
-19.8652	15.9794	All
-20.1523	15.913	All
-19.8882	13.3379	All
-19.531	12.6699	All
-19.4827	13.0324	All
-19.7951	15.1927	All
-19.5134	14.1957	All
-19.4795	15.2535	All
-19.4729	13.8377	All
-19.7512	15.0011	All
-20.0219	14.345	All
-19.6405	14.2849	All
-19.7414	14.5511	All
-19.5342	12.1313	All
-19.7468	13.8344	All
-20.5534	12.6215	All
-19.7885	13.942	All
-19.9156	12.3707	All
-20.0844	14.3589	All
-19.3173	12.0526	All
-19.9156	15.591	All
-19.6636	13.6533	All
-19.7414	14.9369	All
-19.977	13.3384	All
-19.8751	14.1976	All
-19.8608	13.7701	All
-19.4268	13.7506	All
-19.6811	14.5817	All
-19.9047	15.1715	All
-20.3562	14.6711	All
-20.1841	13.477	All
-20.0745	14.5305	All
-19.8674	14.3893	All
-19.5079	13.2985	All
-19.7414	14.3967	All
-19.8071	14.2327	All
-19.6899	13.8083	All
-19.8455	14.2573	All
-19.9945	13.5226	All
-19.4948	15.1442	All
-19.6351	13.0587	All
-19.897	13.9865	All
-19.5759	15.2492	All
-19.9715	14.6663	All
-19.6636	12.2384	All
-20.1019	14.4238	All
-20.0877	11.9619	All
-20.1381	13.8903	All
-19.4762	12.9817	All
-20.046	14.3975	All
-19.8214	13.5604	All
-19.9386	12.4902	All
-19.9397	16.0504	All
-19.8126	14.0096	All
-19.8652	16.021	All
-19.8597	12.8594	All
-20.2027	14.4454	All
-19.4674	13.2095	All
-20.2959	16.4782	All
-19.8027	14.594	All
-19.4356	14.9211	All
-19.5441	13.4278	All
-19.7052	13.8034	All
-19.7753	14.3388	All
-19.6197	13.6047	All
-19.5901	16.1701	All
-19.3764	14.933	All
-19.9211	13.2092	All
-19.6	13.2357	All
-19.5836	14.0166	All
-20.1775	15.3998	All
-20.1008	13.158	All
-20.1381	13.7964	All
-19.8093	14.5958	All
-19.6011	13.7327	All
-20.0778	14.6047	All
-20.1512	13.0471	All
-19.8389	14.847	All
-19.8093	14.4972	All
-19.977	15.7414	All
-20.0263	16.0378	All
-20.1403	14.5448	All
-19.7786	14.2361	All
-19.8214	13.8797	All
-19.4992	14.7616	All
-19.7052	11.6509	All
-19.9901	14.1298	All
-19.7556	12.5893	All
-19.7216	15.0575	All
-20.0362	15.7016	All
-19.6427	13.4254	All
-19.4948	12.0164	All
-20.0668	12.1613	All
-19.7556	11.9091	All
-20.423	13.6944	All
-20.1688	14.9505	All
-20.3923	14.2446	All
-20.1052	12.4277	All
-19.5156	12.7114	All
-19.714	15.0769	All
-19.8433	13.3695	All
-19.6932	15.1605	All
-20.1918	13.3958	All
-19.8838	15.9221	All
-20.046	12.4585	All
-19.5989	15.0197	All
-20.3825	12.9403	All
-19.6219	14.8805	All
-19.8696	14.5497	All
-19.5266	14.1912	All
-19.7392	12.3447	All
-19.794	14.6196	All
-20.3101	13.0587	All
-19.9507	14.1333	All
-20.0679	13.0304	All
-19.8586	14.1016	All
-19.9737	13.1796	All
-20.0866	13.9391	All
-20.4449	13.5006	All
-20.1425	13.6432	All
-20.0132	13.1887	All
-19.5638	13.1609	All
-19.7874	13.4952	All
-19.737	13.4674	All
-20.7266	11.6017	All
-19.4915	13.2295	All
-20.2773	17.5511	All
-19.8389	14.0634	All
-19.8258	13.323	All
-20.0241	10.9187	All
-19.8871	14.5985	All
-19.646	13.004	All
-20.1962	12.038	All
-20.571	13.5624	All
-19.5529	13.1961	All
-19.8784	14.0188	All
-20.0603	14.6819	All
-19.6526	12.5172	All
-19.4926	14.4762	All
-20.3156	13.524	All
-20.5611	12.715	All
-19.9408	14.7107	All
-20.1271	13.7148	All
-19.6822	16.2386	All
-20.1611	13.6589	All
-19.6011	13.9051	All
-19.5123	15.8786	All
-19.5485	14.3063	All
-19.7019	15.3989	All
-19.9167	12.868	All
-19.7129	14.309	All
-19.7195	12.3293	All
-19.4499	11.2561	All
-19.726	13.2015	All
-19.9584	15.8132	All
-19.7567	13.7672	All
-20.1052	13.0412	All
-19.5529	14.6757	All
-20.2992	13.8789	All
-20.1348	11.6256	All
-19.5595	13.5494	All
-20.1468	14.7536	All
-19.8663	16.0911	All
-19.5759	12.4344	All
-19.8005	13.5763	All
-19.4619	13.2316	All
-19.4795	11.7787	All
-19.9441	14.2818	All
-19.611	14.5783	All
-19.3732	13.876	All
-20.2356	13.3328	All
-20.4318	15.1725	All
-19.7052	13.0013	All
-19.4685	14.6039	All
-19.6745	15.1992	All
-19.8455	15.5166	All
-19.3742	13.0216	All
-19.8893	14.4534	All
-19.6044	12.1883	All
-19.7501	14.1558	All
-19.5101	12.1846	All
-19.8981	15.2627	All
-19.6877	14.2065	All
-20.0559	13.7133	All
-19.8367	13.4513	All
-19.6921	13.5151	All
-20.0329	11.739	All
-19.9167	15.5896	All
-19.6033	13.5111	All
-19.9156	12.7196	All
-19.9079	12.3769	All
-19.8937	14.8149	All
-20.2203	14.8106	All
-20.0142	15.2923	All
-19.7271	14.4391	All
-19.5036	14.318	All
-19.8575	14.8909	All
-19.7107	14.5994	All
-19.7753	14.1968	All
-19.909	15.1162	All
-19.8488	14.9505	All
-19.2373	14.779	All
-19.9386	13.5351	All
-19.6559	13.9267	All
-19.5978	13.119	All
-19.8773	15.7643	All
-19.6701	13.9439	All
-19.6833	14.8706	All
-19.9068	12.6156	All
-19.5945	12.6695	All
-19.2723	13.8384	All
-19.6647	12.4509	All
-19.7282	14.5403	All
-20.0668	12.4146	All
-20.0997	13.2897	All
-19.8773	15.2641	All
-20.1129	14.1593	All
-19.4608	13.0478	All
-19.8795	14.6241	All
-20.2915	15.0677	All
-19.6844	12.7887	All
-19.7753	16.1995	All
-19.8181	13.7042	All
-19.9595	14.6649	All
-19.5879	13.8457	All
-19.6701	14.1224	All
-19.7195	13.8233	All
-20.3342	13.7027	All
-19.7293	12.8757	All
-19.6329	12.1502	All
-19.8707	14.6449	All
-20.011	12.7317	All
-20.2323	15.6601	All
-19.7293	14.2424	All
-19.7973	12.8423	All
-20.6378	14.1835	All
-20.0899	12.7569	All
-19.623	15.6658	All
-20.2838	10.844	All
-19.8301	13.717	All
-19.7896	16.1412	All
-19.7874	14.6463	All
-19.6756	14.3531	All
-19.8805	14.8124	All
-20.3847	14.293	All
-20.7178	14.5323	All
-19.9836	14.5081	All
-19.7852	14.2533	All
-19.531	14.503	All
-19.8444	13.9568	All
-20.0011	13.03	All
-19.8279	13.2583	All
-20.0384	12.3104	All
-19.691	13.0814	All
-19.5145	14.4947	All
-19.897	14.9065	All
-19.909	14.8284	All
-19.8301	12.2193	All
-19.657	14.3347	All
-19.8564	13.3936	All
-19.8312	12.4346	All
-19.7403	12.6902	All
-19.5638	14.7681	All
-19.8027	13.5653	All
-20.1162	13.8927	All
-19.4696	13.9292	All
-20.046	14.5606	All
-19.6132	14.5554	All
-19.7699	12.5962	All
-19.8937	14.7027	All
-19.5858	12.3694	All
-20.0427	12.4274	All
-19.851	14.3863	All
-19.691	15.9864	All
-19.5868	15.7626	All
-19.6997	14.7118	All
-19.6526	12.8016	All
-19.806	12.5908	All
-19.7337	13.6738	All
-19.6077	13.9914	All
-20.0197	14.3158	All
-19.4071	12.622	All
-19.4959	13.0416	All
-20.1074	13.5638	All
-19.9945	13.0571	All
-19.954	14.3099	All
-19.7677	13.6325	All
-20.1556	13.9546	All
-19.6044	11.5912	All
-19.703	15.496	All
-19.5244	12.9957	All
-20.0252	14.316	All
-20.5808	15.9145	All
-20.1041	12.3914	All
-20.1852	16.293	All
-19.9003	12.5267	All
-19.9134	14.4983	All
-19.4236	14.5834	All
-19.8608	13.7578	All
-19.9858	14.8473	All
-19.874	14.4119	All
-20.0373	11.76	All
-19.5551	15.1001	All
-20.0044	13.8653	All
-19.7742	13.3851	All
-19.8082	15.3912	All
-19.6132	15.1994	All
-19.7918	14.6106	All
-19.7381	12.6698	All
-19.7096	15.0531	All
-19.543	14.3146	All
-19.8093	14.1442	All
-19.6932	13.5307	All
-19.7162	14.5313	All
-19.6712	14.4026	All
-19.8619	14.0199	All
-20.5184	13.8036	All
-20.3945	14.8644	All
[truncated: 1,046,576+ more rows]
