# Supplementary material for: Longitudinal measures of monkey brain structure and activity through adolescence predict cognitive maturation
Source: Nat Neurosci. 2025 Oct 27;28(11):2344–55. doi: 10.1038/s41593-025-02076-0 (PMC12586175; doi:10.1038/s41593-025-02076-0)
Supplement: Supplementary file 3 — Source data for Figs. 1–6 and Extended Data Figs. 1 and 3–9. [file 41593_2025_2076_MOESM3_ESM.zip › NN_sourcefile/Fig3d.xlsx]

## Sheet: rotation_odrd_cue_dis_500boot_1
mature	rotation	ID
-27.8718	15.2364	1
-24.309	39.8046	1
-20.4219	37.0265	1
-19.2	24.0412	1
-15.6537	26.72	1
-13.2482	41.8115	1
-10.6926	86.3379	1
-5.72603	79.7354	1
-4.97096	78.4301	1
-0.256438	89.5278	1
2.00658	56.6585	1
4.95233	89.5137	1
6.83836	77.131	1
10.8482	23.0705	1
14.2619	7.556	1
-27.6384	59.7037	2
-24.3299	34.8849	2
-20.2192	85.9405	2
-18.926	16.7371	2
-14.7386	36.7382	2
-13.9781	32.8728	2
-10.0964	33.5674	2
-5.91123	25.885	2
-4.86685	53.2343	2
-0.334247	50.1469	2
1.52329	76.5145	2
5.08822	41.6242	2
7.61973	55.5383	2
10.9348	53.4367	2
14.3496	80.3679	2
-26.9622	53.4111	3
-24.2849	43.4895	3
-20.0658	52.6357	3
-19.5945	85.6003	3
-15.1682	56.6699	3
-13.2822	80.7262	3
-10.4405	63.231	3
-5.77973	58.1015	3
-4.17863	71.7698	3
-0.120548	83.3799	3
1.91671	89.3326	3
5.08822	72.9518	3
7.98795	89.3756	3
10.9162	85.5367	3
14.4077	75.8547	3
-27.6493	38.1611	4
-24.2795	19.2614	4
-19.7929	4.14438	4
-19.2636	26.4075	4
-15.1036	58.2142	4
-13.8422	86.3002	4
-10.549	88.4332	4
-5.53644	43.989	4
-4.55342	72.321	4
-0.705753	85.2377	4
1.37863	57.3123	4
5.17918	78.846	4
6.71562	62.5033	4
10.6597	42.5233	4
14.0351	44.7114	4
-27.9321	29.6425	5
-24.2871	30.7429	5
-19.8981	10.4353	5
-18.9896	49.5842	5
-15.3567	54.2073	5
-13.4849	20.1677	5
-10.4526	42.9568	5
-5.93973	71.8285	5
-4.86356	87.7424	5
-0.204932	89.3138	5
1.0663	89.776	5
4.91507	69.3079	5
7.30411	47.375	5
10.7507	31.1739	5
14.6718	68.557	5
-27.8948	10.4786	6
-24.2762	83.9869	6
-19.7074	17.0073	6
-19.1551	31.4621	6
-15.8038	47.066	6
-13.6877	18.268	6
-10.3726	70.6671	6
-5.78521	67.6387	6
-4.86247	65.0173	6
-0.315616	89.2511	6
1.9189	69.8032	6
5.11562	83.2726	6
7.11452	46.223	6
10.9282	18.7659	6
14.5096	87.1279	6
-26.8723	89.2252	7
-24.3189	89.3542	7
-20.2488	15.4758	7
-19.3808	67.6636	7
-14.9173	64.6353	7
-13.4444	59.2937	7
-10.4	73.1608	7
-5.82137	80.8698	7
-4.50301	60.7715	7
-0.823014	42.8586	7
1.63178	87.4775	7
4.99507	28.7203	7
6.99397	9.50259	7
11.086	81.8548	7
13.6548	83.9275	7
-27.6208	48.1905	8
-24.2926	6.27262	8
-20.663	22.3483	8
-19.5277	29.2392	8
-15.4608	7.63207	8
-13.7973	80.0014	8
-10.6236	77.0169	8
-5.69315	74.5821	8
-4.85589	58.3097	8
-0.353973	70.3924	8
2.32986	83.7729	8
5.19342	68.4427	8
7.59123	35.4221	8
10.6948	57.6959	8
14.4559	81.642	8
-27.12	66.0437	9
-24.2849	27.342	9
-20.2532	10.6331	9
-19.1529	56.6545	9
-15.029	44.7798	9
-13.9507	62.6056	9
-10.8822	86.5379	9
-5.82356	65.4424	9
-4.4789	88.2706	9
-0.149041	63.9146	9
2.26849	86.0971	9
5.04329	75.4596	9
6.93699	83.518	9
10.8329	55.6729	9
14.1907	84.1461	9
-27.6877	79.3934	10
-24.3288	15.5904	10
-20.0734	22.1147	10
-19.3775	21.3217	10
-15.4521	76.9833	10
-13.4126	80.17	10
-10.6356	80.5914	10
-5.92548	17.1246	10
-4.74192	79.7643	10
-0.426301	72.771	10
1.63945	86.9824	10
5.18137	35.9941	10
7.2263	16.9718	10
10.8997	7.65361	10
14.4855	61.7005	10
-28.4296	3.62451	11
-24.3101	53.5743	11
-20.023	27.6091	11
-19.2592	75.7664	11
-15.0773	52.278	11
-13.0444	25.786	11
-10.2586	68.2594	11
-6	79.201	11
-4.47123	67.7138	11
-0.0339726	43.0154	11
1.4937	16.396	11
5.01151	76.5913	11
7.32055	63.0958	11
10.8526	56.2137	11
14.6301	78.0173	11
-27.2833	12.9848	12
-24.3134	54.0288	12
-20.1348	78.4216	12
-19.3644	82.2592	12
-15.4148	31.3881	12
-13.6066	77.852	12
-10.3518	72.1709	12
-6.05699	73.8588	12
-4.3737	82.7532	12
-0.206027	70.9348	12
2.12932	15.9503	12
5.20219	38.8264	12
7.51781	15.2185	12
10.8055	15.2088	12
13.8104	78.0764	12
-28.194	58.7906	13
-24.2762	28.9824	13
-20.1019	53.2476	13
-19.1233	32.4493	13
-15.0104	54.6069	13
-13.6953	77.468	13
-11.0652	38.2015	13
-6.21808	7.77147	13
-4.47562	42.5717	13
-0.854795	85.7115	13
1.35671	76.4125	13
5.1726	40.748	13
6.98082	78.5774	13
10.9315	65.4458	13
14.8679	82.1915	13
-27.7052	54.0522	14
-24.2608	34.0567	14
-20.4274	32.8204	14
-19.0005	50.3981	14
-15.1299	71.0049	14
-13.5726	67.4095	14
-10.3836	89.9278	14
-5.85753	84.8227	14
-4.96877	68.8005	14
-0.0679452	81.3554	14
1.58137	69.2207	14
5.07068	63.6432	14
6.62466	70.2088	14
10.8811	42.6805	14
14.5841	60.3429	14
-28.4416	41.456	15
-24.2378	57.0335	15
-20.6203	55.0623	15
-19.4849	79.6348	15
-15.2142	23.3723	15
-13.8981	38.7572	15
-10.3649	86.9378	15
-5.8411	79.9295	15
-4.73644	83.9896	15
-0.352877	55.1343	15
1.52329	67.0274	15
5.19123	78.2007	15
6.56219	89.7026	15
10.7693	22.6297	15
14.4329	58.3906	15
-27.3195	41.8799	16
-24.3036	62.793	16
-20.4121	38.5131	16
-19.0038	67.7799	16
-15.9003	40.9025	16
-12.9337	70.0201	16
-10.5238	37.4271	16
-5.53973	80.9555	16
-4.58411	30.6	16
0.0252055	62.0259	16
1.28438	63.1638	16
5.16932	83.9297	16
7.71288	88.1462	16
10.8679	76.9654	16
14.606	56.7952	16
-27.8312	57.2482	17
-24.2597	40.3094	17
-20.423	9.6301	17
-18.9545	49.1816	17
-15.2427	39.5872	17
-13.8521	71.7294	17
-10.7342	67.3528	17
-6.13041	61.285	17
-4.62795	62.4124	17
-0.0679452	54.2182	17
2.05479	82.4039	17
5.07068	80.7347	17
7.4926	74.8839	17
10.8515	18.4532	17
14.5633	66.2946	17
-28.2378	54.286	18
-24.2729	28.6754	18
-20.3233	58.2219	18
-19.2866	50.0391	18
-14.9567	81.4154	18
-13.5025	70.1171	18
-10.2532	53.72	18
-5.52219	81.8044	18
-4.68712	86.6553	18
-0.572055	75.5027	18
2.97863	78.1662	18
5.24603	62.1926	18
7.8674	25.312	18
10.9129	87.6573	18
13.1463	57.0311	18
-27.4882	83.575	19
-24.2992	58.9135	19
-20.4384	46.2988	19
-19.2471	17.2005	19
-15.0784	42.0695	19
-13.1912	46.184	19
-9.9737	81.3481	19
-5.94082	68.4283	19
-4.98192	62.2665	19
-0.212603	79.7235	19
1.81699	58.1324	19
4.76932	43.8312	19
7.36767	38.563	19
10.8789	43.3899	19
13.954	86.1218	19
-26.8767	33.1318	20
-24.2729	2.5467	20
-20.2575	51.0513	20
-19.4258	57.9449	20
-15.4707	45.9646	20
-13.6197	81.7577	20
-10.3222	67.7493	20
-5.58466	54.5606	20
-4.44164	76.6213	20
-0.519452	71.4837	20
1.24932	7.8021	20
5.11562	75.5869	20
7.7326	40.2447	20
10.8537	22.1142	20
14.08	63.7041	20
-27.4301	21.8588	21
-24.2115	61.3137	21
-20.2521	43.6538	21
-19.3819	45.9422	21
-15.4192	87.7766	21
-13.051	81.3367	21
-10.2882	81.4621	21
-5.70849	67.0942	21
-4.76603	59.9958	21
-0.317808	36.8301	21
1.68986	67.5002	21
5.2263	89.8609	21
7.65918	75.6431	21
10.8077	71.7198	21
14.926	68.5833	21
-28.2181	75.59	22
-24.2915	14.9514	22
-20.743	67.027	22
-19.0477	49.3311	22
-15.2679	34.3577	22
-13.9134	45.4205	22
-10.0833	85.6202	22
-5.56712	63.325	22
-4.70466	37.2971	22
-0.326575	35.0737	22
2.95562	81.4497	22
5.08384	88.5621	22
6.91726	22.152	22
11.0279	71.5736	22
14.4712	71.5366	22
-27.2263	31.4925	23
-24.263	36.0556	23
-20.4329	25.9396	23
-19.2384	5.29263	23
-15.1967	54.161	23
-13.9956	31.7563	23
-10.6159	52.9741	23
-5.7863	46.6161	23
-4.70685	88.5836	23
-0.453699	39.4274	23
1.80164	74.9573	23
4.94575	76.4298	23
6.86137	22.5511	23
10.7244	85.7385	23
13.4937	75.2298	23
-27.166	8.16516	24
-24.3156	49.3051	24
-19.817	52.4735	24
-19.1036	71.775	24
-14.8274	49.6092	24
-13.3962	67.5325	24
-10.114	27.538	24
-5.86082	69.3831	24
-4.8	30.1376	24
0.0778082	66.2014	24
1.46192	41.5363	24
5.05096	50.5048	24
7.43233	36.0352	24
10.6871	34.8596	24
14.8416	75.7587	24
-27.8937	33.0842	25
-24.3014	25.5832	25
-20.3989	32.5001	25
-19.131	59.2129	25
-14.6981	53.0802	25
-13.8608	66.1883	25
-10.8559	16.025	25
-5.87288	77.2054	25
-4.40986	72.682	25
-0.553425	88.9119	25
2.62795	43.2645	25
4.93041	12.7261	25
6.77589	45.0225	25
10.8767	34.0713	25
15.2153	57.9865	25
-28.6005	17.1421	26
-24.2488	77.7299	26
-19.6855	52.7203	26
-19.1605	89.5521	26
-15.04	67.8779	26
-13.2888	30.2462	26
-10.7803	49.1606	26
-5.69425	63.0596	26
-4.6126	61.3927	26
-0.766027	88.4027	26
1.28	88.9248	26
5.17479	88.7959	26
6.40438	83.147	26
10.7781	75.2684	26
13.9003	73.9916	26
-28.0088	13.6087	27
-24.2871	52.6743	27
-20.3156	26.3745	27
-19.2438	46.1437	27
-15.0849	55.2304	27
-14.1589	45.6632	27
-10.6126	81.78	27
-5.94411	55.5381	27
-5.12548	89.8536	27
-0.366027	71.6343	27
1.41151	32.9504	27
5.1726	75.072	27
7.21534	43.2673	27
10.7693	46.0691	27
14.3715	82.2573	27
-26.9304	25.0714	28
-24.2499	21.4758	28
-20.1216	81.7249	28
-19.1956	36.0001	28
-15.6449	21.3498	28
-13.6822	63.7018	28
-10.0767	82.0447	28
-6.0537	85.7095	28
-4.95014	85.4684	28
-0.694795	82.4841	28
1.43123	63.1985	28
4.96	87.2993	28
8.09863	54.0359	28
10.7781	43.9522	28
14.5962	86.0981	28
-28.2225	30.3801	29
-24.2937	63.5836	29
-20.4482	28.7872	29
-19.3874	43.707	29
-15.2932	81.218	29
-13.5452	84.0837	29
-10.2521	59.2294	29
-5.43014	78.0864	29
-4.44055	59.7214	29
-0.0547945	52.1763	29
1.38411	80.3707	29
4.78575	46.8053	29
7.43562	35.5072	29
10.7901	31.2154	29
14.8789	51.4161	29
-27.7425	61.4151	30
-24.2981	72.3601	30
-20.4789	70.421	30
-19.2329	63.3132	30
-15.2756	45.0385	30
-13.2274	22.4433	30
-10.709	33.0723	30
-5.80603	69.7682	30
-4.4263	82.0149	30
-0.646575	31.7703	30
1.39616	44.6995	30
4.68932	85.2546	30
7.6263	72.2297	30
10.6729	47.3066	30
13.9781	56.6124	30
-28.2816	53.6979	31
-24.2411	67.6532	31
-20.0778	87.3964	31
-19.1978	63.6286	31
-15.5638	53.3377	31
-13.7381	47.0048	31
-10.6795	83.7464	31
-5.99014	73.0596	31
-4.45699	77.3519	31
-0.908493	50.7697	31
1.64164	37.2938	31
5.10575	83.084	31
7.18027	67.1456	31
10.9129	75.4928	31
13.8553	67.5488	31
-27.0882	41.7019	32
-24.2838	61.1981	32
-21.2142	30.0577	32
-18.8142	58.5587	32
-15.2789	83.2004	32
-13.3019	18.9241	32
-10.6521	66.7804	32
-5.85863	49.3635	32
-4.64329	86.1556	32
-0.382466	58.4584	32
1.92219	88.932	32
4.92384	49.8238	32
6.91836	66.9297	32
10.8263	85.6851	32
14.0142	19.6885	32
-28.2345	34.6695	33
-24.2641	26.3372	33
-20.1885	57.8598	33
-19.2055	87.4501	33
-14.8603	59.3356	33
-13.6274	52.2142	33
-10.4	87.9537	33
-5.59123	23.3196	33
-4.77151	89.9839	33
-0.120548	55.0545	33
2.21808	75.6727	33
4.99288	39.7777	33
7.84877	46.596	33
10.8384	62.4844	33
14.5458	74.621	33
-26.5962	29.0632	34
-24.2871	23.5049	34
-20.0603	19.4986	34
-19.3052	26.3452	34
-15.2362	82.6823	34
-13.4005	60.4852	34
-10.4252	60.3484	34
-5.66575	60.4209	34
-4.37151	62.1276	34
-0.789041	42.1485	34
1.74685	82.7088	34
4.88767	78.6484	34
7.7589	43.0646	34
10.7244	83.7826	34
14.5655	75.2594	34
-28.0055	43.7142	35
-24.2904	28.1842	35
-20.4537	65.451	35
-19.1145	44.117	35
-14.9468	86.4885	35
-14.1063	71.1294	35
-10.3332	69.4929	35
-6.12274	46.2963	35
-4.60712	86.5379	35
-0.327671	76.3249	35
1.21644	88.3201	35
5.16384	87.526	35
7.2811	75.8997	35
10.7792	37.9798	35
14.4559	72.9358	35
-28.3189	43.7222	36
-24.2521	41.1014	36
-20.697	47.945	36
-19.3863	81.6607	36
-15.3841	56.025	36
-13.6055	44.5554	36
-10.7847	22.1261	36
-5.88493	89.1583	36
-5.23945	86.1202	36
0.0230137	81.9244	36
1.68986	80.7833	36
5.03452	61.3736	36
7.05534	26.8971	36
10.8011	68.6612	36
14.3485	62.2211	36
-27.7162	59.8545	37
-24.286	46.6035	37
-20.5655	47.4089	37
-19.0542	75.863	37
-15.1299	66.8717	37
-13.8159	78.3453	37
-10.7167	88.1832	37
-6.24548	42.0708	37
-4.62247	47.0223	37
0.190685	45.6757	37
2.06575	88.9712	37
5.24274	59.6853	37
6.06247	77.3321	37
10.8767	32.2989	37
14.3485	73.1669	37
-27.1156	30.5352	38
-24.2323	77.5792	38
-20.4	30.1764	38
-19.3885	56.0827	38
-15.2318	33.9912	38
-12.6323	60.113	38
-10.1271	61.1805	38
-5.87945	46.9587	38
-4.84493	51.7645	38
-0.186301	43.6089	38
1.79945	88.4071	38
4.98521	75.6212	38
6.93151	89.9602	38
10.9315	61.2958	38
14.6937	78.9454	38
-28.7068	69.7127	39
-24.3134	48.1765	39
-20.766	42.0576	39
-19.2285	62.161	39
-15.0466	78.0639	39
-13.6	68.8484	39
-10.2258	59.5176	39
-5.55616	75.4469	39
-4.38685	85.1865	39
-0.580822	81.8958	39
1.30192	84.9729	39
5.10685	72.0067	39
6.73315	34.6527	39
10.8362	75.9056	39
14.2784	80.0499	39
-28.4548	28.8082	40
-24.3058	13.931	40
-20.1688	20.9721	40
-19.3107	27.6541	40
-14.8844	47.7455	40
-13.3534	86.2901	40
-10.8592	59.0601	40
-5.67342	89.6695	40
-4.46027	58.2719	40
-0.387945	64.5693	40
2.41534	59.7252	40
4.33863	68.6825	40
6.80767	42.2233	40
10.7299	74.085	40
13.7063	21.6331	40
-27.5299	39.9288	41
-24.2696	46.8462	41
-19.7392	34.9658	41
-19.4126	62.8765	41
-15.0904	84.4861	41
-13.2405	71.8568	41
-10.8384	36.3806	41
-5.92329	89.4085	41
-4.79452	66.8908	41
-0.196164	85.7639	41
1.7611	11.7588	41
5.12438	86.2892	41
7.24384	81.8538	41
10.6816	40.1835	41
14.8986	81.7814	41
-28.1041	8.42936	42
-24.2433	10.7094	42
-20.3605	67.4588	42
-19.2055	46.2356	42
-15.3611	58.3399	42
-13.9332	84.4993	42
-11.4137	60.6163	42
-5.86192	69.7953	42
-4.63123	79.3299	42
0.0241096	45.6299	42
1.91014	67.1204	42
5.30849	69.1199	42
8.16986	8.81986	42
10.8033	28.5766	42
14.7858	41.2087	42
-28.366	16.503	43
-24.286	73.8341	43
-19.84	68.1093	43
-19.3951	24.1969	43
-14.8899	83.3515	43
-13.9781	67.8884	43
-10.1501	66.5853	43
-6	63.0702	43
-4.16329	84.9842	43
-0.321096	73.3585	43
1.79507	83.7179	43
5.01589	77.6318	43
7.50685	66.9308	43
10.777	34.2279	43
14.0252	61.1066	43
-26.8811	89.3549	44
-24.286	54.7217	44
-20.5238	55.7218	44
-19.1189	50.2797	44
-15.2307	46.4502	44
-13.9332	82.7551	44
-10.3375	83.7506	44
-5.88932	83.9648	44
-4.83836	45.8911	44
-0.48	77.5064	44
1.69644	25.4783	44
5.17699	70.4824	44
6.67397	60.4068	44
10.8668	55.6557	44
14.1447	88.4251	44
-27.4981	20.6312	45
-24.2279	42.7753	45
-20.3058	30.1334	45
-19.3589	65.1284	45
-15.8422	57.0586	45
-13.2153	74.3656	45
-10.5238	89.9588	45
-5.62521	74.0884	45
-4.64329	76.8976	45
0.164384	47.2656	45
1.74685	51.1562	45
5.10356	27.3854	45
6.87342	88.15	45
10.7551	87.415	45
14.7737	68.4365	45
-27.9485	74.1076	46
-24.3299	15.7888	46
-20.3671	51.8111	46
-19.3008	50.7597	46
-15.4367	78.3467	46
-13.634	85.5797	46
-10.5501	76.1351	46
-5.79507	85.9394	46
-4.32877	81.916	46
-0.501918	73.9657	46
1.56274	14.0175	46
5.18575	87.2875	46
7.64164	61.7766	46
10.9326	3.32961	46
13.6088	28.1784	46
-27.2438	29.793	47
-24.2323	28.9237	47
-19.9847	24.5473	47
-19.3479	52.1635	47
-15.4619	81.4853	47
-13.5627	50.2441	47
-10.1589	74.39	47
-5.84658	12.5922	47
-4.51507	89.506	47
-0.551233	26.7062	47
1.50685	77.0719	47
5.15397	55.4186	47
6.17863	71.0053	47
10.8756	80.6645	47
14.6882	84.2565	47
-28.2696	49.1595	48
-24.2696	24.7426	48
-20.2959	38.3934	48
-19.3107	69.9662	48
-15.3096	76.59	48
-13.3512	80.1433	48
-10.5041	65.7767	48
-6.10959	75.9038	48
-4.4537	82.329	48
-0.726575	85.8339	48
1.67342	87.927	48
5.16493	66.0568	48
6.8811	37.4298	48
10.9238	69.8582	48
14.2784	80.6876	48
-27.9452	37.2826	49
-24.2751	72.3241	49
-19.7732	57.9144	49
-19.1868	70.6838	49
-14.8789	60.9927	49
-13.634	77.6128	49
-10.3342	67.0142	49
-5.77205	71.3647	49
-4.5874	36.7511	49
-0.0756164	89.5979	49
2.33315	79.9606	49
5.14959	75.1443	49
6.18301	72.227	49
10.8822	57.9273	49
14.6016	67.475	49
-27.7808	28.8252	50
-24.2345	53.7006	50
-20.3507	51.5145	50
-19.2636	45.9483	50
-15.6329	55.4973	50
-13.4773	68.7799	50
-10.7836	79.8655	50
-5.82027	77.7979	50
-4.40767	69.2197	50
-0.0449315	85.1209	50
2.99836	89.2007	50
5.08274	74.7217	50
7.81479	56.5455	50
10.7342	62.9092	50
14.674	82.5965	50
-27.6197	14.2432	51
-24.3386	80.1797	51
-20.4427	67.0126	51
-19.3107	63.1371	51
-15.1408	34.2489	51
-13.4992	59.8429	51
-10.6992	89.9615	51
-5.68986	61.3478	51
-4.48438	56.2845	51
-0.316712	88.5056	51
1.91123	84.2504	51
5.07178	83.0659	51
6.5874	74.2002	51
10.891	73.7872	51
14.1951	37.6057	51
-27.0937	19.4815	52
-24.2959	38.7457	52
-20.1052	53.8001	52
-19.1901	54.1138	52
-14.7079	35.5187	52
-13.6877	86.2628	52
-10.2312	27.1343	52
-6.20274	73.6012	52
-4.30795	83.9222	52
-0.25863	83.0662	52
2.51397	82.5039	52
4.98082	80.208	52
7.29425	74.4606	52
10.6258	89.8868	52
14.2696	54.8663	52
-28.0679	15.6985	53
-24.3036	39.5838	53
-21.3764	28.0574	53
-19.3019	47.9504	53
-15.0345	45.285	53
-13.8992	67.3896	53
-10.5337	75.9051	53
-5.82356	60.6896	53
-4.77041	72.6265	53
-0.77589	75.6073	53
1.96055	72.8584	53
5.25699	61.8611	53
8.29918	75.1789	53
10.9118	61.4919	53
13.6011	86.9577	53
-28.4329	36.2677	54
-24.3551	35.8726	54
-20.4833	88.3771	54
-19.2997	28.1325	54
-14.9896	64.2329	54
-13.9507	71.4646	54
-10.2071	87.3911	54
-5.77644	81.5959	54
-4.52603	29.0767	54
-0.110685	69.1381	54
1.8411	86.5385	54
5.1726	49.7186	54
7.58247	78.8746	54
10.7989	64.7996	54
15.006	71.4859	54
-28.7167	27.2612	55
-24.2521	57.2663	55
-20.2948	51.3204	55
-19.2778	21.9429	55
-14.8866	29.8056	55
-13.5923	86.4168	55
-10.9501	75.1801	55
-5.74247	79.0931	55
-4.87562	50.8886	55
-0.272877	47.8714	55
1.82027	89.536	55
5.09589	75.4706	55
7.2274	59.1036	55
10.663	75.4813	55
14.4844	81.2936	55
-27.451	69.2728	56
-24.2356	47.3938	56
-19.9682	26.0282	56
-19.36	20.7288	56
-15.9112	72.5926	56
-14.1896	85.1876	56
-10.3901	83.1292	56
-5.63178	82.7928	56
-3.91671	66.3478	56
-0.149041	44.3783	56
2.06027	78.3847	56
4.97644	89.3694	56
7.43671	36.303	56
10.7211	66.3028	56
14.2838	88.1438	56
-27.3863	24.5531	57
-24.2411	28.4303	57
-20.5666	48.5677	57
-19.2942	60.4381	57
-15.6603	85.46	57
-13.8937	80.6496	57
-10.3496	54.9311	57
-5.88603	16.8372	57
-4.72658	47.0074	57
-0.143562	39.3682	57
2.01973	82.1551	57
5.07288	51.3649	57
8.38685	52.3682	57
10.6553	39.8189	57
13.9342	60.0667	57
-28.2203	24.2656	58
-24.2707	12.8298	58
-20.5227	55.3558	58
-19.1222	62.7882	58
-15.3995	72.9813	58
-13.5364	81.3501	58
-10.7321	86.9106	58
-5.77425	84.6378	58
-4.2674	27.2842	58
0.267397	75.2066	58
1.82904	76.5229	58
5.16055	49.5773	58
6.84822	54.8597	58
10.7496	63.7628	58
14.2893	88.4205	58
-28.0866	3.9089	59
-24.3134	17.3723	59
-20.0559	18.6116	59
-19.326	83.488	59
-15.6405	67.802	59
-13.4356	72.3937	59
-10.8723	76.9528	59
-5.66466	49.5567	59
-4.29699	79.3399	59
-0.299178	75.6028	59
1.39945	47.0914	59
5.16384	38.0298	59
7.49699	82.2093	59
10.777	88.6327	59
14.674	87.8423	59
-28.2247	37.8667	60
-24.3003	34.9647	60
-20.4636	28.3755	60
-19.0597	82.1638	60
-15.1014	74.9187	60
-13.726	34.5801	60
-10.5479	88.2318	60
-5.5211	82.9899	60
-4.75616	82.1825	60
0.209315	60.4643	60
1.29973	69.2915	60
4.68603	76.6101	60
7.70301	74.3697	60
10.7737	69.973	60
13.989	68.8802	60
-27.6855	44.3372	61
-24.2553	63.5182	61
-19.9364	35.7806	61
-19.2734	71.5058	61
-15.5036	27.6972	61
-13.5781	64.9374	61
-10.423	76.5502	61
-5.99123	89.4703	61
-4.7189	68.2191	61
-0.454795	73.017	61
1.37534	71.2818	61
5.15726	75.7483	61
7.31726	69.2261	61
11.0192	15.144	61
14.3112	11.6099	61
-27.9342	17.3205	62
-24.3397	26.1712	62
-19.954	80.0717	62
-19.2581	24.4522	62
-15.7721	82.7528	62
-13.6964	77.5483	62
-10.0975	48.4664	62
-5.71068	85.2552	62
-4.56986	89.3799	62
-0.259726	87.5581	62
1.71616	89.3395	62
5.20548	75.4527	62
7.60986	52.8577	62
10.9841	73.7705	62
13.5485	38.3112	62
-27.7764	35.7137	63
-24.2904	37.1908	63
-20.3474	71.24	63
-19.3578	68.0285	63
-15.1003	53.2437	63
-13.8466	14.7955	63
-10.7967	71.7096	63
-5.68767	30.0752	63
-4.16877	86.7922	63
-0.444932	59.5967	63
1.1474	89.3498	63
5.20658	85.6802	63
7.64932	63.5904	63
10.9578	47.18	63
14.1304	60.8226	63
-28.434	24.9269	64
-24.3058	25.9503	64
-20.3923	49.1409	64
-19.36	66.0893	64
-15.086	17.8027	64
-13.76	88.6579	64
-10.5896	46.3065	64
-5.86411	81.1246	64
-4.73315	82.8416	64
-0.351781	56.8897	64
1.28548	81.6062	64
4.92822	88.2329	64
7.62521	58.7327	64
10.6718	50.0017	64
13.9595	83.8103	64
-28.2005	68.1942	65
-24.3079	62.2252	65
-20.2959	26.2137	65
-19.3118	61.935	65
-15.0455	70.0398	65
-13.8126	68.9001	65
-10.3781	16.1617	65
-5.80384	55.9922	65
-4.43945	51.3122	65
-0.157808	41.5359	65
1.88603	82.9787	65
5.18575	62.0412	65
7.99452	46.6337	65
10.7616	35.7451	65
14.3638	60.085	65
-27.6252	69.9339	66
-24.251	59.8354	66
-20.0866	49.8284	66
-19.3326	51.9206	66
-15.2833	51.4868	66
-13.9277	64.1545	66
-10.9874	78.8259	66
-6.40548	79.2373	66
-4.56658	63.2025	66
-0.247671	80.5836	66
1.61425	73.6864	66
4.87452	34.1879	66
7.53205	89.0391	66
10.8263	71.1965	66
14.2236	75.9857	66
-28.1249	84.4236	67
-24.2553	81.6708	67
-20.5699	36.6771	67
-19.2055	42.9466	67
-15.6416	75.1047	67
-13.4027	85.6174	67
-10.6674	81.9523	67
-5.81808	64.1136	67
-5.00603	51.0985	67
-0.501918	81.0427	67
1.66027	89.0921	67
5.07836	78.1847	67
6.53808	83.691	67
10.7715	72.8261	67
14.3047	24.7578	67
-28.3879	21.032	68
-24.2762	16.3553	68
-20.1447	50.2473	68
-19.2482	25.3961	68
-15.6142	70.7076	68
-13.6537	43.3398	68
-10.1096	55.4676	68
-6.24	71.9739	68
-4.66082	86.6701	68
-0.408767	37.2885	68
1.98027	73.3064	68
5.24164	86.0807	68
7.0937	81.3119	68
10.6433	82.0771	68
13.5156	19.2635	68
-28.4241	15.571	69
-24.2893	27.577	69
-20.5337	75.0237	69
-19.1737	9.05726	69
-15.5441	25.8609	69
-13.7677	83.9403	69
-10.4537	61.3199	69
-5.55178	88.3057	69
-4.78685	73.0329	69
-0.569863	50.239	69
1.69534	41.9338	69
5.01041	80.1494	69
7.54082	73.4678	69
10.6663	22.8896	69
14.297	79.5166	69
-27.9879	20.7957	70
-24.2652	81.0441	70
-19.8893	31.5833	70
-19.1616	45.3405	70
-15.2515	75.4313	70
-13.966	28.7797	70
-10.3058	7.09504	70
-6.02411	52.1112	70
-4.70685	84.3562	70
-0.566575	58.6421	70
1.84438	78.2511	70
5.22959	80.5403	70
7.39616	33.9987	70
10.5764	78.4735	70
14.1523	7.13405	70
-28.6236	33.5751	71
-24.2981	52.8417	71
-20.1129	42.2796	71
-19.509	38.5872	71
-14.9852	75.2316	71
-13.8181	47.1438	71
-10.3573	76.3398	71
-5.75123	83.7688	71
-4.51616	78.3154	71
-0.170959	34.5356	71
2.21808	64.0494	71
5.17151	51.4493	71
8.43836	68.379	71
10.8866	88.8602	71
14.1962	42.8334	71
-27.4027	35.946	72
-24.3244	54.2777	72
-20.4405	77.177	72
-19.223	20.536	72
-15.703	58.1126	72
-13.1562	56.3717	72
-10.3847	45.7603	72
-5.95616	89.7908	72
-4.49534	83.236	72
0.0273973	83.1759	72
1.70959	76.523	72
4.72986	78.3263	72
6.79562	71.9827	72
10.8055	83.026	72
14.7342	86.0382	72
-28.2696	9.19176	73
-24.2871	24.1581	73
-20.9162	66.0698	73
-19.257	78.3524	73
-15.2932	54.5479	73
-14.1162	75.923	73
-10.4186	86.0612	73
-5.6274	18.9563	73
-4.17863	61.0406	73
-0.198356	72.205	73
1.6526	89.5582	73
4.87452	51.5678	73
6.89753	78.3142	73
10.8668	23.4028	73
14.48	47.0863	73
-27.8751	35.8747	74
-24.2444	24.0837	74
-20.5238	37.3029	74
-19.1189	12.5651	74
-14.9907	54.1849	74
-14.0701	86.7426	74
-10.3868	46.3911	74
-5.59014	85.9131	74
-4.83178	67.6338	74
0.029589	48.85	74
1.85425	73.4581	74
4.95123	70.6268	74
6.73205	70.1244	74
10.9436	29.8982	74
14.5929	67.1713	74
-27.5682	31.9849	75
-24.3003	82.1841	75
-20.594	46.2331	75
-19.2219	52.4811	75
-14.7956	50.3133	75
-13.714	83.2948	75
-10.4789	32.2194	75
-6.17753	89.7214	75
-4.85918	88.2296	75
-0.884384	44.0774	75
1.50795	76.9777	75
5.12658	71.9188	75
7.15178	75.5554	75
10.697	71.304	75
14.6203	88.5005	75
-27.7753	23.7352	76
-24.3134	79.9948	76
-20.594	71.9943	76
-19.2416	52.5718	76
-15.6066	32.1887	76
-13.2636	87.1826	76
-10.5162	87.3207	76
-5.68767	68.3088	76
-4.5337	13.6289	76
-0.187397	45.9675	76
1.01589	78.9481	76
5.14301	59.6227	76
7.80384	83.4762	76
10.7649	75.3705	76
14.2586	75.6489	76
-29.0564	58.977	77
-24.2038	11.1476	77
-19.9156	48.4501	77
-19.3534	64.1865	77
-15.1156	84.0614	77
-13.5901	68.3259	77
-10.1995	54.9058	77
-5.97041	56.5267	77
-4.24219	37.7534	77
-0.529315	60.2747	77
2.32767	12.1791	77
4.85041	56.7423	77
6.93479	75.6194	77
10.7452	25.3069	77
13.7929	83.6666	77
-28.766	56.1556	78
-24.2608	56.1487	78
-20.3616	15.1506	78
-19.0937	54.8975	78
-15.4816	60.4609	78
-13.5068	36.3112	78
-10.0384	54.1024	78
-6.10192	55.9418	78
-4.62027	73.965	78
-0.192877	86.6727	78
1.86082	74.5012	78
5.05863	80.9116	78
6.55342	62.2757	78
10.6871	63.7142	78
13.7107	44.9587	78
-27.8258	33.9012	79
-24.3123	28.005	79
-20.0855	47.3962	79
-19.1244	64.2726	79
-14.9392	49.8734	79
-13.7381	48.5532	79
-10.9162	76.4768	79
-5.7611	80.5924	79
-4.91507	79.8212	79
-0.106301	81.7747	79
1.22192	60.8116	79
5.05425	84.5568	79
7.39397	74.4175	79
10.7901	81.3828	79
15.0016	84.5065	79
-28.1951	52.9019	80
-24.2751	10.6887	80
-20.1195	27.8114	80
-19.2833	38.6972	80
-14.834	84.8186	80
-13.9255	79.9615	80
-10.4471	76.4059	80
-5.6	77.408	80
-5.06192	85.2194	80
-0.269589	50.0803	80
1.73589	85.8723	80
5.09589	42.416	80
6.3737	27.0898	80
10.8515	86.0019	80
14.5633	28.8565	80
-27.474	77.7107	81
-24.3145	33.3085	81
-20.4964	16.3539	81
-19.3326	64.1514	81
-14.8208	61.9327	81
-13.6603	80.2044	81
-10.1622	77.1558	81
-5.85425	27.7164	81
-5.28329	82.489	81
-0.444932	64.3259	81
1.90466	52.8089	81
5.0937	87.3424	81
7.45315	85.6414	81
10.8011	82.0887	81
14.96	72.3763	81
-27.7238	27.9366	82
-24.2915	33.0453	82
-20.6126	35.4565	82
-19.3173	72.4242	82
-15.7655	31.2284	82
-13.9079	69.4466	82
-10.7288	89.6052	82
-5.66575	43.3293	82
-4.72	88.7641	82
-0.470137	79.4802	82
1.7863	85.6035	82
5.05534	82.9015	82
7.90904	82.6461	82
10.8964	88.7537	82
13.8247	73.2798	82
-27.5529	61.7701	83
-24.3068	30.2155	83
-19.7852	48.7443	83
-19.303	80.0707	83
-15.0926	55.9008	83
-13.5485	79.4961	83
-10.5885	59.5089	83
-5.82137	78.6402	83
-4.20055	41.0223	83
0.0219178	29.1649	83
1.99452	50.9903	83
4.85041	66.5727	83
7.97151	80.0712	83
10.7803	25.5128	83
14.8373	56.1011	83
-27.4181	41.0597	84
-24.2718	67.9846	84
-20.4668	85.7267	84
-19.2975	76.3638	84
-16.0658	81.1912	84
-13.9573	29.2362	84
-9.88384	77.6625	84
-5.82027	55.6539	84
-4.8537	89.451	84
-0.152329	43.0881	84
1.68	79.7434	84
5.19123	80.3983	84
6.81644	80.1941	84
10.7386	56.6924	84
14.4099	37.0352	84
-27.7425	88.6136	85
-24.3123	42.2255	85
-20.5359	8.77171	85
-19.0729	45.5337	85
-16.0953	87.4314	85
-13.0455	87.5346	85
-10.7529	36.3353	85
-5.69534	64.0113	85
-4.44603	80.9094	85
-0.631233	77.5247	85
1.25041	78.6411	85
5.19781	64.0398	85
7.15288	89.77	85
10.8603	24.8273	85
14.1184	73.5648	85
-27.0663	41.6387	86
-24.2455	18.2139	86
-20.3397	51.8639	86
-19.2997	59.2219	86
-15.1058	84.3593	86
-14.0416	58.7792	86
-9.93205	36.9228	86
-5.85644	59.99	86
-4.37699	72.4982	86
-0.166575	76.8721	86
2.37479	60.3631	86
5.11562	41.776	86
7.29973	32.332	86
10.9096	88.1213	86
15.0247	66.2148	86
-27.6679	16.4007	87
-24.2652	76.6599	87
-20.5348	41.9983	87
-19.1156	19.0761	87
-15.623	87.0629	87
-13.3764	76.7623	87
-10.4438	29.1428	87
-5.82356	49.155	87
-4.47342	84.5262	87
-0.492055	75.054	87
1.4389	30.2682	87
5.2263	41.1605	87
8.01863	64.2565	87
10.7605	68.9301	87
14.0318	81.5415	87
-28.3781	38.2732	88
-24.2729	31.9394	88
-20.5578	86.8417	88
-19.1638	49.5921	88
-15.3195	29.0919	88
-13.1978	50.8871	88
-10.4877	55.4924	88
-6.00219	75.6319	88
-4.70795	51.3405	88
-0.260822	44.7673	88
1.79068	25.7502	88
5.15836	36.5215	88
7.70082	34.426	88
10.731	24.0534	88
13.92	88.2403	88
-26.6784	64.2174	89
-24.2685	67.8999	89
-20.1819	86.1321	89
-18.9611	10.3602	89
-15.7775	63.2737	89
-13.6942	61.5838	89
-10.5753	80.925	89
-5.80055	81.598	89
-4.8011	77.4312	89
-0.243288	88.6734	89
2.41753	22.5172	89
5.1463	62.1963	89
7.7063	56.9777	89
10.6904	41.0772	89
13.7348	74.1096	89
-27.9386	30.9433	90
-24.2718	26.7431	90
-20.0449	86.571	90
-19.2175	45.0612	90
-14.5359	65.4173	90
-13.5737	53.0195	90
-10.5874	52.4062	90
-5.84219	87.4033	90
-4.28932	56.6583	90
-0.224658	72.9504	90
1.92986	74.5624	90
5.07288	80.318	90
6.50959	68.082	90
10.6334	78.7406	90
14.2203	55.5649	90
-28.3496	34.8642	91
-24.3627	28.3517	91
-20.6433	16.6252	91
-19.3381	77.6643	91
-15.2164	74.235	91
-13.9419	42.2371	91
-9.91562	84.1671	91
-5.61753	20.6429	91
-4.46795	80.3637	91
-0.414247	77.5795	91
1.26356	52.1053	91
4.94685	34.5195	91
6.14795	65.6387	91
10.9162	56.3511	91
14.217	76.7849	91
-28.3989	22.2071	92
-24.2137	61.0055	92
-20.491	56.9384	92
-18.9995	52.1511	92
-15.5858	71.6169	92
-13.1134	89.0317	92
-10.4712	79.1477	92
-5.71945	88.4829	92
-4.59616	81.8702	92
-0.557808	76.2642	92
0.827397	52.2341	92
5.10027	89.4361	92
6.73753	64.909	92
10.7649	71.9997	92
14.1173	79.6096	92
-27.589	27.2698	93
-24.2838	72.4195	93
-20.6137	48.034	93
-19.3096	74.0737	93
-15.2636	25.8073	93
-13.2296	80.8636	93
-10.8175	72.3229	93
-5.8389	58.4845	93
-4.85479	88.5922	93
-0.816438	79.3323	93
1.60548	69.2618	93
5.21315	43.7051	93
7.07397	57.3132	93
10.6762	65.9594	93
14.7825	55.9092	93
-27.8773	49.0199	94
-24.2696	41.0561	94
-20.6762	19.2222	94
-19.2866	71.9486	94
-15.5058	60.1243	94
-13.6679	86.6151	94
-10.9852	74.5589	94
-5.76219	43.9711	94
-4.75836	82.0582	94
-0.260822	45.5643	94
2.23233	28.7318	94
4.74082	66.9824	94
8.14247	76.716	94
10.8899	86.7487	94
14.8482	75.1384	94
-27.966	64.1069	95
-24.2707	43.4794	95
-20.6049	13.6188	95
-19.1134	30.0884	95
-15.0532	78.0342	95
-13.5353	88.1977	95
-10.6214	69.1241	95
-5.96932	83.5919	95
-4.31233	71.7571	95
-0.146849	84.0928	95
1.69425	55.2605	95
5.08712	56.2278	95
7.07836	50.987	95
10.823	56.5468	95
14.6992	58.8493	95
-27.657	26.9052	96
-24.2718	74.5314	96
-20.5195	27.0404	96
-19.1551	41.9323	96
-14.9732	77.5563	96
-13.6515	85.0646	96
-10.9403	81.0625	96
-5.83781	50.9197	96
-4.52055	81.1134	96
0.0164384	78.2766	96
1.77534	61.9862	96
5.11562	85.7522	96
7.4663	89.304	96
10.8833	70.942	96
14.2959	83.9806	96
-27.0027	27.8464	97
-24.3255	71.6545	97
-20.0055	32.9734	97
-19.3326	35.7697	97
-14.7671	17.1253	97
-13.28	88.2528	97
-10.2488	48.9854	97
-5.97479	60.3064	97
-4.64219	69.3805	97
-0.694795	66.5827	97
1.52767	64.5641	97
5.23178	40.3169	97
6.66082	80.5277	97
10.7496	28.151	97
14.32	74.6281	97
-28.0274	27.3117	98
-24.2729	15.9747	98
-20.5205	34.5337	98
-19.1616	26.8077	98
-15.7808	81.593	98
-14.0274	78.2943	98
-10.1995	70.3359	98
-5.7874	68.2351	98
-4.67397	79.6306	98
-0.511781	79.1396	98
2.10521	54.2134	98
5.16274	74.2812	98
6.88767	64.8049	98
10.7759	72.7595	98
15.0466	34.2484	98
-27.4433	80.3285	99
-24.2521	11.2098	99
-20.4581	38.9547	99
-19.1167	76.7435	99
-14.8997	25.8277	99
-13.6778	56.9568	99
-10.6773	77.8511	99
-5.71397	79.3066	99
-4.13808	79.414	99
-1.12	86.7305	99
2.14137	79.7762	99
4.94356	76.9227	99
7.65041	67.9535	99
10.72	46.3654	99
14.2893	80.2594	99
-28.994	55.8765	100
-24.2674	29.9015	100
-20.0132	33.85	100
-19.2471	22.0027	100
-15.3633	46.5783	100
-13.5014	41.2071	100
-10.1107	47.538	100
-5.74356	88.4661	100
-4.61918	54.0214	100
-0.35726	87.0439	100
1.6537	54.7956	100
5.0389	76.6933	100
7.08384	71.9715	100
10.5885	75.1309	100
13.817	34.0764	100
-27.5485	58.0332	101
-24.2915	39.0448	101
-20.4877	54.9367	101
-19.1529	63.9808	101
-15.2745	71.4275	101
-13.6274	70.6195	101
-10.2005	70.3304	101
-6.05699	81.2672	101
-4.62356	85.3212	101
-0.496438	86.5723	101
1.96384	88.9759	101
5.01918	75.1623	101
6.53041	79.8888	101
10.7189	81.7775	101
14.2137	63.8563	101
-27.1934	11.0564	102
-24.229	43.9316	102
-20.1414	62.5929	102
-19.4707	10.936	102
-15.6252	58.2072	102
-13.4641	67.8506	102
-10.7551	89.6379	102
-6	87.5844	102
-4.64548	67.2548	102
-0.0953425	71.4581	102
1.26466	81.0456	102
4.88548	54.693	102
7.44438	48.243	102
10.7759	55.6713	102
14.3781	54.8068	102
-27.8082	39.0451	103
-24.2499	35.8139	103
-20.6762	51.1615	103
-19.3019	48.6445	103
-15.1507	53.7702	103
-13.9408	30.0317	103
-10.7178	84.0308	103
-6.17644	79.5435	103
-4.45808	24.9719	103
-0.310137	36.814	103
1.41699	75.97	103
5.15068	73.2983	103
7.38082	88.1583	103
10.8822	12.6779	103
13.8816	32.7295	103
-28.0099	86.3595	104
-24.2236	27.3812	104
-20.5195	35.8092	104
-19.1781	39.4382	104
-15.257	79.3317	104
-13.8805	82.4148	104
-10.7912	73.9572	104
-6.00329	78.5396	104
-4.6937	75.2778	104
-0.566575	84.4322	104
0.998356	76.494	104
4.88877	78.8703	104
7.05425	76.3005	104
10.8504	20.9493	104
14.4899	88.5268	104
-28.0132	24.8901	105
-24.2685	45.7055	105
-20.2597	52.411	105
-19.1222	12.8763	105
-14.6915	75.9333	105
-13.5901	36.052	105
-10.5688	71.1927	105
-5.8389	78.1525	105
-4.54575	79.1022	105
-0.20274	87.1888	105
1.87726	88.0004	105
5.06521	84.2237	105
7.63726	84.5493	105
10.7595	60.304	105
14.1973	73.1074	105
-27.8049	85.4001	106
-24.3277	66.3837	106
-20.1962	72.9008	106
-19.3797	52.7218	106
-15.1474	25.5033	106
-13.863	87.5087	106
-10.2466	59.7323	106
-6.10959	76.3151	106
-4.38575	62.8947	106
-0.290411	75.398	106
0.838356	70.7708	106
5.2526	79.3597	106
6.54356	60.3378	106
10.7989	67.7727	106
14.3375	52.1451	106
-27.611	74.9035	107
-24.2005	22.7413	107
-20.3167	38.1003	107
-19.4236	51.1982	107
-15.4258	80.452	107
-13.4345	36.3414	107
-10.9249	63.9098	107
-5.70082	60.7407	107
-4.71233	59.9891	107
-0.162192	75.248	107
2.60932	48.9404	107
5.07397	75.4618	107
8.14137	57.4454	107
10.7638	72.6124	107
14.7452	76.5865	107
-27.486	30.2233	108
-24.2827	68.981	108
-20.9567	75.2057	108
-19.3644	88.7999	108
-15.6658	65.8711	108
-13.5912	67.0329	108
-10.7836	83.3024	108
-6.13699	73.6161	108
-4.62247	87.2467	108
-0.227945	73.2926	108
1.64712	71.0112	108
5.26137	78.8484	108
7.48274	89.1492	108
10.7879	62.6763	108
14.7879	84.6616	108
-27.8827	74.7789	109
-24.2882	31.2733	109
-21.0608	48.5492	109
-19.2811	23.0086	109
-14.7025	89.1298	109
-13.2384	67.7124	109
-10.7079	64.5159	109
-6.09205	77.2288	109
-4.59616	80.5551	109
-0.390137	77.8752	109
1.10137	71.5905	109
5.26027	58.5494	109
7.56712	66.4327	109
10.9677	53.5789	109
14.8844	74.1125	109
-28.2378	74.3048	110
-24.2378	63.9508	110
-20.2663	26.3293	110
-19.2866	86.6069	110
-16.0088	88.9095	110
-13.3195	86.1533	110
-10.5951	64.8111	110
-6.11726	82.1653	110
-4.81863	48.5512	110
-0.195068	31.6283	110
1.78521	75.2438	110
5.14849	38.7289	110
7.59781	78.2138	110
10.7759	83.8838	110
15.1901	84.5715	110
-28.114	78.4536	111
-24.2575	2.97392	111
-20.3178	85.9212	111
-19.0389	22.7006	111
-15.0126	37.7584	111
-13.269	79.2836	111
-10.4986	73.5042	111
-5.89041	23.9622	111
-4.80438	35.1183	111
-0.167671	81.2891	111
1.47397	60.8431	111
5.05973	45.7556	111
8.30247	75.5542	111
10.7167	36.9229	111
14.2488	88.7669	111
-27.8564	32.2457	112
-24.2838	48.7243	112
-20.0252	32.9065	112
-19.337	35.0259	112
-14.8142	22.3591	112
-13.8247	54.2107	112
-10.3452	70.0929	112
-5.74466	84.614	112
-4.6937	38.9661	112
-0.83726	78.2523	112
1.3074	86.3106	112
5.00603	63.6812	112
8.33315	77.5049	112
10.6795	55.4249	112
14.9216	88.0175	112
-27.5605	4.38574	113
-24.2882	69.2272	113
-20.8011	33.4647	113
-19.2362	65.9147	113
-15.4959	43.2276	113
-13.4904	78.7798	113
-10.4811	83.7173	113
-6.00438	84.5188	113
-4.70027	68.426	113
-0.74411	64.5621	113
1.91233	71.1637	113
5.07945	68.2404	113
7.39836	76.8302	113
10.7682	68.1663	113
14.2882	84.7014	113
-28.0362	36.8834	114
-24.3364	32.4041	114
-20.0384	44.7575	114
-19.0192	49.5503	114
-15.4466	83.1402	114
-13.8126	73.4038	114
-10.0416	65.8734	114
-5.61644	68.7528	114
-4.23014	73.4103	114
0.0690411	84.4893	114
1.35562	73.4984	114
5.06082	36.1642	114
7.14959	75.8565	114
10.7715	53.8196	114
14.3649	64.9217	114
-27.2515	2.91354	115
-24.3025	37.0837	115
-20.4044	17.7377	115
-19.3611	45.6904	115
-15.1518	23.2521	115
-13.7775	78.3794	115
-10.6981	54.7598	115
-6.18521	74.1256	115
-4.30904	84.441	115
-0.486575	31.6145	115
2.01205	86.4277	115
5.05753	78.9584	115
7.50466	53.0003	115
10.8241	78.9666	115
14.697	86.8386	115
-28.0504	49.1185	116
-24.2805	17.5953	116
-20.2871	25.0819	116
-19.3589	37.1442	116
-15.2493	50.8916	116
-13.9189	73.5881	116
-10.6816	78.6617	116
-6.03507	86.9687	116
-4.59507	79.9761	116
0.0120548	87.6229	116
1.2	83.8566	116
4.93808	66.1988	116
6.44384	20.2959	116
11.0268	77.4313	116
13.7742	22.4168	116
-27.8729	43.5845	117
-24.2827	68.9839	117
-20.2948	88.9554	117
-19.0838	79.0989	117
-15.5112	56.5367	117
-13.6373	44.6402	117
-10.5545	48.103	117
-5.90904	78.2082	117
-4.30575	70.9429	117
-0.452603	73.6612	117
1.70959	40.1599	117
5.0389	81.2362	117
7.61315	82.2766	117
10.7584	24.295	117
13.8992	70.02	117
-27.8323	39.6588	118
-24.2729	84.7288	118
-20.6795	25.8257	118
-19.2449	50.2036	118
-15.3271	8.78463	118
-13.5825	52.5833	118
-10.4384	89.2737	118
-5.85534	40.9499	118
-4.80877	72.6045	118
-0.238904	60.8464	118
2.12603	86.6229	118
5.04658	83.2011	118
6.49425	62.9778	118
10.5929	52.0279	118
14.5293	52.0782	118
-27.6723	22.5223	119
-24.2532	70.5518	119
-20.4679	55.7013	119
-19.3721	52.2442	119
-15.4477	76.8419	119
-13.6581	23.2077	119
-10.7934	80.7512	119
-6.04932	69.3541	119
-4.41973	79.3239	119
-0.603836	86.4349	119
1.64822	83.4401	119
5.22959	74.6651	119
7.45753	81.9806	119
10.9458	37.9058	119
14.2904	68.849	119
-27.5079	42.623	120
-24.3222	19.7896	120
-19.669	23.4318	120
-19.3118	76.0662	120
-14.9205	35.6952	120
-13.6548	18.121	120
-9.96164	83.8552	120
-5.75014	79.2765	120
-4.55562	58.6507	120
-0.127123	89.9722	120
2.20712	71.6011	120
4.98849	82.9954	120
6.78575	18.0667	120
10.8658	70.8425	120
14.2389	46.7919	120
-27.6318	32.4233	121
-24.3255	48.2191	121
-20.6378	19.504	121
-19.406	23.3643	121
-15.3249	33.4747	121
-13.5934	85.4621	121
-10.7868	18.1626	121
-6.00658	86.658	121
-4.52274	51.1397	121
-0.317808	47.6772	121
1.63507	34.6946	121
5.24822	58.8044	121
7.64712	75.9905	121
10.8844	34.8702	121
13.6975	70.1165	121
-27.6603	18.4487	122
-24.3299	38.4912	122
-20.0493	81.8387	122
-19.2647	72.1509	122
-15.1781	49.1563	122
-13.623	81.7074	122
-10.3682	12.3975	122
-5.71288	87.5451	122
-4.72548	59.7718	122
-0.232329	25.4234	122
1.6011	65.2356	122
5.18247	75.0127	122
7.36658	45.3588	122
10.8427	62.4521	122
14.4855	73.1752	122
-27.303	69.4165	123
-24.297	67.8452	123
-20.5885	62.2683	123
-19.1923	41.2234	123
-16.0153	79.3582	123
-13.3315	60.8312	123
-10.6488	80.1732	123
-5.69205	79.0674	123
-4.70575	51.8465	123
-0.659726	79.5508	123
1.93205	56.7704	123
5.13863	83.5166	123
6.71781	80.1194	123
10.7288	32.9609	123
14.3485	67.2803	123
-27.7129	37.898	124
-24.3233	59.1029	124
-20.9392	56.8161	124
-19.1737	37.3613	124
-15.0038	42.4877	124
-13.234	72.1441	124
-10.229	73.2853	124
-6.29151	42.3028	124
-4.46795	55.8342	124
-0.237808	81.0937	124
1.58685	65.2242	124
4.98959	68.6546	124
6.52932	87.1959	124
10.7605	28.7926	124
14.8384	78.1258	124
-27.7863	54.1137	125
-24.2214	60.8954	125
-20.3956	7.44849	125
-19.1189	28.3047	125
-14.7748	84.5465	125
-13.3468	86.2115	125
-10.1227	70.36	125
-6.04055	76.5422	125
-4.53918	89.9003	125
-0.631233	37.6707	125
1.89808	74.7825	125
5.18795	77.7182	125
6.53151	88.7655	125
10.5852	55.8399	125
14.0022	70.9122	125
-28.0866	84.8811	126
-24.2674	70.6865	126
-20.1392	34.144	126
-19.017	25.1554	126
-14.7386	47.7703	126
-13.0422	22.2641	126
-10.4471	89.6854	126
-6.22685	57.1046	126
-4.20712	39.9573	126
-0.269589	84.8833	126
1.16603	50.7567	126
5.28767	34.2749	126
6.47233	51.6718	126
10.8756	48.6526	126
14.5403	73.0807	126
-27.9836	74.1529	127
-24.2411	77.564	127
-20.0734	24.8677	127
-19.2504	77.8008	127
-15.8104	33.7595	127
-13.5967	25.6656	127
-10.7452	60.5337	127
-5.64384	87.7787	127
-4.56	67.5931	127
-0.450411	15.7503	127
1.68329	71.7776	127
5.0937	5.0164	127
7.24603	30.0976	127
10.9041	60.8603	127
13.9704	19.1112	127
-27.5485	69.7874	128
-24.2608	26.8049	128
-20.3463	40.7632	128
-19.0126	4.21699	128
-15.0652	80.3189	128
-13.7019	69.4598	128
-10.7233	82.0794	128
-5.66027	54.6459	128
-4.44822	80.7468	128
-0.471233	78.7241	128
1.77973	44.2225	128
4.90849	74.8643	128
6.94466	19.7625	128
10.5414	24.4683	128
15.4071	84.9742	128
-28.0822	68.5645	129
-24.2564	15.8989	129
-20.2816	32.1672	129
-19.3677	15.3048	129
-15.211	57.082	129
-13.7545	30.348	129
-10.8307	34.8048	129
-5.57041	64.3758	129
-4.60493	71.5746	129
-0.724384	79.5844	129
1.8126	85.389	129
4.82959	75.5241	129
8.00877	60.3147	129
11.0564	46.9709	129
13.5616	13.6055	129
-28.4778	16.8442	130
-24.3167	59.0886	130
-20.2838	9.13302	130
-19.131	35.5347	130
-15.6121	52.468	130
-13.1693	89.9861	130
-10.9041	88.8444	130
-5.81479	47.9134	130
-4.11288	77.0428	130
-0.459178	69.3132	130
2.09973	23.3534	130
5.16822	67.1159	130
7.46959	47.8244	130
10.8099	40.7623	130
13.6668	35.5052	130
-27.1353	70.8842	131
-24.3123	54.0687	131
-20.606	17.3532	131
-19.1156	54.5827	131
-15.4356	84.2408	131
-13.8992	89.1749	131
-10.4241	17.1355	131
-5.71288	76.7803	131
-4.47014	87.8326	131
-0.325479	68.526	131
1.52	51.936	131
5.10247	75.6879	131
6.92712	78.2744	131
10.8329	70.8606	131
14.8296	89.4635	131
-26.5348	25.4537	132
-24.3068	34.2246	132
-20.2532	46.2689	132
-19.4312	32.7264	132
-15.2296	76.2667	132
-14.1282	88.4048	132
-10.1929	74.4378	132
-5.79178	82.4021	132
-4.81863	32.0945	132
-0.652055	58.6234	132
1.56932	52.1058	132
5.1463	47.7119	132
7.09699	67.7804	132
10.8614	22.5519	132
14.4581	43.6341	132
-27.3918	14.5538	133
-24.2641	55.7802	133
-19.8345	81.4959	133
-19.3216	36.8657	133
-15.6942	83.4223	133
-13.7085	30.455	133
-9.89479	49.6269	133
-5.60658	76.4594	133
-4.70685	75.7003	133
-0.416438	60.7772	133
1.53534	80.6303	133
4.81315	70.4828	133
7.40822	38.3626	133
10.743	32.738	133
14.0636	85.9239	133
-27.2756	31.2301	134
-24.2838	88.9516	134
-20.3211	68.0311	134
-19.3534	68.5287	134
[truncated: 5,501 more rows]
