# Supplementary material for: Longitudinal measures of monkey brain structure and activity through adolescence predict cognitive maturation
Source: Nat Neurosci. 2025 Oct 27;28(11):2344–55. doi: 10.1038/s41593-025-02076-0 (PMC12586175; doi:10.1038/s41593-025-02076-0)
Supplement: Supplementary file 3 — Source data for Figs. 1–6 and Extended Data Figs. 1 and 3–9. [file 41593_2025_2076_MOESM3_ESM.zip › NN_sourcefile/Fig4b.xlsx]

## Sheet: vol_Aseg_GM_contraonly
ID	session	mature	age	sex	hemi	CSF	Cerebral_White_Matter_contra	Cerebral_Cortex_contra	SC_contra
OLI	1	-22.3	37.6	M	R	8905	10873.2	17159.8	3249.25
OLI	2	-18.3	41.6	M	R	9633.5	10860.9	17078.9	3436.12
OLI	3	-14.8	45.1	M	R	10404.2	10795.6	18513	3232.25
OLI	4	-12	47.9	M	R	9702.5	10863.5	17193.5	3349.75
OLI	5	-8.8	51.1	M	R	10029.1	10926.5	17739.9	3352.12
OLI	6	-5.8	54.1	M	R	9947.38	10771	16878.6	3414.5
OLI	7	-2.5	57.4	M	R	10057.5	11258.5	17587.6	3431.88
OLI	8	0.5	60.4	M	R	10148.9	11123.9	17246.1	3403
OLI	9	4.6	64.5	M	R	9887.88	11479.6	17675	3525.12
OLI	10	6.7	66.6	M	R	9878.25	11303.5	16912	3412.75
OLI	11	10.1	70	M	R	9631.88	11271.6	17006.8	3357
PIC	1	-43.1	35.5	M	L	9642.75	12248.5	17940.9	3631.38
PIC	2	-39.2	39.5	M	L	9856.25	12670.6	18157.5	3712.5
PIC	3	-35.7	43	M	L	10435	12331.5	18163	3709.88
PIC	4	-32.8	45.8	M	L	10176.5	12311.6	18044.8	3781.38
PIC	5	-29.6	49.1	M	L	10220.5	12692.5	18081.9	3674.5
PIC	6	-26.5	52.1	M	L	10992.4	12800.5	18950.8	3802.88
PIC	7	-23.3	55.3	M	L	10465.1	13116.5	18682.1	3881.62
PIC	8	-20.3	58.3	M	L	10501.2	13207.8	18720.1	3852
PIC	9	-15.9	62.8	M	L	10650.4	13236.2	18564	3968.88
PIC	10	-14.1	64.5	M	L	10406.8	13394.4	18722	3876.25
PIC	11	-10.7	67.9	M	L	10564.2	13567.2	18661.1	3869.75
QUA	1	-19.7	37.6	M	R	8936.38	10142.5	16194.5	3466.88
QUA	2	-15.7	41.6	M	R	9227.12	10280	16682.1	3483.75
QUA	3	-12.2	45.1	M	R	9762.5	10242.2	17210.8	3435.12
QUA	4	-9.3	47.9	M	R	9486.38	10463	17087.2	3458.38
QUA	5	-6.1	51.2	M	R	9436.5	10508.9	17147.5	3534.12
QUA	6	-3.2	54.1	M	R	9725.38	10415.8	16839.2	3533.75
QUA	7	0.1	57.4	M	R	9910.75	10843.6	17315	3623
ROS	1	-29.4	37.6	M	L	11009.9	13513.4	19852.1	3781.88
ROS	2	-25.4	41.6	M	L	11716.8	13232.4	20546.9	3745
ROS	3	-21.9	45.1	M	L	11855.6	13525.6	20911	3778.38
ROS	4	-19.1	47.9	M	L	11168.5	13670.1	20291.6	3774.5
ROS	5	-15.8	51.2	M	L	11517.4	13933.9	20456.1	3946.75
ROS	6	-12.7	54.2	M	L	12234.8	14602.4	22156.6	3916.62
ROS	7	-9.5	57.4	M	L	11511.8	14554.6	20978.8	4066.62
ROS	8	-6.6	60.4	M	L	12028.4	14383.4	21284	4059.38
ROS	9	-2.5	64.5	M	L	11716.8	14600.6	21219.2	4056.12
ROS	10	-0.4	66.6	M	L	11990.2	15016	21840.8	4180.75
ROS	11	3	70	M	L	11354.8	15037.8	20875	4027.75
SON	1	-22.3	33.2	M	R	8701.38	10447.6	16558.4	3330.75
SON	2	-18.3	37.1	M	R	9265.38	10267.5	17212.5	3401.75
SON	3	-14.8	40.7	M	R	9340.62	10487.4	17051.1	3387.12
SON	4	-12	43.5	M	R	9388.62	10712	17380.2	3510.38
SON	5	-8.8	46.7	M	R	9769.62	10536.5	17946.9	3621.88
SON	6	-5.6	49.8	M	R	9404.62	10433	16845.5	3508.12
SON	7	-2.5	53	M	R	9548.62	10387.6	16970	3563.62
SON	8	0.5	56	M	R	9519.62	10784.6	17523.9	3647.5
SON	9	3.5	59	M	R	9278.75	11142.6	17327.2	3640.75
SON	10	6.7	62.2	M	R	9451.88	10827.1	17030	3578.88
SON	11	10.1	65.6	M	R	8918.25	10703.2	16234.2	3541
TRI	1	-19.7	30.8	F	L	11032.6	13049.8	20212.4	3937.88
TRI	2	-15.7	34.8	F	L	11400	12696.6	19679	3993.5
TRI	3	-12.2	38.3	F	L	11485.1	12711.1	19836.8	4039.38
TRI	4	-9.3	41.2	F	L	11169.8	12731.8	19578.8	4001.62
TRI	5	-6.1	44.4	F	L	10991.2	12848.1	19644.2	3959.25
TRI	6	-3.2	47.3	F	L	11275.1	13172.5	19816.6	4044.25
TRI	7	0.2	50.7	F	L	11248.1	13079.2	19656.8	4171.38
TRI	8	3.2	53.7	F	L	11309.2	13337.6	19954.2	4117
TRI	9	7.2	57.7	F	L	11482	13479.9	20807.4	4151.38
TRI	10	9.3	59.8	F	L	11361.1	13688.2	20790	4230.25
TRI	11	12.7	63.2	F	L	11100.6	13379.6	19461.2	4114.88
UNI	1	-13.1	32.1	F	R	9304	10476.2	16904.5	3403.5
UNI	2	-9.2	36	F	R	9442.75	10206.8	16788	3450.5
UNI	3	-5.6	39.6	F	R	9509.12	10236.2	16804.2	3464
UNI	4	-2.8	42.4	F	R	9407	10630.4	17223.4	3513.38
UNI	5	0.4	45.6	F	R	9604.75	10480.2	17234.8	3512.38
UNI	6	3.5	48.7	F	R	9589.25	10444.4	17100.6	3568.38
UNI	7	6.7	51.9	F	R	9467.12	10612.5	16835.2	3576.75
UNI	8	9.7	54.9	F	R	9576.12	10715.6	17169.1	3551.25
UNI	9	13.7	58.9	F	R	9829.62	10894.6	17885.8	3703.38
UNI	10	15.9	61.1	F	R	9547.75	10854	17246.1	3627.38
UNI	11	19.2	64.4	F	R	9193.38	10646.8	16398.1	3493.25
VIK	1	-19.7	36.2	M	R	9963.12	12040.4	18959.2	3698.25
VIK	2	-15.7	40.1	M	R	9889	11511.5	18376.6	3431.62
VIK	3	-12.2	43.6	M	R	10045.1	11517.2	18062.8	3405.5
VIK	4	-9.4	46.5	M	R	10000.4	11865.1	18629.9	3623.88
VIK	5	-6.1	49.7	M	R	10167.4	11691.4	18326.6	3600
VIK	6	-3.1	52.7	M	R	10265.6	12344.1	19130.5	3723
VIK	7	0.1	56	M	R	10379.1	12305	18904.2	3732.12
VIK	8	3.1	59	M	R	10281	12176.2	18772.2	3694
VIK	9	7.2	63	M	R	10404.8	12237.8	19230.9	3757
VIK	10	9.3	65.2	M	R	10414.5	12594.1	19432.8	3711
VIK	11	12.7	68.5	M	R	9976.5	12226	17863.4	3618.5
