# Supplementary material for: Longitudinal measures of monkey brain structure and activity through adolescence predict cognitive maturation
Source: Nat Neurosci. 2025 Oct 27;28(11):2344–55. doi: 10.1038/s41593-025-02076-0 (PMC12586175; doi:10.1038/s41593-025-02076-0)
Supplement: Supplementary file 3 — Source data for Figs. 1–6 and Extended Data Figs. 1 and 3–9. [file 41593_2025_2076_MOESM3_ESM.zip › NN_sourcefile/Fig4c.xlsx]

## Sheet: vol_Charm1_contraonly
ID	session	mature	age	sex	hemi	Frontal_contra	Parietal_contra	Temporal_contra	Occipital_contra	SC_contra	diencephalon_contra	mesencephalon_contra	metencephalon_contra	myelencephalon_contra
OLI	1	-22.3	37.6	M	R	5870.62	3632.88	3721.38	4502.38	3249.25	926.625	461.25	3619.38	411.125
OLI	2	-18.3	41.6	M	R	5895.25	3683.75	3587.25	4334.5	3436.12	991.5	519.375	3534.88	453.25
OLI	3	-14.8	45.1	M	R	6457.88	3827.88	3975.62	4598.75	3232.25	954.125	506.125	3675.12	427
OLI	4	-12	47.9	M	R	5881.62	3554.5	3739.62	4443.88	3349.75	951.75	502.875	3670.5	463.875
OLI	5	-8.8	51.1	M	R	6093.5	3656.38	3877.88	4526.62	3352.12	982.25	508.625	3748.75	466
OLI	6	-5.8	54.1	M	R	5807.62	3606.62	3467.5	4342.75	3414.5	972.75	500.375	3709.38	441.25
OLI	7	-2.5	57.4	M	R	5962.75	3745.75	3696.5	4647.25	3431.88	1004.25	521.5	3895.62	471.5
OLI	8	0.5	60.4	M	R	5833	3727.38	3619.25	4498.25	3403	1010.5	532.875	3817.75	486.125
OLI	9	4.6	64.5	M	R	6039.25	3824.12	3741.5	4552.25	3525.12	1025.88	549.5	3857.12	477
OLI	10	6.7	66.6	M	R	5638.62	3705.88	3557.5	4490.12	3412.75	1021.38	543.125	3737.25	489.625
OLI	11	10.1	70	M	R	5574.38	3689	3649.12	4501.88	3357	1021.62	519.625	3843.38	490
PIC	1	-43.1	35.5	M	L	5924.62	3911.75	4021.75	4834.88	3631.38	1121	602.125	3950.88	575.5
PIC	2	-39.2	39.5	M	L	5965.25	3965.75	4077.88	4899.25	3712.5	1144.75	589.625	4053.62	607.5
PIC	3	-35.7	43	M	L	6078.38	4079.25	3744.88	4917.5	3709.88	1202.12	687.875	3925	614
PIC	4	-32.8	45.8	M	L	6125.25	3864.12	4083.25	4611.25	3781.38	1176.12	621.125	4077.5	641.25
PIC	5	-29.6	49.1	M	L	6038.62	4055.12	3822.5	4876.88	3674.5	1192.25	640.125	4059	602.375
PIC	6	-26.5	52.1	M	L	6348.88	4162.25	3955	5094.38	3802.88	1246.5	693.25	4215.88	685.375
PIC	7	-23.3	55.3	M	L	6175.5	4007.38	4240.25	4959.25	3881.62	1220	654.875	4266.5	653.625
PIC	8	-20.3	58.3	M	L	6170.12	4080.12	4147	5051.5	3852	1226.25	679.75	4231.88	678.875
PIC	9	-15.9	62.8	M	L	6022.12	3968.25	4136.38	5040.75	3968.88	1277.75	694.75	4354.5	696.625
PIC	10	-14.1	64.5	M	L	6281.12	3967.38	4180.62	5016.88	3876.25	1260	689	4313.25	705.125
PIC	11	-10.7	67.9	M	L	6039.88	4113.88	4082.75	5119.88	3869.75	1269.38	701.875	4448.38	697.375
QUA	1	-19.7	37.6	M	R	5091.88	3110.5	3936.62	4444.5	3466.88	1040.12	587.75	4075.62	531
QUA	2	-15.7	41.6	M	R	5265.12	3248.12	3988.5	4538.62	3483.75	1083.38	600.125	4094.5	565
QUA	3	-12.2	45.1	M	R	5701.75	3384.5	3751.12	4748.12	3435.12	946.625	557.125	3996.88	435.375
QUA	4	-9.3	47.9	M	R	5651.75	3342.12	3917.75	4549.88	3458.38	1069.88	593.875	4204.5	561.625
QUA	5	-6.1	51.2	M	R	5828.25	3328.38	3825.62	4543	3534.12	1092.38	587.625	4088.75	528.75
QUA	6	-3.2	54.1	M	R	5524.25	3333.38	3743.25	4578.12	3533.75	1127	627.25	4250.88	606.5
QUA	7	0.1	57.4	M	R	5633.38	3396.25	3956.88	4766	3623	1149.12	661.5	4412.12	632.875
ROS	1	-29.4	37.6	M	L	6597.62	4160.88	4385.5	5520.88	3781.88	1161.62	631	4353.12	602.25
ROS	2	-25.4	41.6	M	L	7036.62	4455.62	3996.62	5815.38	3745	1175.88	741.75	4194.62	607.5
ROS	3	-21.9	45.1	M	L	7114.38	4353.25	4426.38	5757.88	3778.38	1113.62	718.125	4347	571.75
ROS	4	-19.1	47.9	M	L	6827.5	4309.38	4347	5551.5	3774.5	1141.88	645.625	4345.88	601.375
ROS	5	-15.8	51.2	M	L	6845.88	4412.5	4261.25	5714.62	3946.75	1220.75	662	4523.38	632.75
ROS	6	-12.7	54.2	M	L	7674.38	4587.25	4746.12	5937.75	3916.62	1188.88	742.625	4524.38	618.75
ROS	7	-9.5	57.4	M	L	6869	4431.5	4662.38	5803	4066.62	1255.5	714.875	4703.62	672.875
ROS	8	-6.6	60.4	M	L	6929.62	4434.62	4688.12	5944.25	4059.38	1237.88	709	4820.5	699.625
ROS	9	-2.5	64.5	M	L	7173.25	4439.88	4557.12	5818.12	4056.12	1274.38	713.25	4709.25	712.75
ROS	10	-0.4	66.6	M	L	7265.75	4618	4823.88	5957.5	4180.75	1315.38	728.75	4920.25	732.75
ROS	11	3	70	M	L	7118.38	4371.5	4440	5784.88	4027.75	1278.75	715	4801.75	747.75
SON	1	-22.3	33.2	M	R	5839.88	3263.25	3634	4234.5	3330.75	898.25	451.625	3845	475.5
SON	2	-18.3	37.1	M	R	6169.75	3479.38	3469	4394.88	3401.75	923.75	487.625	3797.38	469.125
SON	3	-14.8	40.7	M	R	6136	3444	3397.38	4430.38	3387.12	926.375	476	3902.38	477.875
SON	4	-12	43.5	M	R	6199.75	3363.25	3756	4381.88	3510.38	949.75	506	3981.5	523
SON	5	-8.8	46.7	M	R	6516.38	3462.12	3841.25	4428.88	3621.88	958.625	518.75	4183.62	540.5
SON	6	-5.6	49.8	M	R	6013.38	3370.75	3415	4349.12	3508.12	964.75	508.625	3967.38	505.25
SON	7	-2.5	53	M	R	5730.62	3353.75	3731.5	4419.88	3563.62	993.75	494.875	4194.12	544.375
SON	8	0.5	56	M	R	6130.88	3384.5	3808.75	4512.12	3647.5	1014.75	525.875	4245	546.125
SON	9	3.5	59	M	R	6029.62	3447.25	3769.12	4448.75	3640.75	984.875	517.125	4004.62	553.375
SON	10	6.7	62.2	M	R	5973.5	3411.38	3615.75	4365.62	3578.88	1002.38	530	4153.25	537.375
SON	11	10.1	65.6	M	R	5623.5	3218.25	3552.12	4191.75	3541	1023.62	527.125	4034	536.375
TRI	1	-19.7	30.8	F	L	6580.62	4367.25	4562.25	5479	3937.88	1224.25	599.625	4316.88	540.125
TRI	2	-15.7	34.8	F	L	6411.12	4392.12	4242.25	5290.12	3993.5	1277.62	631.375	4126.38	563.5
TRI	3	-12.2	38.3	F	L	6478	4452.62	4242.38	5343.62	4039.38	1268	620.625	4137.5	561.875
TRI	4	-9.3	41.2	F	L	6299.75	4222.88	4363.5	5349.75	4001.62	1249.38	625.125	4251.88	586.5
TRI	5	-6.1	44.4	F	L	6410.5	4128.75	4384.38	5386.88	3959.25	1246.38	602.375	4185	545.5
TRI	6	-3.2	47.3	F	L	6412.12	4305.12	4320.88	5483.12	4044.25	1293.38	631.375	4319.88	566
TRI	7	0.2	50.7	F	L	6274.88	4239.75	4404.25	5364.62	4171.38	1288.38	638.75	4229.88	567.5
TRI	8	3.2	53.7	F	L	6390.25	4342.88	4406.25	5555.88	4117	1311	645.25	4343.25	591.75
TRI	9	7.2	57.7	F	L	6755.62	4438.5	4679.75	5624.62	4151.38	1331.25	660.375	4447.12	595.875
TRI	10	9.3	59.8	F	L	6724.12	4572.12	4607	5640.75	4230.25	1355.12	651.375	4425.38	607.25
TRI	11	12.7	63.2	F	L	6245.75	4228.62	4275	5416.38	4114.88	1291.12	638.5	4352	614
UNI	1	-13.1	32.1	F	R	5532.75	3378.12	3701.75	4656.5	3403.5	1016.88	485.375	3497.25	452.125
UNI	2	-9.2	36	F	R	5652.88	3353.75	3469.25	4620.25	3450.5	1057.38	499.5	3549.5	486.625
UNI	3	-5.6	39.6	F	R	5587.62	3398.62	3464.75	4625	3464	1104.75	506.375	3459.75	411
UNI	4	-2.8	42.4	F	R	5781.75	3380.38	3672	4718.88	3513.38	1077.62	523.875	3657.5	477.125
UNI	5	0.4	45.6	F	R	5983.38	3428.25	3619.12	4501.38	3512.38	1076.25	507.875	3467.38	430.625
UNI	6	3.5	48.7	F	R	5673.25	3475.12	3626.5	4662.25	3568.38	1076	511.25	3652.62	513.5
UNI	7	6.7	51.9	F	R	5525.75	3331.38	3570.75	4685.75	3576.75	1097.62	534.875	3661	485.25
UNI	8	9.7	54.9	F	R	5686.38	3483.38	3623.38	4703	3551.25	1080	527.25	3582.38	509.375
UNI	9	13.7	58.9	F	R	6066.5	3562.25	3797.12	4764.25	3703.38	1140	546.625	3736.75	557.25
UNI	10	15.9	61.1	F	R	5658.25	3427.5	3716.88	4737.62	3627.38	1107.5	551.375	3725.88	504
UNI	11	19.2	64.4	F	R	5433.75	3305.38	3459.38	4562.75	3493.25	1099.12	508.25	3617.38	539.125
VIK	1	-19.7	36.2	M	R	6449.25	3799.38	4258.88	4971.25	3698.25	1112.75	534.25	4058	568
VIK	2	-15.7	40.1	M	R	6618.62	3718.5	3540.12	4936.5	3431.62	1131.62	541.625	3463.88	538.625
VIK	3	-12.2	43.6	M	R	6338.62	3785.75	3555	4825.75	3405.5	1133.75	553.5	3835.75	562.375
VIK	4	-9.4	46.5	M	R	6461.25	3649.62	4087.88	4853.88	3623.88	1113.75	553.125	4047.12	572.75
VIK	5	-6.1	49.7	M	R	6512.62	3631.5	3763.25	4819.38	3600	1146.25	566.375	4007.62	577.375
VIK	6	-3.1	52.7	M	R	6747.12	3800.75	4027	5018.25	3723	1167.12	577.375	4157.62	628.25
VIK	7	0.1	56	M	R	6433.75	3832.5	3997.88	5070	3732.12	1188.88	572.5	4270.12	591.5
VIK	8	3.1	59	M	R	6343	3707.75	4141.38	4995.88	3694	1172.75	559.375	4315.62	588.5
VIK	9	7.2	63	M	R	6639.25	3816.25	4112.12	5051.12	3757	1191.12	590.25	4253.88	632.25
VIK	10	9.3	65.2	M	R	6822	3877.75	4178.62	4991.12	3711	1180.12	579.625	4271	563.5
VIK	11	12.7	68.5	M	R	5801.88	3704	3851	4975	3618.5	1174.5	551	3989.88	565.75
