# Supplementary material for: Longitudinal measures of monkey brain structure and activity through adolescence predict cognitive maturation
Source: Nat Neurosci. 2025 Oct 27;28(11):2344–55. doi: 10.1038/s41593-025-02076-0 (PMC12586175; doi:10.1038/s41593-025-02076-0)
Supplement: Supplementary file 3 — Source data for Figs. 1–6 and Extended Data Figs. 1 and 3–9. [file 41593_2025_2076_MOESM3_ESM.zip › NN_sourcefile/Fig4e.xlsx]

## Sheet: thickness_charm1_contraonly
ID	session	mature	age	sex	hemi	Frontal_Lobe_contra	Parietal_Lobe_contra	Temporal_Lobe_contra	Occipital_Lobe_contra
OLI	1	-22.3	37.6	M	R	1.70578	1.39145	1.44225	1.18307
OLI	2	-18.3	41.6	M	R	1.73739	1.37044	1.40844	1.1488
OLI	3	-14.8	45.1	M	R	1.83014	1.50316	1.39277	1.29586
OLI	4	-12	47.9	M	R	1.72948	1.38999	1.4521	1.19747
OLI	5	-8.8	51.1	M	R	1.77883	1.42363	1.49209	1.21524
OLI	6	-5.8	54.1	M	R	1.79029	1.46075	1.45743	1.22059
OLI	7	-2.5	57.4	M	R	1.75842	1.43164	1.4692	1.21327
OLI	8	0.5	60.4	M	R	1.63617	1.39893	1.41783	1.16168
OLI	9	4.6	64.5	M	R	1.75416	1.43095	1.45743	1.19405
OLI	10	6.7	66.6	M	R	1.63273	1.38204	1.40164	1.16098
OLI	11	10.1	70	M	R	1.72263	1.43685	1.45997	1.19754
PIC	1	-43.1	35.5	M	L	1.80425	1.47087	1.56833	1.26864
PIC	2	-39.2	39.5	M	L	1.78778	1.46375	1.57511	1.25253
PIC	3	-35.7	43	M	L	1.89085	1.50843	1.51203	1.29067
PIC	4	-32.8	45.8	M	L	1.92665	1.50973	1.61884	1.27059
PIC	5	-29.6	49.1	M	L	1.89914	1.50757	1.5625	1.26105
PIC	6	-26.5	52.1	M	L	1.84175	1.48633	1.56953	1.28019
PIC	7	-23.3	55.3	M	L	1.87898	1.50854	1.6062	1.29134
PIC	8	-20.3	58.3	M	L	1.91721	1.49532	1.59203	1.28313
PIC	9	-15.9	62.8	M	L	1.87365	1.512	1.62566	1.27781
PIC	10	-14.1	64.5	M	L	1.84206	1.4589	1.54641	1.24276
PIC	11	-10.7	67.9	M	L	1.77975	1.48669	1.56837	1.27845
QUA	1	-19.7	37.6	M	R	1.64159	1.35125	1.50558	1.21197
QUA	2	-15.7	41.6	M	R	1.64024	1.368	1.49006	1.22265
QUA	3	-12.2	45.1	M	R	1.74486	1.48494	1.34693	1.35774
QUA	4	-9.3	47.9	M	R	1.75798	1.41583	1.562	1.26556
QUA	5	-6.1	51.2	M	R	1.77505	1.42533	1.51593	1.28042
QUA	6	-3.2	54.1	M	R	1.74584	1.42718	1.49777	1.25839
QUA	7	0.1	57.4	M	R	1.73958	1.39386	1.51763	1.25638
ROS	1	-29.4	37.6	M	L	1.78638	1.48876	1.53645	1.25459
ROS	2	-25.4	41.6	M	L	1.66402	1.42264	1.40241	1.24259
ROS	3	-21.9	45.1	M	L	1.99815	1.68528	1.65922	1.46654
ROS	4	-19.1	47.9	M	L	1.89767	1.54187	1.56357	1.29741
ROS	5	-15.8	51.2	M	L	1.9049	1.56626	1.55824	1.32829
ROS	6	-12.7	54.2	M	L	1.91134	1.5682	1.36513	1.3521
ROS	7	-9.5	57.4	M	L	1.85872	1.54196	1.56565	1.30765
ROS	8	-6.6	60.4	M	L	1.87031	1.54019	1.58211	1.33502
ROS	9	-2.5	64.5	M	L	1.9189	1.52917	1.55886	1.31188
ROS	10	-0.4	66.6	M	L	1.8718	1.52207	1.57047	1.30474
ROS	11	3	70	M	L	1.70052	1.44555	1.45517	1.22646
SON	1	-22.3	33.2	M	R	1.73522	1.39775	1.47493	1.2253
SON	2	-18.3	37.1	M	R	1.73027	1.39076	1.38454	1.21406
SON	3	-14.8	40.7	M	R	1.77337	1.43083	1.38883	1.25
SON	4	-12	43.5	M	R	1.80298	1.42609	1.5166	1.25901
SON	5	-8.8	46.7	M	R	1.83059	1.43037	1.50423	1.25974
SON	6	-5.6	49.8	M	R	1.78069	1.41848	1.44725	1.24262
SON	7	-2.5	53	M	R	1.76803	1.41243	1.49255	1.24136
SON	8	0.5	56	M	R	1.80858	1.44304	1.52557	1.27464
SON	9	3.5	59	M	R	1.68553	1.38007	1.42854	1.21622
SON	10	6.7	62.2	M	R	1.79814	1.43853	1.48883	1.23419
SON	11	10.1	65.6	M	R	1.67948	1.37308	1.4266	1.19027
TRI	1	-19.7	30.8	F	L	1.78602	1.51344	1.57339	1.23684
TRI	2	-15.7	34.8	F	L	1.80655	1.5173	1.53178	1.20987
TRI	3	-12.2	38.3	F	L	1.89157	1.5507	1.56067	1.24495
TRI	4	-9.3	41.2	F	L	1.87458	1.54173	1.55829	1.26338
TRI	5	-6.1	44.4	F	L	1.8641	1.53528	1.57062	1.25041
TRI	6	-3.2	47.3	F	L	1.86607	1.54367	1.55606	1.27238
TRI	7	0.2	50.7	F	L	1.86557	1.55114	1.61455	1.28005
TRI	8	3.2	53.7	F	L	1.87796	1.5548	1.58067	1.27516
TRI	9	7.2	57.7	F	L	1.85567	1.55664	1.57373	1.2635
TRI	10	9.3	59.8	F	L	1.83277	1.55032	1.54031	1.23913
TRI	11	12.7	63.2	F	L	1.69208	1.43601	1.49135	1.22009
UNI	1	-13.1	32.1	F	R	1.68128	1.39348	1.4543	1.20334
UNI	2	-9.2	36	F	R	1.75263	1.3903	1.41323	1.19404
UNI	3	-5.6	39.6	F	R	1.75992	1.45006	1.4734	1.22851
UNI	4	-2.8	42.4	F	R	1.75594	1.42127	1.45976	1.21912
UNI	5	0.4	45.6	F	R	1.80869	1.42817	1.44106	1.21069
UNI	6	3.5	48.7	F	R	1.76315	1.43765	1.4582	1.21844
UNI	7	6.7	51.9	F	R	1.73544	1.43514	1.49246	1.24182
UNI	8	9.7	54.9	F	R	1.7615	1.43751	1.47056	1.22858
UNI	9	13.7	58.9	F	R	1.80011	1.42863	1.46975	1.20941
UNI	10	15.9	61.1	F	R	1.77972	1.46815	1.43871	1.25514
UNI	11	19.2	64.4	F	R	1.70495	1.40352	1.44623	1.19099
VIK	1	-19.7	36.2	M	R	1.75325	1.40671	1.5254	1.23571
VIK	2	-15.7	40.1	M	R	1.7996	1.43907	1.40061	1.2263
VIK	3	-12.2	43.6	M	R	1.80113	1.44441	1.44493	1.24322
VIK	4	-9.4	46.5	M	R	1.79128	1.4308	1.51997	1.24451
VIK	5	-6.1	49.7	M	R	1.81058	1.43943	1.47441	1.24518
VIK	6	-3.1	52.7	M	R	1.8055	1.46706	1.47952	1.26904
VIK	7	0.1	56	M	R	1.7757	1.46649	1.49928	1.2552
VIK	8	3.1	59	M	R	1.79641	1.4642	1.55707	1.25836
VIK	9	7.2	63	M	R	1.84149	1.45481	1.50788	1.24848
VIK	10	9.3	65.2	M	R	1.82745	1.44101	1.50617	1.22865
VIK	11	12.7	68.5	M	R	1.69111	1.42628	1.47122	1.24917
