# Supplementary material for: Longitudinal measures of monkey brain structure and activity through adolescence predict cognitive maturation
Source: Nat Neurosci. 2025 Oct 27;28(11):2344–55. doi: 10.1038/s41593-025-02076-0 (PMC12586175; doi:10.1038/s41593-025-02076-0)
Supplement: Supplementary file 3 — Source data for Figs. 1–6 and Extended Data Figs. 1 and 3–9. [file 41593_2025_2076_MOESM3_ESM.zip › NN_sourcefile/Fig4f.xlsx]

## Sheet: surface_charm1_contraonly
ID	session	mature	age	sex	hemi	Frontal_Lobe_contra	Parietal_Lobe_contra	Temporal_Lobe_contra	Occipital_Lobe_contra
OLI	1	-22.3	37.6	M	R	2839.75	2232.21	1970.02	3173.21
OLI	2	-18.3	41.6	M	R	2805.7	2285.14	1938.63	3128.14
OLI	3	-14.8	45.1	M	R	2935.55	2309.14	2009.55	3149.23
OLI	4	-12	47.9	M	R	2826.68	2199.77	1993.27	3131.75
OLI	5	-8.8	51.1	M	R	2873.12	2216.98	2034.75	3167.78
OLI	6	-5.8	54.1	M	R	2774.37	2183.02	1905.9	3101.2
OLI	7	-2.5	57.4	M	R	2845.22	2271.4	1979.17	3242.67
OLI	8	0.5	60.4	M	R	2723.47	2233.41	1955.03	3185.17
OLI	9	4.6	64.5	M	R	2881.27	2302.77	2008.71	3214.84
OLI	10	6.7	66.6	M	R	2690.85	2231.56	1932.39	3181.77
OLI	11	10.1	70	M	R	2706.33	2241.39	1977.33	3176.22
PIC	1	-43.1	35.5	M	L	2826.2	2189.88	2011.53	3281.59
PIC	2	-39.2	39.5	M	L	2860.84	2227.27	2063.94	3305.07
PIC	3	-35.7	43	M	L	2899.38	2305.1	1975.99	3333.61
PIC	4	-32.8	45.8	M	L	2974.73	2260.03	2075.32	3276.03
PIC	5	-29.6	49.1	M	L	2933.13	2267.26	2048.25	3274.35
PIC	6	-26.5	52.1	M	L	2906.84	2357.85	2058.32	3421.92
PIC	7	-23.3	55.3	M	L	3003.01	2263.79	2081.39	3325.03
PIC	8	-20.3	58.3	M	L	2973.72	2273.46	2068.34	3372.38
PIC	9	-15.9	62.8	M	L	3020.26	2343.15	2110.94	3443.33
PIC	10	-14.1	64.5	M	L	3027.23	2270.04	2080.03	3330.78
PIC	11	-10.7	67.9	M	L	2792.67	2268.5	2024.46	3389.68
QUA	1	-19.7	37.6	M	R	2533.09	1944.41	1946.85	3044.62
QUA	2	-15.7	41.6	M	R	2530.82	1992.24	1969.78	3073.22
QUA	3	-12.2	45.1	M	R	2646.82	2058.15	1893.04	3082.41
QUA	4	-9.3	47.9	M	R	2687.55	2025.7	1943.86	3057.01
QUA	5	-6.1	51.2	M	R	2682.94	1997.1	1905.71	3048.31
QUA	6	-3.2	54.1	M	R	2656.39	2043.27	1934.19	3095.93
QUA	7	0.1	57.4	M	R	2670.07	2064.46	1977.07	3184.52
ROS	1	-29.4	37.6	M	L	3132.22	2371.79	2270.06	3735.48
ROS	2	-25.4	41.6	M	L	3119.99	2458.89	2120.54	3705.34
ROS	3	-21.9	45.1	M	L	3262.49	2435.57	2212.35	3602.57
ROS	4	-19.1	47.9	M	L	3136.26	2325	2198.37	3582.13
ROS	5	-15.8	51.2	M	L	3212.64	2464.39	2246.89	3699.48
ROS	6	-12.7	54.2	M	L	3322.84	2538.87	2344.22	3764.07
ROS	7	-9.5	57.4	M	L	3124.5	2432.64	2281.16	3724.41
ROS	8	-6.6	60.4	M	L	3178.62	2412.06	2293.82	3771.78
ROS	9	-2.5	64.5	M	L	3230.71	2441.32	2261.72	3693.97
ROS	10	-0.4	66.6	M	L	3237.78	2469.96	2297.44	3793.63
ROS	11	3	70	M	L	3149.03	2431.08	2264.19	3657.91
SON	1	-22.3	33.2	M	R	2795.16	1989.3	1905.25	2936.66
SON	2	-18.3	37.1	M	R	2785.5	2041.28	1862.88	3018.51
SON	3	-14.8	40.7	M	R	2844.33	2041.37	1844.87	3001.46
SON	4	-12	43.5	M	R	2867.63	2022.87	1929.77	3004.62
SON	5	-8.8	46.7	M	R	2926.01	2051.75	1968.19	3006.96
SON	6	-5.6	49.8	M	R	2793.75	2016.28	1820.97	2975.25
SON	7	-2.5	53	M	R	2704.74	2025.94	1911.35	3016.92
SON	8	0.5	56	M	R	2831.48	2031.14	1949.02	3065.31
SON	9	3.5	59	M	R	2757.51	2029.81	1913.77	3001.52
SON	10	6.7	62.2	M	R	2787.04	2033.75	1882.92	3002.59
SON	11	10.1	65.6	M	R	2606.52	1950.93	1855.45	2930.09
TRI	1	-19.7	30.8	F	L	3018.15	2324.74	2231.83	3492.94
TRI	2	-15.7	34.8	F	L	2977.7	2433.06	2116.39	3481.91
TRI	3	-12.2	38.3	F	L	3005.3	2428.7	2129.44	3518.99
TRI	4	-9.3	41.2	F	L	3084.46	2308.9	2159.85	3486.05
TRI	5	-6.1	44.4	F	L	2958.98	2216.14	2151.42	3402.64
TRI	6	-3.2	47.3	F	L	2985.91	2362.45	2194.15	3531.13
TRI	7	0.2	50.7	F	L	2981.41	2337.4	2213.87	3484.09
TRI	8	3.2	53.7	F	L	3027.81	2392.84	2202.61	3577.65
TRI	9	7.2	57.7	F	L	3024.66	2335.4	2228.11	3518.57
TRI	10	9.3	59.8	F	L	3041.94	2411.06	2191.53	3585.3
TRI	11	12.7	63.2	F	L	2763.88	2300.84	2155.2	3496.89
UNI	1	-13.1	32.1	F	R	2694.19	2033.22	1957.27	3234.11
UNI	2	-9.2	36	F	R	2690.89	2049.84	1887.23	3238.36
UNI	3	-5.6	39.6	F	R	2697.53	2026.3	1876.27	3226.54
UNI	4	-2.8	42.4	F	R	2751.03	2044.56	1950.49	3280.58
UNI	5	0.4	45.6	F	R	2784.57	2042.88	1965.03	3140.24
UNI	6	3.5	48.7	F	R	2724.11	2065.42	1961.27	3246.85
UNI	7	6.7	51.9	F	R	2658.34	1999.93	1895.92	3255.36
UNI	8	9.7	54.9	F	R	2713.79	2057.11	1930.28	3260.33
UNI	9	13.7	58.9	F	R	2802.27	2117.27	2014.81	3300.38
UNI	10	15.9	61.1	F	R	2683.61	2045.6	2004.69	3283.36
UNI	11	19.2	64.4	F	R	2626.49	2006.07	1873.7	3210.12
VIK	1	-19.7	36.2	M	R	2985.39	2274.13	2154.24	3391.04
VIK	2	-15.7	40.1	M	R	3034.65	2234.31	1956.06	3414
VIK	3	-12.2	43.6	M	R	2948.73	2285.86	1969.16	3380.28
VIK	4	-9.4	46.5	M	R	2998.5	2216.51	2104.34	3362.75
VIK	5	-6.1	49.7	M	R	3015.9	2215.23	2015.91	3336.89
VIK	6	-3.1	52.7	M	R	3028.23	2267.66	2113.37	3414.6
VIK	7	0.1	56	M	R	2984.3	2276.34	2103.47	3490.65
VIK	8	3.1	59	M	R	2933.18	2200.13	2095.27	3416.77
VIK	9	7.2	63	M	R	2999.04	2273.89	2137.49	3462.86
VIK	10	9.3	65.2	M	R	3068.01	2315.1	2148.28	3457.47
VIK	11	12.7	68.5	M	R	2804.36	2242.92	2072.59	3404.06
