# Supplementary material for: Longitudinal measures of monkey brain structure and activity through adolescence predict cognitive maturation
Source: Nat Neurosci. 2025 Oct 27;28(11):2344–55. doi: 10.1038/s41593-025-02076-0 (PMC12586175; doi:10.1038/s41593-025-02076-0)
Supplement: Supplementary file 3 — Source data for Figs. 1–6 and Extended Data Figs. 1 and 3–9. [file 41593_2025_2076_MOESM3_ESM.zip › NN_sourcefile/Fig5a.xlsx]

## Sheet: vol_Charm2_contraonly_frontal
ID	session	mature	age	sex	hemi	anterior_cingulate_gyrus_contra	orbital_frontal_cortex_contra	lateral_prefrontal_cortex_contra	motor_cortex_contra
OLI	1	-22.3	37.6	M	R	597.375	1422.12	1519.75	2319.75
OLI	2	-18.3	41.6	M	R	639	1237.25	1529.62	2497
OLI	3	-14.8	45.1	M	R	608.125	1504.75	1722.62	2628.62
OLI	4	-12	47.9	M	R	611.125	1334.62	1574.12	2370
OLI	5	-8.8	51.1	M	R	654.375	1326	1680.12	2430.75
OLI	6	-5.8	54.1	M	R	617.375	1303.38	1462	2430.38
OLI	7	-2.5	57.4	M	R	620.5	1224	1572	2550.75
OLI	8	0.5	60.4	M	R	633.625	1174.12	1573.62	2467.88
OLI	9	4.6	64.5	M	R	635.25	1261.25	1567.12	2578
OLI	10	6.7	66.6	M	R	615.125	1112.38	1459.38	2465.88
OLI	11	10.1	70	M	R	598	1132.12	1376.5	2472.25
PIC	1	-43.1	35.5	M	L	608.625	1273.75	1649.88	2373.12
PIC	2	-39.2	39.5	M	L	597.75	1304	1668.62	2380.88
PIC	3	-35.7	43	M	L	593.5	1269.12	1668.88	2530.38
PIC	4	-32.8	45.8	M	L	596.125	1409.25	1683.25	2412.25
PIC	5	-29.6	49.1	M	L	589.25	1180.75	1681.25	2559.75
PIC	6	-26.5	52.1	M	L	616.5	1303.88	1804.5	2605.12
PIC	7	-23.3	55.3	M	L	623.625	1347.62	1724.25	2463.38
PIC	8	-20.3	58.3	M	L	605.625	1314.38	1735.38	2490.5
PIC	9	-15.9	62.8	M	L	624.125	1382.62	1634.5	2356.12
PIC	10	-14.1	64.5	M	L	614.875	1432.5	1780.38	2430.5
PIC	11	-10.7	67.9	M	L	611.25	1224.5	1627.88	2547
QUA	1	-19.7	37.6	M	R	508.375	1297.25	1281	2001.5
QUA	2	-15.7	41.6	M	R	517.125	1189.25	1356.25	2199.5
QUA	3	-12.2	45.1	M	R	513.625	1344.12	1482	2360.75
QUA	4	-9.3	47.9	M	R	542.75	1367.62	1498.38	2237.25
QUA	5	-6.1	51.2	M	R	557.5	1419.5	1523.5	2318.62
QUA	6	-3.2	54.1	M	R	515.375	1173.12	1486.12	2352.25
QUA	7	0.1	57.4	M	R	524.75	1270.38	1512.5	2330.75
ROS	1	-29.4	37.6	M	L	613.875	1469	1845	2654.25
ROS	2	-25.4	41.6	M	L	608.5	1538	1940.62	2931.88
ROS	3	-21.9	45.1	M	L	654.875	1605.88	1947.12	2872.62
ROS	4	-19.1	47.9	M	L	605.625	1521.5	1876.25	2806.62
ROS	5	-15.8	51.2	M	L	638.25	1504.5	1855.5	2831.12
ROS	6	-12.7	54.2	M	L	646.25	1697.88	2109.75	3187.88
ROS	7	-9.5	57.4	M	L	654.125	1431.88	1888.5	2882.5
ROS	8	-6.6	60.4	M	L	662.125	1536.38	1874.62	2846
ROS	9	-2.5	64.5	M	L	636.25	1416.62	2019.5	3090
ROS	10	-0.4	66.6	M	L	666.625	1562	2014.38	3008.38
ROS	11	3	70	M	L	641.875	1384.5	2033	3039.88
SON	1	-22.3	33.2	M	R	554.625	1280.38	1665.38	2338.62
SON	2	-18.3	37.1	M	R	562.875	1258.62	1852.75	2494.12
SON	3	-14.8	40.7	M	R	575.25	1275.75	1846.38	2441.88
SON	4	-12	43.5	M	R	614.375	1254.12	1849.25	2488.38
SON	5	-8.8	46.7	M	R	603.375	1385.25	1954.38	2583.25
SON	6	-5.6	49.8	M	R	560.625	1163.12	1783.38	2496.12
SON	7	-2.5	53	M	R	546.625	1149.25	1635.12	2404.12
SON	8	0.5	56	M	R	589.75	1379.5	1720.25	2444.38
SON	9	3.5	59	M	R	573.375	1228.5	1741.12	2495.62
SON	10	6.7	62.2	M	R	570.625	1220.12	1726.25	2463.12
SON	11	10.1	65.6	M	R	558.5	1223	1565.75	2280.12
TRI	1	-19.7	30.8	F	L	687.875	1489.5	1668	2704
TRI	2	-15.7	34.8	F	L	661.375	1354.5	1683.5	2681.25
TRI	3	-12.2	38.3	F	L	656.25	1357.62	1679.25	2757
TRI	4	-9.3	41.2	F	L	652	1352.12	1657.5	2608
TRI	5	-6.1	44.4	F	L	648	1435.38	1763	2526.88
TRI	6	-3.2	47.3	F	L	695.875	1251.75	1674.75	2760.25
TRI	7	0.2	50.7	F	L	676.5	1275.75	1617.62	2680
TRI	8	3.2	53.7	F	L	703.5	1295.5	1628.88	2733
TRI	9	7.2	57.7	F	L	689.375	1479	1706	2850.88
TRI	10	9.3	59.8	F	L	701.625	1364.5	1716.5	2914.88
TRI	11	12.7	63.2	F	L	664.375	1272.12	1609.38	2673.12
UNI	1	-13.1	32.1	F	R	557.625	1164.25	1542.88	2274
UNI	2	-9.2	36	F	R	548.25	1188.5	1583.5	2340.38
UNI	3	-5.6	39.6	F	R	562.875	1080	1564.12	2379.25
UNI	4	-2.8	42.4	F	R	570.625	1181.38	1641.12	2386.5
UNI	5	0.4	45.6	F	R	558.125	1243.75	1694.38	2484.5
UNI	6	3.5	48.7	F	R	576.625	1145.38	1573.25	2374.12
UNI	7	6.7	51.9	F	R	562.125	1208.38	1508.12	2254.25
UNI	8	9.7	54.9	F	R	562.875	1111.88	1611.88	2404.5
UNI	9	13.7	58.9	F	R	584	1238.88	1722.5	2523.88
UNI	10	15.9	61.1	F	R	563.5	1176.88	1553.38	2366.62
UNI	11	19.2	64.4	F	R	563.75	1117.62	1450.5	2310
VIK	1	-19.7	36.2	M	R	594.75	1498.25	1889	2459.12
VIK	2	-15.7	40.1	M	R	604.875	1458	1956.75	2603.25
VIK	3	-12.2	43.6	M	R	616.375	1317	1898.12	2508.12
VIK	4	-9.4	46.5	M	R	598.625	1491.25	1905.88	2465.38
VIK	5	-6.1	49.7	M	R	613	1498.25	1934.88	2471.5
VIK	6	-3.1	52.7	M	R	613.375	1459	1991.12	2685.75
VIK	7	0.1	56	M	R	626.25	1358.5	1867.25	2578.75
VIK	8	3.1	59	M	R	595	1458.12	1801.5	2477
VIK	9	7.2	63	M	R	622.625	1447.25	1976.75	2594.5
VIK	10	9.3	65.2	M	R	619.375	1562.62	1941	2691.5
VIK	11	12.7	68.5	M	R	606.625	1194.75	1631.5	2383.88
