# Supplementary material for: Longitudinal measures of monkey brain structure and activity through adolescence predict cognitive maturation
Source: Nat Neurosci. 2025 Oct 27;28(11):2344–55. doi: 10.1038/s41593-025-02076-0 (PMC12586175; doi:10.1038/s41593-025-02076-0)
Supplement: Supplementary file 3 — Source data for Figs. 1–6 and Extended Data Figs. 1 and 3–9. [file 41593_2025_2076_MOESM3_ESM.zip › NN_sourcefile/Fig5b.xlsx]

## Sheet: thickness_charm2_contraonly_fro
ID	session	mature	age	sex	hemi	anterior_cingulate_gyrus_contra	orbital_frontal_cortex_contra	lateral_prefrontal_cortex_contra	motor_cortex_contra
OLI	1	-22.3	37.6	M	R	1.63877	1.69032	1.56737	1.85677
OLI	2	-18.3	41.6	M	R	1.63667	1.638	1.5967	1.94893
OLI	3	-14.8	45.1	M	R	1.70694	1.69908	1.72802	2.04849
OLI	4	-12	47.9	M	R	1.66855	1.68204	1.60922	1.88367
OLI	5	-8.8	51.1	M	R	1.7538	1.68233	1.6822	1.92757
OLI	6	-5.8	54.1	M	R	1.69502	1.73819	1.63969	1.96654
OLI	7	-2.5	57.4	M	R	1.65106	1.63641	1.62293	1.98041
OLI	8	0.5	60.4	M	R	1.48142	1.48315	1.56175	1.8437
OLI	9	4.6	64.5	M	R	1.70945	1.61179	1.61727	1.9614
OLI	10	6.7	66.6	M	R	1.55489	1.43665	1.52789	1.84642
OLI	11	10.1	70	M	R	1.5991	1.57482	1.55107	1.98799
PIC	1	-43.1	35.5	M	L	1.63171	1.67125	1.74041	2.02057
PIC	2	-39.2	39.5	M	L	1.66954	1.65561	1.71176	1.98597
PIC	3	-35.7	43	M	L	1.70415	1.75226	1.80951	2.11836
PIC	4	-32.8	45.8	M	L	1.7466	1.79574	1.85058	2.15127
PIC	5	-29.6	49.1	M	L	1.73677	1.71475	1.85939	2.10865
PIC	6	-26.5	52.1	M	L	1.60362	1.61307	1.82915	2.08334
PIC	7	-23.3	55.3	M	L	1.69812	1.78783	1.86208	2.03345
PIC	8	-20.3	58.3	M	L	1.73866	1.74247	1.90546	2.11276
PIC	9	-15.9	62.8	M	L	1.66408	1.76026	1.83981	2.06417
PIC	10	-14.1	64.5	M	L	1.63366	1.74471	1.80291	2.02998
PIC	11	-10.7	67.9	M	L	1.67905	1.59789	1.65804	2.02798
QUA	1	-19.7	37.6	M	R	1.57194	1.62435	1.50866	1.78845
QUA	2	-15.7	41.6	M	R	1.49129	1.56642	1.51145	1.84152
QUA	3	-12.2	45.1	M	R	1.5635	1.5072	1.66836	2.03856
QUA	4	-9.3	47.9	M	R	1.64935	1.6968	1.63116	1.95083
QUA	5	-6.1	51.2	M	R	1.66339	1.72687	1.6212	1.98243
QUA	6	-3.2	54.1	M	R	1.63022	1.58462	1.62642	1.98934
QUA	7	0.1	57.4	M	R	1.5807	1.65752	1.61356	1.96243
ROS	1	-29.4	37.6	M	L	1.58779	1.7334	1.68622	1.97673
ROS	2	-25.4	41.6	M	L	1.44207	1.54943	1.59513	1.8738
ROS	3	-21.9	45.1	M	L	1.83605	1.97786	1.83485	2.21684
ROS	4	-19.1	47.9	M	L	1.68784	1.86948	1.76191	2.1064
ROS	5	-15.8	51.2	M	L	1.70729	1.80702	1.78223	2.13755
ROS	6	-12.7	54.2	M	L	1.67669	1.72319	1.80364	2.19792
ROS	7	-9.5	57.4	M	L	1.67464	1.74256	1.74236	2.08783
ROS	8	-6.6	60.4	M	L	1.70213	1.81017	1.76961	2.06251
ROS	9	-2.5	64.5	M	L	1.70222	1.783	1.79695	2.17628
ROS	10	-0.4	66.6	M	L	1.70299	1.76887	1.74433	2.10218
ROS	11	3	70	M	L	1.4075	1.63229	1.62756	1.9109
SON	1	-22.3	33.2	M	R	1.61559	1.63175	1.66796	1.91884
SON	2	-18.3	37.1	M	R	1.54459	1.60117	1.65446	1.96109
SON	3	-14.8	40.7	M	R	1.59154	1.62924	1.71381	2.00294
SON	4	-12	43.5	M	R	1.70296	1.646	1.72856	2.01583
SON	5	-8.8	46.7	M	R	1.68347	1.71494	1.75598	2.0414
SON	6	-5.6	49.8	M	R	1.61994	1.55951	1.74285	2.02499
SON	7	-2.5	53	M	R	1.64203	1.61455	1.67934	1.99744
SON	8	0.5	56	M	R	1.7274	1.72248	1.6932	2.00837
SON	9	3.5	59	M	R	1.54779	1.52636	1.61019	1.90334
SON	10	6.7	62.2	M	R	1.65695	1.62779	1.74023	2.01108
SON	11	10.1	65.6	M	R	1.574	1.57048	1.58838	1.87536
TRI	1	-19.7	30.8	F	L	1.66247	1.6868	1.70515	1.97411
TRI	2	-15.7	34.8	F	L	1.63633	1.6468	1.75882	2.01717
TRI	3	-12.2	38.3	F	L	1.72399	1.76306	1.78718	2.11964
TRI	4	-9.3	41.2	F	L	1.69251	1.72087	1.79205	2.11609
TRI	5	-6.1	44.4	F	L	1.71165	1.74539	1.79837	2.05593
TRI	6	-3.2	47.3	F	L	1.75517	1.59046	1.75879	2.15261
TRI	7	0.2	50.7	F	L	1.71593	1.67289	1.76858	2.11781
TRI	8	3.2	53.7	F	L	1.72527	1.69427	1.78911	2.11396
TRI	9	7.2	57.7	F	L	1.70464	1.75242	1.75265	2.06483
TRI	10	9.3	59.8	F	L	1.70777	1.62206	1.73347	2.07833
TRI	11	12.7	63.2	F	L	1.50999	1.59651	1.60156	1.8871
UNI	1	-13.1	32.1	F	R	1.60391	1.51346	1.59331	1.89438
UNI	2	-9.2	36	F	R	1.68581	1.62702	1.66063	1.94157
UNI	3	-5.6	39.6	F	R	1.72285	1.514	1.67406	1.99447
UNI	4	-2.8	42.4	F	R	1.65161	1.57973	1.68128	1.97798
UNI	5	0.4	45.6	F	R	1.69515	1.65943	1.70507	2.03834
UNI	6	3.5	48.7	F	R	1.72083	1.58715	1.66422	1.96895
UNI	7	6.7	51.9	F	R	1.68224	1.59995	1.65498	1.91238
UNI	8	9.7	54.9	F	R	1.71231	1.53265	1.67617	1.99551
UNI	9	13.7	58.9	F	R	1.68053	1.67486	1.73293	1.97834
UNI	10	15.9	61.1	F	R	1.68929	1.63791	1.68112	1.97677
UNI	11	19.2	64.4	F	R	1.60602	1.56384	1.58214	1.92165
VIK	1	-19.7	36.2	M	R	1.67413	1.60973	1.73257	1.91504
VIK	2	-15.7	40.1	M	R	1.60927	1.63058	1.77549	2.01846
VIK	3	-12.2	43.6	M	R	1.64804	1.5891	1.79989	2.01093
VIK	4	-9.4	46.5	M	R	1.58486	1.67153	1.76349	1.99172
VIK	5	-6.1	49.7	M	R	1.6574	1.67171	1.77744	2.00377
VIK	6	-3.1	52.7	M	R	1.59095	1.62535	1.76737	2.04773
VIK	7	0.1	56	M	R	1.66547	1.56075	1.72226	2.02179
VIK	8	3.1	59	M	R	1.61505	1.70784	1.72908	1.99239
VIK	9	7.2	63	M	R	1.6846	1.68465	1.83201	2.02309
VIK	10	9.3	65.2	M	R	1.63303	1.70623	1.75642	2.04972
VIK	11	12.7	68.5	M	R	1.61057	1.51443	1.6028	1.91605
