# Supplementary material for: Longitudinal measures of monkey brain structure and activity through adolescence predict cognitive maturation
Source: Nat Neurosci. 2025 Oct 27;28(11):2344–55. doi: 10.1038/s41593-025-02076-0 (PMC12586175; doi:10.1038/s41593-025-02076-0)
Supplement: Supplementary file 3 — Source data for Figs. 1–6 and Extended Data Figs. 1 and 3–9. [file 41593_2025_2076_MOESM3_ESM.zip › NN_sourcefile/Fig5c.xlsx]

## Sheet: surface_charm2_contraonly_front
ID	session	mature	age	sex	hemi	anterior_cingulate_gyrus_contra	orbital_frontal_cortex_contra	lateral_prefrontal_cortex_contra	motor_cortex_contra
OLI	1	-22.3	37.6	M	R	334.936	652.312	781.37	1044.79
OLI	2	-18.3	41.6	M	R	337.856	608.965	763.697	1074.54
OLI	3	-14.8	45.1	M	R	323.599	630.54	833.386	1121.5
OLI	4	-12	47.9	M	R	331.196	628.456	782.327	1061.9
OLI	5	-8.8	51.1	M	R	337.654	625.676	814.334	1077.24
OLI	6	-5.8	54.1	M	R	330.153	617.752	735.53	1072.46
OLI	7	-2.5	57.4	M	R	338.613	606.572	786.464	1092.86
OLI	8	0.5	60.4	M	R	332.284	571.977	742.375	1054.06
OLI	9	4.6	64.5	M	R	341.264	624.832	780.099	1117.43
OLI	10	6.7	66.6	M	R	321.579	558.309	730.781	1061.07
OLI	11	10.1	70	M	R	332.809	567.362	714.231	1068.65
PIC	1	-43.1	35.5	M	L	327.93	658.768	789.073	1027.76
PIC	2	-39.2	39.5	M	L	329.95	653.326	800.269	1056.23
PIC	3	-35.7	43	M	L	317.862	632.448	828.988	1092.67
PIC	4	-32.8	45.8	M	L	327.796	688.324	850.948	1082.93
PIC	5	-29.6	49.1	M	L	316.755	641.707	812.178	1135.95
PIC	6	-26.5	52.1	M	L	321.231	645.641	806.159	1108.37
PIC	7	-23.3	55.3	M	L	336.528	677.548	864.336	1101.19
PIC	8	-20.3	58.3	M	L	326.917	663.657	868.672	1095.26
PIC	9	-15.9	62.8	M	L	331.105	688.938	873.483	1102.67
PIC	10	-14.1	64.5	M	L	324.029	694.758	894.658	1087.74
PIC	11	-10.7	67.9	M	L	320.77	611.873	761.696	1078.39
QUA	1	-19.7	37.6	M	R	288.914	612.954	684.939	926.284
QUA	2	-15.7	41.6	M	R	284.989	571.997	699.717	954.743
QUA	3	-12.2	45.1	M	R	279.367	577.765	747.934	1012.43
QUA	4	-9.3	47.9	M	R	305.586	638.855	751.038	971.247
QUA	5	-6.1	51.2	M	R	305.043	641.316	740.122	971.739
QUA	6	-3.2	54.1	M	R	286.072	587.077	749.429	1013.96
QUA	7	0.1	57.4	M	R	290.386	608.638	755.624	996.484
ROS	1	-29.4	37.6	M	L	342.6	700.826	911.176	1151.55
ROS	2	-25.4	41.6	M	L	314.305	703.356	893.758	1165.21
ROS	3	-21.9	45.1	M	L	348.212	741.906	965.765	1176.69
ROS	4	-19.1	47.9	M	L	331.623	702.972	898.378	1173.12
ROS	5	-15.8	51.2	M	L	349.93	711.213	925.916	1196.03
ROS	6	-12.7	54.2	M	L	349.503	713.893	962.634	1269.27
ROS	7	-9.5	57.4	M	L	352.289	685.337	867.773	1191.04
ROS	8	-6.6	60.4	M	L	354.548	709.147	915.748	1169.52
ROS	9	-2.5	64.5	M	L	352.883	665.062	961.908	1227.22
ROS	10	-0.4	66.6	M	L	362.352	707.784	928.117	1216.09
ROS	11	3	70	M	L	351.755	644.959	931.906	1190.53
SON	1	-22.3	33.2	M	R	321.707	625.788	809.148	1017.34
SON	2	-18.3	37.1	M	R	309.601	602.895	844.498	1005.26
SON	3	-14.8	40.7	M	R	321.824	621.773	860.276	1019.14
SON	4	-12	43.5	M	R	335.001	616.117	858.987	1035.6
SON	5	-8.8	46.7	M	R	329.928	641.742	882.867	1048.47
SON	6	-5.6	49.8	M	R	309.659	596.819	831.34	1036.87
SON	7	-2.5	53	M	R	298.466	574.339	808.552	1004.96
SON	8	0.5	56	M	R	315.929	644.599	828.342	1025.29
SON	9	3.5	59	M	R	315.606	590.51	817.484	1018.94
SON	10	6.7	62.2	M	R	316.685	599.045	816.568	1036.8
SON	11	10.1	65.6	M	R	301.626	580.769	755.216	953.616
TRI	1	-19.7	30.8	F	L	374.348	691.799	819.75	1105.39
TRI	2	-15.7	34.8	F	L	365.755	625.945	825.755	1131.98
TRI	3	-12.2	38.3	F	L	358.28	646.791	821.661	1153.63
TRI	4	-9.3	41.2	F	L	354.997	658.866	887.495	1153.47
TRI	5	-6.1	44.4	F	L	348.117	672.98	811.212	1102.04
TRI	6	-3.2	47.3	F	L	350.409	622.976	827.546	1161.45
TRI	7	0.2	50.7	F	L	357.699	657.717	802.368	1143.46
TRI	8	3.2	53.7	F	L	359.037	642.391	824.491	1175.53
TRI	9	7.2	57.7	F	L	371.926	682.562	803.065	1145.21
TRI	10	9.3	59.8	F	L	364.673	664.227	808.329	1182.23
TRI	11	12.7	63.2	F	L	339.123	581.006	745.506	1076.5
UNI	1	-13.1	32.1	F	R	304.313	589.926	780.903	996.224
UNI	2	-9.2	36	F	R	285.736	586.451	782.224	1014.28
UNI	3	-5.6	39.6	F	R	297.177	571.7	774.263	1034.54
UNI	4	-2.8	42.4	F	R	306.623	605.077	796.043	1021.59
UNI	5	0.4	45.6	F	R	299.865	603.711	818.566	1040.21
UNI	6	3.5	48.7	F	R	304.99	576.771	788.152	1031.63
UNI	7	6.7	51.9	F	R	292.89	585.18	758.349	998.691
UNI	8	9.7	54.9	F	R	300.662	580.894	785.206	1023.87
UNI	9	13.7	58.9	F	R	306.168	603.885	814.482	1059.58
UNI	10	15.9	61.1	F	R	300.987	576.344	762.406	1029.11
UNI	11	19.2	64.4	F	R	300.085	566.065	741.61	1004.71
VIK	1	-19.7	36.2	M	R	328.73	700.299	882.136	1047.89
VIK	2	-15.7	40.1	M	R	334.962	692.984	898.937	1083.04
VIK	3	-12.2	43.6	M	R	332.905	660.952	868.122	1062.38
VIK	4	-9.4	46.5	M	R	341.217	694.404	881.386	1055.45
VIK	5	-6.1	49.7	M	R	338.763	703.004	885.591	1063.42
VIK	6	-3.1	52.7	M	R	342.214	681.815	896.455	1085.47
VIK	7	0.1	56	M	R	342.363	663.749	872.17	1079.22
VIK	8	3.1	59	M	R	334.098	668.808	851.062	1054.53
VIK	9	7.2	63	M	R	332.521	680.75	873.491	1090.36
VIK	10	9.3	65.2	M	R	342.497	717.681	883.28	1104.26
VIK	11	12.7	68.5	M	R	329.928	609.239	805.976	1039.01
