# Supplementary material for: Longitudinal measures of monkey brain structure and activity through adolescence predict cognitive maturation
Source: Nat Neurosci. 2025 Oct 27;28(11):2344–55. doi: 10.1038/s41593-025-02076-0 (PMC12586175; doi:10.1038/s41593-025-02076-0)
Supplement: Supplementary file 3 — Source data for Figs. 1–6 and Extended Data Figs. 1 and 3–9. [file 41593_2025_2076_MOESM3_ESM.zip › NN_sourcefile/Fig5g.xlsx]

## Sheet: FA_contra_and_bi
age	mature	ID	hemi	FA_ALIC	FA_anterior_cingulum	FA_ACR	FA_body_cc	FA_cerebellar_peduncle	FA_CST	FA_dorsal_PCR	FA_external_capsule	FA_fornix	FA_genu	FA_ICP	FA_IFG	FA_MLF	FA_midbrain	FA_MTG	FA_perihippocampal_cingulum	FA_PLIC	FA_PCT	FA_PCR	FA_SFOF	FA_SLF	FA_splenium	FA_SCP	FA_superior_cingulum	FA_SCR	FA_STG	FA_uncinate_fasciculus	FA_PTR	FA_thalamus_contra	FA_ALIC_contra	FA_anterior_cingulum_contra	FA_ACR_contra	FA_cerebellar_peduncle_contra	FA_CST_contra	FA_dorsal_PCR_contra	FA_external_capsule_contra	FA_ICP_contra	FA_IFG_contra	FA_MLF_contra	FA_midbrain_contra	FA_MTG_contra	FA_perihippocampal_cingulum_contra	FA_PLIC_contra	FA_PCR_contra	FA_retrolenticular_LIC_contra	FA_SFOF_contra
37	-22	OLI	R	0.341326	0.138878	0.388408	0.353632	0.3601	0.268667	0.342743	0.263215	0.272798	0.425205	0.37999	0.272749	0.280526	0.324466	0.222199	0.213111	0.373169	0.176844	0.387506	0.435496	0.311165	0.408959	0.352691	0.29911	0.384754	0.210029	0.170474	0.383231	0.447723	0.330353	0.15293	0.366674	0.325265	0.228424	0.339328	0.236971	0.355786	0.257025	0.288443	0.35416	0.218264	0.21024	0.316864	0.372296	0.386774	0.459492
41	-18	OLI	R	0.304184	0.133949	0.351036	0.366059	0.331066	0.217064	0.319873	0.23377	0.277466	0.381031	0.384924	0.23443	0.302411	0.336663	0.224811	0.224397	0.315868	0.159527	0.383163	0.434808	0.293471	0.380286	0.358861	0.282707	0.366789	0.165505	0.167037	0.376536	0.473041	0.290654	0.143903	0.326062	0.287894	0.186514	0.312378	0.210445	0.362069	0.216291	0.325704	0.358978	0.210304	0.209656	0.263913	0.368288	0.351343	0.443417
44	-15	OLI	R	0.354095	0.132587	0.387803	0.3699	0.417309	0.360688	0.331908	0.293042	0.309388	0.405373	0.384694	0.257119	0.276583	0.303206	0.245796	0.225092	0.418924	0.271613	0.374092	0.370082	0.326018	0.430829	0.344485	0.264931	0.372055	0.216863	0.181665	0.369594	0.399648	0.340273	0.136506	0.36388	0.40416	0.358212	0.3256	0.276463	0.372188	0.242052	0.275927	0.300149	0.245938	0.222258	0.396299	0.365503	0.443796	0.381959
47	-12	OLI	R	0.3134	0.14486	0.367304	0.371099	0.34128	0.233266	0.32369	0.253385	0.288614	0.405452	0.34423	0.24891	0.311941	0.333349	0.206468	0.203261	0.34845	0.122366	0.373398	0.426713	0.309283	0.399437	0.32738	0.272041	0.353226	0.211085	0.15332	0.382283	0.422117	0.307009	0.161454	0.349744	0.315587	0.232777	0.324232	0.238405	0.329827	0.243023	0.316087	0.357993	0.192274	0.195355	0.338222	0.361781	0.427453	0.426864
50	-9	OLI	R	0.344291	0.157313	0.38447	0.398917	0.411664	0.30547	0.33047	0.259155	0.292669	0.4356	0.377939	0.261655	0.322742	0.331638	0.223273	0.231011	0.385339	0.208867	0.385566	0.4062	0.318275	0.448111	0.349814	0.260712	0.369839	0.201823	0.161379	0.383566	0.397682	0.325511	0.125515	0.389678	0.41542	0.32356	0.321736	0.272292	0.369281	0.24424	0.307721	0.309336	0.215884	0.211617	0.40199	0.381998	0.448867	0.384331
53	-6	OLI	R	0.374086	0.138584	0.395535	0.408843	0.443547	0.315642	0.343349	0.27822	0.289454	0.43505	0.413848	0.284409	0.340824	0.340562	0.263406	0.253207	0.429854	0.208613	0.394645	0.430343	0.34016	0.461473	0.377819	0.259352	0.38196	0.225506	0.163777	0.408647	0.409304	0.35593	0.128307	0.393384	0.416849	0.304577	0.340442	0.275189	0.415003	0.257592	0.347768	0.337799	0.251999	0.235654	0.416517	0.38784	0.450771	0.431446
56	-3	OLI	R	0.396155	0.14819	0.403522	0.413525	0.450126	0.371692	0.329582	0.296747	0.284921	0.389362	0.400261	0.291054	0.293307	0.304732	0.277116	0.240653	0.44558	0.273271	0.397278	0.405535	0.34417	0.477786	0.373127	0.258669	0.376605	0.235518	0.214007	0.416865	0.363161	0.382997	0.127498	0.426475	0.451365	0.369082	0.324508	0.308437	0.402188	0.289593	0.291803	0.29189	0.266793	0.23196	0.462287	0.391829	0.449227	0.375169
59	0	OLI	R	0.385765	0.163787	0.404795	0.414357	0.463527	0.385308	0.350563	0.298696	0.287904	0.408014	0.381054	0.290577	0.295269	0.307769	0.272635	0.24918	0.460276	0.289415	0.396038	0.411073	0.344504	0.481971	0.365926	0.26829	0.393017	0.24057	0.205258	0.418784	0.369041	0.372872	0.146966	0.424065	0.462344	0.382946	0.335017	0.305736	0.379585	0.280387	0.291963	0.299074	0.26745	0.238714	0.465244	0.382944	0.458999	0.37435
62	3	OLI	R	0.391317	0.167288	0.395113	0.414313	0.456205	0.379103	0.341944	0.290924	0.269092	0.404936	0.372279	0.294164	0.289455	0.307397	0.265643	0.268722	0.445136	0.248023	0.388483	0.406965	0.330451	0.495741	0.349691	0.262985	0.37453	0.227392	0.229506	0.396327	0.371156	0.374457	0.151148	0.406819	0.461477	0.381188	0.335429	0.300366	0.376261	0.288628	0.286942	0.303163	0.248054	0.256877	0.446843	0.384782	0.428169	0.390222
63	4	OLI	R	0.394711	0.174041	0.406589	0.414828	0.452116	0.367235	0.33163	0.299212	0.28094	0.403188	0.372129	0.302395	0.27444	0.302922	0.253653	0.251022	0.458243	0.26812	0.382412	0.398971	0.33957	0.493145	0.346744	0.260926	0.369466	0.248845	0.233112	0.3965	0.366073	0.383055	0.157854	0.417077	0.452865	0.360054	0.329012	0.296514	0.365445	0.293214	0.278314	0.306292	0.238633	0.246517	0.452546	0.377323	0.416934	0.379963
65	6	OLI	R	0.397036	0.145634	0.401319	0.409286	0.476177	0.36665	0.329614	0.292264	0.281618	0.414529	0.401035	0.293449	0.318026	0.336408	0.263941	0.249386	0.466226	0.255231	0.403854	0.441836	0.337661	0.477647	0.387985	0.251164	0.373062	0.222235	0.223507	0.413602	0.379571	0.386938	0.149155	0.410012	0.469227	0.350082	0.321148	0.289855	0.408359	0.282552	0.307744	0.332776	0.23713	0.233605	0.463617	0.393377	0.451159	0.445085
68	9	OLI	R	0.41084	0.17162	0.407678	0.416279	0.494482	0.413216	0.344512	0.304137	0.27835	0.444391	0.419509	0.302679	0.31054	0.33874	0.281759	0.279936	0.477347	0.274539	0.389517	0.420105	0.342005	0.503297	0.374125	0.254763	0.371615	0.224194	0.267039	0.429342	0.364575	0.40431	0.159064	0.427087	0.490952	0.395858	0.337998	0.303125	0.418979	0.302576	0.317696	0.338419	0.271972	0.271145	0.459166	0.378788	0.439117	0.414269
34	-41	PIC	L	0.306864	0.167389	0.355298	0.336469	0.348096	0.188794	0.338713	0.257909	0.29027	0.389915	0.408309	0.226763	0.351584	0.440854	0.266668	0.222694	0.368686	0.107498	0.412749	0.452282	0.343768	0.407272	0.368306	0.354526	0.376621	0.305757	0.179563	0.405112	0.441767	0.302355	0.163936	0.351738	0.346515	0.173021	0.323378	0.25218	0.43271	0.22851	0.366497	0.443328	0.267155	0.222536	0.36722	0.412682	0.464592	0.420855
38	-37	PIC	L	0.300837	0.177572	0.367318	0.3507	0.418201	0.268172	0.306556	0.284222	0.299952	0.395454	0.427564	0.242894	0.325639	0.389328	0.259398	0.225905	0.398274	0.220807	0.402969	0.423882	0.326691	0.420009	0.376608	0.355378	0.37042	0.300227	0.189013	0.427457	0.380927	0.312771	0.173587	0.373473	0.44735	0.280805	0.273139	0.298888	0.434413	0.264517	0.318953	0.372846	0.253352	0.217906	0.432312	0.389582	0.487042	0.392948
41	-34	PIC	L	0.312474	0.173526	0.364225	0.372549	0.443188	0.298935	0.337489	0.273334	0.293936	0.405038	0.444736	0.243137	0.346251	0.381955	0.272788	0.233485	0.38719	0.257541	0.41015	0.428156	0.338193	0.449504	0.413163	0.357511	0.367326	0.28342	0.183205	0.439503	0.402529	0.317345	0.139737	0.370025	0.461613	0.303276	0.314866	0.283498	0.455185	0.252025	0.339347	0.372616	0.26846	0.235677	0.406919	0.405388	0.468903	0.395122
44	-31	PIC	L	0.314534	0.186505	0.369052	0.391622	0.440057	0.293606	0.331293	0.278423	0.300297	0.426135	0.414837	0.242377	0.322273	0.385353	0.266481	0.210204	0.416903	0.187485	0.405594	0.416415	0.337068	0.444275	0.376535	0.313038	0.37881	0.305154	0.186186	0.422017	0.363851	0.319192	0.166451	0.377665	0.471938	0.316266	0.316898	0.293492	0.428746	0.256901	0.306041	0.360879	0.25454	0.212924	0.448208	0.396515	0.483136	0.382535
47	-28	PIC	L	0.298611	0.195936	0.335303	0.376768	0.361315	0.257593	0.319755	0.215749	0.292558	0.398105	0.451724	0.192971	0.364773	0.420243	0.217427	0.223392	0.341683	0.145195	0.393565	0.451606	0.308003	0.444855	0.395105	0.371202	0.367866	0.273445	0.176908	0.400834	0.426902	0.300817	0.208616	0.353141	0.373024	0.242886	0.313505	0.221047	0.467845	0.205393	0.375451	0.410309	0.211838	0.226651	0.37312	0.397887	0.444817	0.455122
50	-25	PIC	L	0.321991	0.198842	0.360662	0.389308	0.472059	0.335532	0.330037	0.276952	0.297011	0.404067	0.452995	0.242441	0.330879	0.391129	0.261445	0.249493	0.401674	0.289098	0.414585	0.430283	0.33721	0.476553	0.397901	0.353466	0.377713	0.272857	0.190174	0.442431	0.373806	0.332982	0.184267	0.372842	0.505122	0.341223	0.304069	0.301147	0.432272	0.253567	0.309225	0.357564	0.278095	0.253533	0.454441	0.411429	0.499287	0.397726
53	-22	PIC	L	0.336359	0.182241	0.360755	0.387913	0.464965	0.262472	0.34327	0.273412	0.284886	0.413201	0.445277	0.238409	0.35188	0.397497	0.302916	0.25008	0.42314	0.157657	0.419768	0.443949	0.346023	0.488537	0.420436	0.335906	0.384894	0.278216	0.184235	0.433184	0.406654	0.340148	0.168592	0.379161	0.476342	0.265152	0.326985	0.285559	0.445017	0.251253	0.333377	0.38322	0.308858	0.246622	0.465795	0.416326	0.483701	0.428362
56	-19	PIC	L	0.336355	0.192	0.357559	0.392835	0.484148	0.296931	0.358855	0.269144	0.289095	0.41318	0.459319	0.232156	0.380514	0.396605	0.274805	0.250374	0.428507	0.190303	0.420743	0.46478	0.357546	0.479999	0.415092	0.339775	0.401659	0.295034	0.177293	0.431075	0.422061	0.341333	0.198984	0.377123	0.476873	0.299137	0.350585	0.263744	0.485051	0.244998	0.411463	0.418847	0.265122	0.24842	0.457282	0.41944	0.472494	0.453202
60	-15	PIC	L	0.326802	0.19651	0.353857	0.387513	0.455522	0.260293	0.347016	0.251397	0.28754	0.414498	0.416984	0.219516	0.354866	0.405853	0.264306	0.254875	0.421281	0.147746	0.405349	0.45621	0.331803	0.50662	0.416938	0.359646	0.387209	0.270918	0.185225	0.421579	0.42821	0.333016	0.240438	0.369674	0.450126	0.249572	0.343768	0.235596	0.440461	0.215212	0.39134	0.425417	0.243332	0.24644	0.457694	0.398276	0.448638	0.468267
62	-13	PIC	L	0.285639	0.182269	0.310277	0.354836	0.343811	0.19927	0.329711	0.210643	0.267837	0.361329	0.450232	0.195094	0.348278	0.442186	0.217196	0.242955	0.35932	0.097309	0.397815	0.441779	0.313345	0.446183	0.431175	0.36281	0.373761	0.259966	0.191989	0.407181	0.433286	0.290076	0.162043	0.350437	0.372395	0.187127	0.324832	0.228268	0.459698	0.218414	0.314605	0.425554	0.237439	0.250646	0.426249	0.407966	0.468681	0.432267
63	-12	PIC	L	0.352686	0.199199	0.401736	0.421797	0.527112	0.378399	0.309831	0.302355	0.290316	0.422585	0.43704	0.287268	0.391177	0.386007	0.282161	0.249853	0.482631	0.298189	0.400429	0.398135	0.347061	0.53834	0.428053	0.299839	0.359531	0.311889	0.229974	0.435438	0.34163	0.370119	0.155485	0.419557	0.556788	0.399776	0.28786	0.328325	0.452794	0.300301	0.383224	0.38514	0.314921	0.248062	0.52771	0.407389	0.495231	0.347507
37	-19	QUA	R	0.298878	0.156377	0.353424	0.306543	0.397655	0.309324	0.326604	0.270386	0.287894	0.378998	0.413555	0.19496	0.29282	0.355841	0.185564	0.21492	0.391613	0.195888	0.379668	0.486853	0.288952	0.352328	0.376306	0.344313	0.369814	0.276199	0.163957	0.360959	0.421255	0.28779	0.168294	0.337148	0.386477	0.298008	0.321831	0.255375	0.403013	0.192768	0.294031	0.357574	0.176025	0.217751	0.374785	0.37304	0.445264	0.460676
41	-15	QUA	R	0.295864	0.158161	0.353195	0.294855	0.423245	0.363131	0.306541	0.270513	0.283558	0.360442	0.395139	0.183871	0.287899	0.341884	0.185433	0.186083	0.405819	0.238453	0.351401	0.472398	0.263562	0.358274	0.396475	0.344046	0.351307	0.232845	0.166319	0.335711	0.379271	0.279016	0.137558	0.332762	0.428759	0.362842	0.290563	0.256115	0.401655	0.169773	0.284383	0.327344	0.143158	0.170836	0.39273	0.32845	0.432577	0.500069
44	-12	QUA	R	0.29486	0.157873	0.352816	0.294845	0.420658	0.360875	0.305636	0.269908	0.283021	0.360016	0.393744	0.183442	0.287747	0.342	0.183887	0.184188	0.405664	0.236461	0.350426	0.472947	0.263209	0.35708	0.394595	0.343787	0.351079	0.2327	0.165439	0.334228	0.378891	0.277428	0.137509	0.332385	0.426221	0.360019	0.2889	0.255396	0.400958	0.169207	0.284621	0.327598	0.141601	0.169444	0.391834	0.327091	0.43187	0.500267
47	-9	QUA	R	0.272404	0.152249	0.330749	0.321193	0.344145	0.227768	0.31242	0.256197	0.295684	0.359435	0.408033	0.18613	0.359449	0.335084	0.187747	0.209698	0.367066	0.163001	0.371798	0.436954	0.294619	0.343643	0.374065	0.341647	0.348824	0.295723	0.148218	0.332404	0.427414	0.255822	0.127993	0.328839	0.342998	0.221911	0.308029	0.247356	0.409025	0.173622	0.339652	0.313719	0.175587	0.202676	0.369948	0.355287	0.466895	0.433116
50	-6	QUA	R	0.318146	0.179729	0.345035	0.350865	0.461494	0.398368	0.312559	0.286445	0.315199	0.408044	0.383817	0.207198	0.322827	0.342622	0.179517	0.210154	0.414746	0.30985	0.354671	0.447318	0.286977	0.36614	0.39179	0.313397	0.348735	0.252916	0.170337	0.343824	0.406975	0.307093	0.170769	0.364483	0.452284	0.399512	0.316068	0.279156	0.383176	0.204256	0.342373	0.351449	0.156258	0.208738	0.417021	0.359566	0.448533	0.464205
53	-3	QUA	R	0.356644	0.158968	0.375216	0.34272	0.496137	0.453684	0.300167	0.304392	0.305798	0.402879	0.398151	0.225061	0.31961	0.355565	0.205204	0.247904	0.479904	0.334871	0.35805	0.447968	0.310165	0.412564	0.399929	0.274499	0.363692	0.254447	0.188223	0.372015	0.369602	0.34481	0.195017	0.359682	0.485644	0.455554	0.27907	0.29444	0.400093	0.196676	0.318768	0.353779	0.195234	0.229578	0.470307	0.345846	0.457987	0.485848
56	0	QUA	R	0.380489	0.180515	0.39855	0.3689	0.501957	0.430222	0.298208	0.317025	0.320161	0.420038	0.443676	0.232868	0.320495	0.353265	0.212169	0.240668	0.507876	0.320384	0.363596	0.474533	0.302626	0.44011	0.392077	0.316785	0.390449	0.236054	0.222715	0.347195	0.345236	0.36892	0.19945	0.398257	0.513179	0.440187	0.290538	0.317358	0.401858	0.20431	0.309391	0.359532	0.179154	0.223278	0.520191	0.355941	0.452016	0.487677
37	-28	ROS	L	0.347776	0.165853	0.429125	0.377553	0.394657	0.309466	0.360857	0.314303	0.29826	0.435962	0.426274	0.311153	0.255144	0.373389	0.259379	0.253457	0.439698	0.249915	0.440793	0.455707	0.377341	0.434118	0.370841	0.375727	0.416854	0.333549	0.192915	0.434515	0.367155	0.342906	0.139119	0.430786	0.408979	0.322061	0.356787	0.319404	0.423077	0.306095	0.24487	0.361955	0.256018	0.266989	0.420314	0.427694	0.49546	0.446649
41	-24	ROS	L	0.338001	0.173217	0.402499	0.374818	0.403644	0.348403	0.348768	0.296691	0.297275	0.423593	0.434618	0.277135	0.280388	0.365341	0.250634	0.249159	0.407921	0.259403	0.427395	0.465951	0.353675	0.447759	0.39406	0.386788	0.421387	0.292548	0.187002	0.411421	0.345074	0.344949	0.120304	0.416621	0.434734	0.37218	0.345636	0.31912	0.443962	0.295974	0.258527	0.33356	0.257575	0.256279	0.41755	0.422305	0.486489	0.426145
44	-21	ROS	L	0.351168	0.186804	0.434764	0.405405	0.434771	0.401735	0.35421	0.319281	0.320375	0.436784	0.40501	0.284193	0.276997	0.345658	0.251928	0.247847	0.441356	0.345813	0.421337	0.483637	0.358065	0.45292	0.392109	0.368051	0.421444	0.318738	0.212472	0.404257	0.301768	0.365405	0.158057	0.445248	0.467489	0.411405	0.364855	0.346349	0.41197	0.303891	0.267733	0.324259	0.25699	0.250384	0.453095	0.419312	0.48169	0.452857
47	-18	ROS	L	0.33647	0.177247	0.408044	0.399698	0.381472	0.312281	0.35389	0.297637	0.308233	0.433051	0.41622	0.267284	0.31707	0.357077	0.251738	0.222491	0.419264	0.216514	0.428234	0.476276	0.362391	0.427112	0.371488	0.371959	0.405062	0.302416	0.176539	0.418793	0.358798	0.332978	0.120499	0.429588	0.407452	0.32592	0.34472	0.314399	0.430874	0.284859	0.300745	0.331941	0.253826	0.22328	0.413181	0.416245	0.489425	0.462576
50	-15	ROS	L	0.339183	0.171513	0.402595	0.407753	0.401778	0.339226	0.366274	0.297709	0.314804	0.445769	0.415562	0.272065	0.3208	0.371588	0.262001	0.243793	0.406959	0.250643	0.423665	0.479959	0.362193	0.441147	0.391801	0.39896	0.42326	0.284883	0.171784	0.41998	0.390858	0.343793	0.143461	0.419071	0.401017	0.351103	0.368369	0.30701	0.41311	0.281219	0.301783	0.348703	0.259185	0.249316	0.407214	0.416833	0.495962	0.483269
53	-12	ROS	L	0.367177	0.169549	0.429098	0.422327	0.44443	0.366484	0.374988	0.316111	0.319821	0.44559	0.435022	0.293702	0.325457	0.352197	0.274683	0.261599	0.455516	0.305719	0.440305	0.461443	0.391232	0.494284	0.407019	0.361497	0.437619	0.317035	0.188984	0.43753	0.346964	0.367146	0.130373	0.449923	0.471294	0.382454	0.368921	0.336825	0.433186	0.307767	0.303352	0.323675	0.281969	0.26253	0.456524	0.42936	0.503045	0.432385
56	-9	ROS	L	0.371613	0.16749	0.423505	0.427275	0.447881	0.323056	0.35345	0.317306	0.303613	0.451361	0.409678	0.28739	0.333066	0.379171	0.270732	0.248755	0.462535	0.306981	0.423192	0.472577	0.369329	0.481841	0.401043	0.36111	0.415774	0.295801	0.191972	0.409413	0.359458	0.375013	0.153226	0.417203	0.442718	0.335569	0.341945	0.311578	0.426215	0.291708	0.338772	0.38592	0.261694	0.257737	0.439853	0.410364	0.447233	0.474175
59	-6	ROS	L	0.354307	0.17501	0.42186	0.417405	0.444601	0.361057	0.357279	0.309544	0.315178	0.435787	0.422434	0.27799	0.349749	0.374146	0.260074	0.258166	0.456383	0.247931	0.431343	0.479928	0.372671	0.478956	0.390823	0.369434	0.431815	0.321449	0.180449	0.41206	0.373443	0.361473	0.147138	0.439919	0.475601	0.375946	0.362894	0.336834	0.437636	0.303688	0.328329	0.351273	0.257616	0.258396	0.478571	0.431218	0.481411	0.449284
62	-3	ROS	L	0.399473	0.191338	0.435613	0.451528	0.514538	0.444239	0.362116	0.356333	0.332082	0.470765	0.446508	0.3132	0.339418	0.377092	0.294886	0.272284	0.51189	0.412052	0.436611	0.464533	0.383327	0.513031	0.419133	0.337893	0.431626	0.315465	0.276692	0.45447	0.33006	0.388625	0.149786	0.443456	0.526192	0.460279	0.361499	0.362881	0.460083	0.325079	0.325629	0.379533	0.281614	0.26988	0.513368	0.424444	0.484178	0.459594
63	-2	ROS	L	0.399999	0.189197	0.436592	0.451228	0.514602	0.444603	0.36278	0.357115	0.332156	0.47069	0.445939	0.313271	0.338941	0.376808	0.294926	0.279322	0.511961	0.41157	0.437128	0.465077	0.383689	0.51304	0.418525	0.338536	0.431092	0.314631	0.276846	0.454184	0.330171	0.390008	0.152345	0.442319	0.525439	0.460542	0.36307	0.361882	0.458589	0.32312	0.324601	0.380154	0.281414	0.269468	0.512675	0.425335	0.483978	0.463429
65	0	ROS	L	0.377775	0.180847	0.428397	0.438297	0.480135	0.400772	0.36725	0.325889	0.319194	0.459767	0.417482	0.300459	0.347799	0.365219	0.289071	0.274147	0.478435	0.360819	0.428605	0.48604	0.379383	0.500985	0.402687	0.376429	0.441404	0.328495	0.231377	0.430762	0.337974	0.382544	0.163169	0.437218	0.50651	0.429298	0.362372	0.341624	0.415976	0.318637	0.325622	0.362462	0.281646	0.289096	0.490627	0.418323	0.489856	0.45062
68	3	ROS	L	0.406299	0.176619	0.464296	0.478415	0.533743	0.491642	0.382797	0.355739	0.314728	0.474648	0.440716	0.329802	0.341419	0.349207	0.283531	0.266819	0.550092	0.400982	0.455576	0.476297	0.411402	0.527547	0.442059	0.380841	0.468971	0.313792	0.326049	0.447665	0.309047	0.398382	0.138705	0.471486	0.535533	0.501234	0.383162	0.352364	0.429733	0.358521	0.348932	0.331139	0.291969	0.241991	0.560654	0.433957	0.496066	0.42557
32	-22	SON	R	0.30746	0.160276	0.397486	0.349895	0.429204	0.320142	0.329149	0.303487	0.288475	0.39202	0.405885	0.262429	0.319611	0.350051	0.224872	0.227163	0.396429	0.210614	0.397433	0.433176	0.374667	0.417977	0.366451	0.352477	0.394921	0.302102	0.178758	0.392482	0.413878	0.305686	0.179179	0.386678	0.417516	0.324961	0.323197	0.294796	0.383038	0.263182	0.319916	0.36872	0.21529	0.220598	0.388346	0.384455	0.488301	0.456594
36	-18	SON	R	0.284784	0.153101	0.352054	0.35862	0.40016	0.25407	0.334429	0.251714	0.272135	0.368282	0.433453	0.23916	0.361812	0.370319	0.220398	0.226146	0.325149	0.147561	0.381621	0.430246	0.342892	0.413878	0.385228	0.336002	0.378264	0.274865	0.160152	0.387997	0.468431	0.275981	0.158154	0.333492	0.400206	0.255276	0.332237	0.239543	0.424813	0.223709	0.354732	0.3772	0.217621	0.222085	0.302938	0.36786	0.443257	0.450411
39	-15	SON	R	0.283699	0.151221	0.330317	0.338819	0.403699	0.298204	0.321761	0.234697	0.257668	0.372	0.428021	0.216253	0.351017	0.358316	0.20736	0.221811	0.318171	0.180911	0.383527	0.417225	0.326899	0.386028	0.384074	0.359672	0.367127	0.256766	0.146131	0.381252	0.47405	0.274252	0.179108	0.310582	0.398247	0.290271	0.321407	0.22358	0.409082	0.204708	0.34349	0.362044	0.193512	0.214068	0.29824	0.374732	0.43618	0.423748
42	-12	SON	R	0.258781	0.165766	0.305431	0.326968	0.285868	0.179749	0.334205	0.204296	0.276366	0.367762	0.381741	0.164984	0.315883	0.394935	0.152341	0.198346	0.264925	0.061678	0.347804	0.413278	0.296693	0.367801	0.40863	0.380915	0.360415	0.255237	0.139368	0.290666	0.470664	0.249598	0.190978	0.295722	0.265692	0.170989	0.329974	0.197349	0.355467	0.173576	0.350367	0.435362	0.14268	0.195809	0.25442	0.336892	0.36632	0.4416
45	-9	SON	R	0.302983	0.170005	0.383055	0.365103	0.461349	0.33373	0.341999	0.279261	0.303131	0.393587	0.403228	0.252943	0.375188	0.35012	0.213781	0.211959	0.380794	0.217609	0.378922	0.451431	0.348774	0.449745	0.383839	0.326201	0.395483	0.287353	0.194929	0.370092	0.427357	0.298857	0.168024	0.380906	0.450182	0.329012	0.344973	0.286023	0.407799	0.252326	0.388323	0.352999	0.212696	0.215791	0.362407	0.374504	0.472993	0.464689
48	-6	SON	R	0.340319	0.172339	0.377721	0.372773	0.488274	0.385728	0.327454	0.296467	0.26962	0.381786	0.411336	0.2441	0.365785	0.352382	0.218795	0.232451	0.428511	0.26116	0.378612	0.455432	0.351718	0.476471	0.401761	0.32601	0.389433	0.300247	0.218496	0.374594	0.409746	0.34045	0.157489	0.390931	0.506153	0.385041	0.336876	0.319756	0.389262	0.255739	0.36859	0.348359	0.223702	0.219298	0.438918	0.369251	0.485098	0.470013
51	-3	SON	R	0.320194	0.175607	0.360304	0.36515	0.44907	0.318133	0.326517	0.260463	0.275347	0.373856	0.420304	0.224201	0.35214	0.35661	0.205748	0.240172	0.386622	0.205415	0.373711	0.486442	0.35118	0.482977	0.383333	0.339992	0.387696	0.286305	0.17856	0.369171	0.449186	0.330568	0.200237	0.349697	0.450321	0.306542	0.329513	0.254101	0.416264	0.228152	0.388575	0.384167	0.198955	0.22858	0.38841	0.359751	0.459839	0.50896
54	0	SON	R	0.326098	0.166485	0.361005	0.396051	0.481104	0.308201	0.327982	0.277626	0.265027	0.38555	0.442466	0.244094	0.34478	0.345341	0.216258	0.23932	0.403149	0.223588	0.376198	0.451483	0.344373	0.50076	0.384384	0.315518	0.398848	0.299592	0.201975	0.370044	0.416573	0.330112	0.155636	0.371021	0.497172	0.31811	0.335406	0.3013	0.433704	0.265807	0.346095	0.329435	0.215044	0.223772	0.436437	0.37584	0.495146	0.447762
57	3	SON	R	0.268663	0.158394	0.326243	0.306797	0.403707	0.20557	0.345899	0.241535	0.249171	0.337971	0.417687	0.19947	0.357701	0.36541	0.2171	0.234147	0.36138	0.130113	0.406299	0.425623	0.340014	0.422848	0.381628	0.402018	0.401477	0.267516	0.114835	0.389437	0.525064	0.275976	0.193279	0.315006	0.38859	0.187742	0.339809	0.225248	0.421251	0.203809	0.417269	0.420867	0.212171	0.232812	0.359343	0.402943	0.47063	0.448329
60	6	SON	R	0.337301	0.171624	0.386255	0.393425	0.519676	0.4282	0.354722	0.317999	0.259626	0.378434	0.417262	0.269035	0.368121	0.348384	0.244572	0.232214	0.470617	0.262785	0.384923	0.454071	0.378678	0.503013	0.392259	0.322752	0.417167	0.328898	0.250512	0.37896	0.386766	0.343516	0.17118	0.403295	0.541916	0.448912	0.358813	0.331197	0.425924	0.290391	0.391463	0.337934	0.246367	0.222453	0.489163	0.383699	0.513176	0.457875
63	9	SON	R	0.336724	0.180446	0.413949	0.396271	0.523961	0.397854	0.356955	0.315341	0.272668	0.38886	0.425536	0.268383	0.354133	0.361121	0.239735	0.244375	0.478506	0.299089	0.390941	0.457651	0.370503	0.51072	0.39701	0.357988	0.429232	0.314287	0.253314	0.389864	0.421361	0.340896	0.198789	0.415196	0.521827	0.395193	0.348909	0.313505	0.418132	0.270372	0.361638	0.374351	0.233363	0.226538	0.486706	0.375308	0.503408	0.499404
30	-19	TRI	L	0.294473	0.160827	0.372512	0.327958	0.302833	0.201139	0.337338	0.2573	0.326934	0.381527	0.332402	0.221707	0.327709	0.383357	0.233699	0.211295	0.41175	0.129593	0.434584	0.487878	0.287788	0.376772	0.346762	0.3262	0.418634	0.266205	0.15671	0.371035	0.381364	0.289798	0.184271	0.373467	0.317151	0.216694	0.337476	0.262462	0.335566	0.214512	0.332598	0.367431	0.241772	0.21132	0.424562	0.41997	0.490348	0.504034
34	-15	TRI	L	0.266282	0.177335	0.360325	0.320808	0.353417	0.287011	0.348316	0.244338	0.326342	0.362023	0.413122	0.197976	0.280896	0.346338	0.226661	0.260636	0.343044	0.214459	0.400112	0.429507	0.24489	0.35322	0.379792	0.370557	0.407465	0.249896	0.166517	0.391703	0.407897	0.275725	0.134838	0.375171	0.401505	0.318313	0.338302	0.257378	0.424299	0.210037	0.262131	0.312499	0.231474	0.276519	0.378544	0.375193	0.484116	0.439625
37	-12	TRI	L	0.301304	0.165988	0.386653	0.325823	0.346687	0.23481	0.356406	0.264889	0.333375	0.390393	0.394326	0.222734	0.32746	0.365753	0.245659	0.229265	0.408755	0.192807	0.444284	0.489373	0.276815	0.380865	0.368364	0.339268	0.427179	0.283379	0.160054	0.411994	0.393571	0.30163	0.168536	0.395264	0.366305	0.250644	0.358701	0.273946	0.402368	0.221291	0.331128	0.341397	0.245848	0.233554	0.425005	0.427267	0.495732	0.50446
40	-9	TRI	L	0.327595	0.182428	0.373714	0.374644	0.400811	0.282748	0.343804	0.266667	0.32111	0.396908	0.403046	0.220563	0.311042	0.331948	0.245105	0.255366	0.398817	0.196454	0.420577	0.480036	0.288085	0.399001	0.348922	0.309785	0.408261	0.291778	0.162419	0.413789	0.418997	0.332219	0.188381	0.386463	0.402747	0.286189	0.334042	0.271876	0.41893	0.231157	0.313989	0.336455	0.246866	0.251194	0.408837	0.390628	0.488255	0.492157
43	-6	TRI	L	0.309363	0.163378	0.34503	0.368926	0.34488	0.210872	0.339938	0.237445	0.3036	0.363793	0.412469	0.208277	0.339371	0.357799	0.214948	0.216749	0.335434	0.183027	0.429181	0.476216	0.272973	0.354474	0.370329	0.336476	0.414915	0.270964	0.146679	0.394071	0.470927	0.307596	0.155532	0.355626	0.328811	0.205144	0.33925	0.227659	0.421736	0.211274	0.375255	0.378364	0.194349	0.203952	0.336598	0.425184	0.417046	0.491968
46	-3	TRI	L	0.255022	0.167318	0.326095	0.301787	0.250355	0.188194	0.330695	0.218402	0.310628	0.34235	0.358897	0.192791	0.340139	0.371061	0.182488	0.213605	0.320907	0.095476	0.411643	0.424851	0.244306	0.320977	0.365076	0.344002	0.392134	0.262186	0.199403	0.356592	0.486169	0.249703	0.208586	0.323935	0.226423	0.185167	0.319015	0.203311	0.351916	0.179099	0.375592	0.379815	0.173155	0.191754	0.301783	0.398422	0.402515	0.418494
49	0	TRI	L	0.364481	0.178967	0.405311	0.401579	0.461325	0.304361	0.35215	0.29426	0.329255	0.401083	0.416392	0.233047	0.33605	0.358434	0.265384	0.241652	0.485942	0.25232	0.435165	0.491065	0.301849	0.463356	0.372949	0.318422	0.431914	0.294828	0.193385	0.422567	0.39826	0.370523	0.180111	0.420138	0.473379	0.31224	0.354616	0.307878	0.42501	0.237812	0.337002	0.346791	0.268986	0.246731	0.502957	0.420181	0.503294	0.504096
52	3	TRI	L	0.303602	0.206314	0.346518	0.376985	0.480992	0.350025	0.27862	0.274052	0.227005	0.372763	0.167124	0.22497	0.163467	0.243252	0.195794	0.371866	0.414268	0.255194	0.275375	0.389506	0.259333	0.340801	0.225428	0.277581	0.329425	0.176014	0.24613	0.276299	0.247023	0.266534	0.136893	0.39242	0.466308	0.323009	0.228374	0.29978	0.157877	0.257598	0.184157	0.223693	0.153134	0.380333	0.473116	0.282577	0.37245	0.361782
55	6	TRI	L	0.31768	0.19419	0.379623	0.350918	0.448372	0.339255	0.365412	0.269429	0.327206	0.389583	0.426144	0.224612	0.305798	0.354338	0.249888	0.253547	0.434754	0.257618	0.433127	0.489243	0.30206	0.443006	0.370598	0.326802	0.432039	0.329454	0.171862	0.431166	0.425785	0.317494	0.189379	0.398012	0.459286	0.339301	0.365225	0.271774	0.452948	0.220773	0.317416	0.348721	0.245275	0.25562	0.445634	0.423656	0.509541	0.496503
56	7	TRI	L	0.317593	0.194387	0.379995	0.350868	0.447826	0.339504	0.365393	0.269385	0.327318	0.389481	0.425266	0.224445	0.305493	0.354551	0.249738	0.25318	0.435574	0.257904	0.4332	0.489976	0.301882	0.442608	0.370246	0.326856	0.432194	0.329233	0.171817	0.431144	0.424309	0.317538	0.189254	0.398352	0.458825	0.340424	0.365483	0.271791	0.45151	0.220774	0.316746	0.349208	0.245244	0.255238	0.446955	0.423603	0.509056	0.497419
58	9	TRI	L	0.354046	0.171791	0.370355	0.406763	0.453661	0.269651	0.355998	0.272129	0.29689	0.386005	0.433518	0.235464	0.346411	0.359714	0.250316	0.252361	0.436835	0.177843	0.441312	0.493316	0.315689	0.45667	0.375428	0.296784	0.433703	0.30843	0.163221	0.434744	0.441385	0.357639	0.152801	0.389511	0.464267	0.271857	0.351907	0.278886	0.450825	0.243681	0.361198	0.359976	0.246222	0.253914	0.44892	0.427422	0.485243	0.512391
61	12	TRI	L	0.351805	0.178957	0.391005	0.40888	0.477377	0.3863	0.330701	0.27743	0.294647	0.390442	0.409304	0.215435	0.327686	0.348793	0.252108	0.262001	0.489511	0.289781	0.403946	0.483595	0.308536	0.464856	0.377993	0.288071	0.420727	0.301104	0.164423	0.405875	0.349112	0.363356	0.151155	0.428642	0.505259	0.41327	0.329516	0.304663	0.424419	0.215205	0.326377	0.32828	0.262852	0.274477	0.5414	0.388261	0.51496	0.468807
31	-13	UNI	R	0.328871	0.148839	0.363534	0.370034	0.410277	0.267834	0.321333	0.286509	0.295635	0.389533	0.371528	0.256232	0.280392	0.321232	0.237492	0.232363	0.411211	0.184897	0.414739	0.418494	0.343836	0.385332	0.338314	0.303806	0.392608	0.298023	0.165619	0.410684	0.39156	0.326697	0.145751	0.358989	0.409837	0.255321	0.32556	0.292013	0.345979	0.265922	0.270344	0.329246	0.240157	0.225567	0.417958	0.415115	0.506131	0.387455
35	-9	UNI	R	0.2931	0.175615	0.324977	0.359743	0.349483	0.222851	0.305331	0.240137	0.265199	0.375368	0.377038	0.208101	0.315492	0.341482	0.194884	0.202263	0.313525	0.162333	0.382997	0.39313	0.300005	0.377691	0.34828	0.29751	0.369443	0.239963	0.180415	0.361986	0.482562	0.282669	0.198509	0.294957	0.300769	0.204578	0.284759	0.208484	0.367696	0.187455	0.337964	0.394187	0.179035	0.182564	0.258595	0.36612	0.363538	0.386878
38	-6	UNI	R	0.301343	0.160861	0.33946	0.360677	0.382596	0.229935	0.31258	0.257325	0.257154	0.378139	0.405656	0.230161	0.309368	0.320066	0.239165	0.214341	0.341099	0.146766	0.398552	0.407734	0.310052	0.402847	0.352859	0.320103	0.374517	0.240227	0.17337	0.411843	0.454347	0.304767	0.139034	0.33631	0.373131	0.236133	0.31915	0.26134	0.393329	0.231301	0.315754	0.311203	0.244259	0.208685	0.357463	0.401704	0.465532	0.390146
41	-3	UNI	R	0.288838	0.170381	0.33164	0.357506	0.336944	0.186555	0.313159	0.261389	0.281941	0.358249	0.371663	0.22623	0.329002	0.342245	0.194633	0.223176	0.355635	0.128825	0.388002	0.394164	0.327987	0.384607	0.337226	0.292669	0.365791	0.303347	0.184422	0.364994	0.4404	0.290896	0.146475	0.333473	0.338467	0.187415	0.317955	0.271011	0.368153	0.228082	0.331309	0.337777	0.182124	0.215858	0.370456	0.392353	0.500101	0.374383
44	0	UNI	R	0.308568	0.17252	0.337541	0.363662	0.375026	0.219621	0.317391	0.261103	0.277886	0.385381	0.409165	0.223558	0.319101	0.336911	0.215674	0.218212	0.363245	0.11914	0.390143	0.412009	0.325835	0.385017	0.347911	0.304364	0.376717	0.271633	0.179975	0.392273	0.457555	0.300146	0.169795	0.344118	0.362371	0.218433	0.313679	0.266196	0.397821	0.236118	0.320721	0.338738	0.192596	0.217324	0.368875	0.388374	0.489963	0.407209
47	3	UNI	R	0.338222	0.161485	0.352687	0.396142	0.4418	0.292664	0.305578	0.284779	0.263679	0.378668	0.407238	0.248552	0.320528	0.337508	0.214149	0.223676	0.41011	0.186182	0.380393	0.438569	0.340362	0.398637	0.364609	0.279739	0.383149	0.270518	0.183972	0.40142	0.445566	0.333014	0.143503	0.35645	0.4274	0.288569	0.290077	0.289775	0.408655	0.250051	0.327702	0.346157	0.199046	0.219372	0.393562	0.384397	0.485319	0.429823
50	6	UNI	R	0.315169	0.157153	0.348724	0.357298	0.390381	0.227493	0.304167	0.268344	0.265322	0.363213	0.380549	0.235534	0.292773	0.334005	0.221591	0.223895	0.38875	0.167302	0.397436	0.438236	0.332331	0.407005	0.337604	0.308388	0.36928	0.285261	0.194256	0.376434	0.438515	0.318202	0.161769	0.351809	0.371824	0.212677	0.300285	0.268641	0.346987	0.239996	0.291279	0.342179	0.209153	0.221643	0.399042	0.400443	0.485802	0.432437
53	9	UNI	R	0.327155	0.154004	0.341464	0.379938	0.434679	0.299538	0.315191	0.271524	0.271615	0.367559	0.426965	0.233157	0.334101	0.348431	0.238316	0.239663	0.397583	0.189246	0.410519	0.415878	0.334331	0.433579	0.361872	0.30317	0.386012	0.275823	0.166724	0.428701	0.472196	0.315199	0.182593	0.329629	0.42323	0.289249	0.299632	0.264103	0.408162	0.237052	0.324473	0.362374	0.215118	0.230662	0.376495	0.406231	0.499182	0.443381
56	12	UNI	R	0.286984	0.152202	0.328348	0.351552	0.314528	0.186218	0.298614	0.229085	0.271183	0.348158	0.402992	0.208509	0.297604	0.349635	0.234866	0.211598	0.337925	0.106733	0.3977	0.440786	0.327563	0.407038	0.371347	0.337199	0.389523	0.260495	0.159695	0.388937	0.500621	0.287538	0.179855	0.330138	0.288944	0.166861	0.300798	0.224195	0.380697	0.205024	0.335948	0.376037	0.22474	0.189908	0.347617	0.40772	0.473184	0.429047
57	13	UNI	R	0.298792	0.167048	0.349585	0.362072	0.398761	0.232014	0.297779	0.26574	0.283993	0.354185	0.401697	0.236704	0.33181	0.352621	0.217065	0.231693	0.398323	0.164342	0.39113	0.421595	0.34088	0.433622	0.34007	0.329232	0.38461	0.319144	0.187625	0.402739	0.425143	0.303476	0.145685	0.365544	0.41939	0.212733	0.295558	0.292259	0.370316	0.25646	0.312653	0.332828	0.21993	0.215244	0.442588	0.400124	0.505101	0.39491
59	15	UNI	R	0.311121	0.163788	0.336545	0.360649	0.3813	0.195961	0.320313	0.256835	0.256176	0.340589	0.409071	0.22925	0.308121	0.348147	0.249538	0.224636	0.374211	0.120656	0.417818	0.403784	0.344227	0.424504	0.366163	0.328475	0.399419	0.250028	0.163438	0.431763	0.490717	0.306799	0.189416	0.344248	0.36258	0.174022	0.314687	0.256783	0.401968	0.230856	0.339464	0.382479	0.241113	0.20821	0.381419	0.417438	0.497223	0.404873
62	18	UNI	R	0.315103	0.167284	0.342862	0.340604	0.403546	0.239535	0.309337	0.267976	0.270471	0.345604	0.41488	0.228845	0.33436	0.347937	0.230764	0.232296	0.388929	0.15487	0.409051	0.452844	0.342087	0.421455	0.363688	0.353712	0.392559	0.288034	0.176474	0.412372	0.457427	0.316491	0.146276	0.356083	0.400235	0.226311	0.306752	0.279577	0.405754	0.238951	0.337195	0.351123	0.228471	0.227032	0.418297	0.411589	0.499371	0.445399
36	-19	VIK	R	0.354411	0.160581	0.377154	0.359195	0.417036	0.309862	0.366889	0.270456	0.270055	0.385461	0.418461	0.255696	0.305557	0.357805	0.261814	0.220266	0.440196	0.270928	0.434424	0.448573	0.355403	0.435987	0.380349	0.382636	0.402454	0.2937	0.173712	0.436196	0.445215	0.341944	0.198624	0.351928	0.382443	0.279247	0.359399	0.24116	0.416395	0.241505	0.325258	0.385635	0.24945	0.227161	0.410167	0.43349	0.500312	0.480984
40	-15	VIK	R	0.358173	0.1549	0.38581	0.386982	0.459876	0.378244	0.359561	0.29242	0.29268	0.402052	0.438158	0.269308	0.307808	0.331317	0.270284	0.256991	0.454414	0.348887	0.424674	0.4261	0.372534	0.441237	0.413544	0.356707	0.403852	0.301851	0.177712	0.396523	0.397421	0.358999	0.164836	0.372634	0.438846	0.360406	0.342135	0.281288	0.440108	0.276337	0.328355	0.335328	0.281035	0.249423	0.456937	0.42714	0.52556	0.432823
43	-12	VIK	R	0.341141	0.160877	0.343688	0.391277	0.425741	0.311789	0.341727	0.225808	0.290432	0.39211	0.430278	0.216802	0.321008	0.360293	0.235334	0.259553	0.374077	0.282769	0.397253	0.470377	0.324533	0.436137	0.419949	0.358264	0.363542	0.251079	0.163199	0.43815	0.466308	0.320973	0.184789	0.330771	0.403152	0.291644	0.337186	0.208906	0.42202	0.210331	0.344038	0.376162	0.212525	0.228744	0.356304	0.399429	0.43897	0.467299
46	-9	VIK	R	0.335502	0.158886	0.359347	0.375604	0.42276	0.315725	0.337767	0.272932	0.295593	0.391371	0.383935	0.246457	0.283274	0.358857	0.220297	0.216022	0.432727	0.268714	0.40316	0.447174	0.355872	0.425755	0.337377	0.328869	0.360791	0.286425	0.169364	0.4084	0.392124	0.319946	0.158499	0.349098	0.394786	0.291795	0.336689	0.252166	0.37786	0.246549	0.276381	0.365107	0.200417	0.209768	0.423599	0.404885	0.497562	0.449375
49	-6	VIK	R	0.335389	0.1553	0.334679	0.407061	0.432076	0.351502	0.345734	0.248362	0.279622	0.405229	0.419803	0.232108	0.34039	0.362289	0.250691	0.247254	0.3971	0.327243	0.41079	0.454329	0.350318	0.406009	0.385785	0.320626	0.379491	0.279038	0.172568	0.432804	0.434993	0.326271	0.150809	0.335371	0.41395	0.346819	0.337764	0.237205	0.405732	0.224884	0.335374	0.371706	0.239128	0.236877	0.390168	0.41656	0.502532	0.43969
52	-3	VIK	R	0.381433	0.163548	0.360596	0.414354	0.46411	0.375615	0.352563	0.269821	0.277438	0.425163	0.412917	0.259528	0.303368	0.336593	0.263261	0.269778	0.458697	0.310354	0.414587	0.46694	0.364893	0.462136	0.400455	0.327601	0.37937	0.291115	0.195495	0.426519	0.403138	0.370723	0.189715	0.34547	0.45357	0.354059	0.35091	0.241191	0.387311	0.242203	0.317498	0.350733	0.240286	0.258505	0.431946	0.411463	0.487977	0.497525
55	0	VIK	R	0.403853	0.141022	0.360689	0.408862	0.477872	0.368341	0.294633	0.280417	0.295445	0.395183	0.427151	0.253358	0.313203	0.347006	0.28652	0.278487	0.480095	0.346942	0.39078	0.454585	0.316372	0.466362	0.382632	0.206679	0.270971	0.22673	0.225521	0.416793	0.365957	0.396542	0.114851	0.375963	0.475162	0.362413	0.281085	0.283799	0.427144	0.243513	0.31321	0.345622	0.294247	0.27724	0.483862	0.396445	0.488243	0.460046
58	3	VIK	R	0.355971	0.166113	0.361868	0.395334	0.456073	0.308862	0.350328	0.268767	0.283741	0.358151	0.42175	0.245029	0.33547	0.384774	0.253197	0.228281	0.463974	0.289249	0.43152	0.462652	0.379041	0.480827	0.368518	0.361247	0.389116	0.308679	0.134309	0.427524	0.411506	0.355393	0.142505	0.350984	0.434974	0.292708	0.3519	0.261676	0.423039	0.255606	0.335195	0.372473	0.256153	0.233926	0.463889	0.439187	0.52882	0.464844
61	6	VIK	R	0.404267	0.180562	0.379321	0.419351	0.488801	0.442186	0.366314	0.276519	0.284711	0.399398	0.450406	0.260578	0.330383	0.335411	0.26126	0.261393	0.476382	0.373192	0.417517	0.453454	0.36882	0.480005	0.413278	0.340377	0.387259	0.301451	0.215774	0.426215	0.370618	0.395209	0.174777	0.377394	0.4846	0.440253	0.366502	0.267197	0.456174	0.254758	0.33813	0.340258	0.255721	0.26124	0.47802	0.417714	0.519623	0.450686
62	7	VIK	R	0.399328	0.179094	0.373822	0.416593	0.486357	0.432646	0.368304	0.271801	0.282504	0.398006	0.451822	0.25558	0.33093	0.337949	0.260221	0.262477	0.468928	0.367857	0.417646	0.456241	0.367123	0.477858	0.413439	0.343861	0.387333	0.298923	0.205818	0.428809	0.380558	0.388271	0.176036	0.369048	0.480075	0.432476	0.369394	0.259776	0.457874	0.247172	0.339485	0.344636	0.253382	0.261672	0.468651	0.419167	0.517745	0.454823
64	9	VIK	R	0.389809	0.16245	0.368931	0.454426	0.486277	0.372003	0.357387	0.273697	0.283579	0.41708	0.461564	0.266016	0.355891	0.351767	0.290498	0.29492	0.477343	0.331009	0.432127	0.439191	0.381497	0.480448	0.424242	0.286917	0.372088	0.283112	0.182875	0.437642	0.382335	0.38863	0.129558	0.386014	0.48337	0.372756	0.355951	0.286369	0.463312	0.275801	0.357452	0.335375	0.291704	0.280553	0.496356	0.440047	0.54866	0.422886
67	12	VIK	R	0.406842	0.171217	0.384383	0.459054	0.497609	0.439607	0.355725	0.304359	0.287763	0.423075	0.435677	0.276884	0.307122	0.345685	0.301627	0.287909	0.508313	0.382755	0.438115	0.420011	0.396583	0.522755	0.396222	0.30165	0.381196	0.304258	0.217317	0.415017	0.359914	0.398698	0.134818	0.403305	0.492381	0.427914	0.356052	0.311832	0.436121	0.270192	0.305999	0.331068	0.317318	0.283815	0.53151	0.4371	0.525154	0.393641
[truncated: 9 more columns]
