# Supplementary material for: Longitudinal measures of monkey brain structure and activity through adolescence predict cognitive maturation
Source: Nat Neurosci. 2025 Oct 27;28(11):2344–55. doi: 10.1038/s41593-025-02076-0 (PMC12586175; doi:10.1038/s41593-025-02076-0)
Supplement: Supplementary file 3 — Source data for Figs. 1–6 and Extended Data Figs. 1 and 3–9. [file 41593_2025_2076_MOESM3_ESM.zip › NN_sourcefile/Fig6.xlsx]

## Sheet: similarity_results_FA_vs_DI
model_name	correlation	mse
ACR	-0.93923	212.689
ALIC	-0.992527	214.167
anterior cingulum	-0.992527	218.71
body cc	-0.992527	212.809
cerebellar peduncle	-0.992527	211.646
CgC	0.992527	216.378
cingulum bundle	-0.992527	215.704
CST	-0.959783	214.353
dorsal PCR	-0.992527	214
external capsule	-0.913198	215.435
fornix	0.992527	214.999
genu	-0.992527	212.037
ICP	-0.992527	211.813
IFG	-0.836199	216.323
midbrain	0.992527	213.221
MLF	-0.996867	214.263
MTG	-0.926951	216.756
PCR	-0.902413	212.134
PCT	-0.972379	216.767
perihippocampal cingulum	-0.987708	216.767
PLIC	-0.966626	211.594
PTR	-0.927818	212.124
retrolenticular LIC	-0.860544	209.955
SCP	-0.973598	212.568
SCR	-0.992527	212.246
SFOF	-0.992528	210.743
SLF	-0.928378	214.035
splenium	-0.992527	211.349
STG	-0.924412	215.455
superior cingulum	0.929853	214.036
thalamus	0.992526	211.743
uncinate fasciculus	-0.740997	217.827
