# Supplementary material for: Longitudinal measures of monkey brain structure and activity through adolescence predict cognitive maturation
Source: Nat Neurosci. 2025 Oct 27;28(11):2344–55. doi: 10.1038/s41593-025-02076-0 (PMC12586175; doi:10.1038/s41593-025-02076-0)
Supplement: Supplementary file 3 — Source data for Figs. 1–6 and Extended Data Figs. 1 and 3–9. [file 41593_2025_2076_MOESM3_ESM.zip › NN_sourcefile/FigE1.xlsx]

## Sheet: somatic
ID	body_weight	age	mature	sex	canine_length	femur_length	testicle_length	nipple_length	trunk_length	testicle_volume	DATE	DOB	DOM
PIC	3.86	35.81	-41.69	M	0	15	14.3		28	1	2019-02-27	2016-03-04	2022-08-19
PIC	3.76	38.54	-38.97	M	4.2175	15.25	19.2		28	2	2019-05-21	2016-03-04	2022-08-19
PIC	4.3	41.53	-35.98	M	4.0875	16	20.7		29	1.5	2019-08-20	2016-03-04	2022-08-19
PIC	4.36	44.71	-32.79	M	3.83	16.5	19.5		30.5	1.5	2019-11-25	2016-03-04	2022-08-19
PIC	4.68	47.91	-29.56	M	3.96	16.5	20.1		31.5	1	2020-03-02	2016-03-04	2022-08-19
PIC	4.82	50.9	-26.57	M	4.05	17	23.1		32	2	2020-06-01	2016-03-04	2022-08-19
PIC	5.2	54.35	-23.12	M	3.6375	17	22.8		32.5	2	2020-09-14	2016-03-04	2022-08-19
PIC	5.6	56.95	-20.53	M	3.675	17.5	24.3		33.5	3	2020-12-02	2016-03-04	2022-08-19
PIC	6	60.24	-17.26	M	3.3	18	24.5		34	3	2021-03-12	2016-03-04	2022-08-19
PIC	6.4	63.92	-13.58	M	3.95	18.5	31.2		36.5	6	2021-07-02	2016-03-04	2022-08-19
PIC	7.35	67.14	-10.36	M	6.15	19	43.9		35.5	25	2021-10-08	2016-03-04	2022-08-19
PIC	7.69	70.83	-6.67	M	10.42	19	46.8		36	17.5	2022-01-28	2016-03-04	2022-08-19
PIC	9.25	74.28	-3.22	M	12.56	19	42.4		38	20	2022-05-13	2016-03-04	2022-08-19
PIC	10.3	77.5	0	M	14.31	23.75	49.3		40	25	2022-08-19	2016-03-04	2022-08-19
PIC	9.15	81.5	4.01	M	15.13	26	50		41	25	2022-12-19	2016-03-04	2022-08-19
PIC	9.9	83.02	5.52	M	15.4425	26.75	50		39.5	25	2023-02-03	2016-03-04	2022-08-19
PIC	11.3	87.16	9.67	M	16.62	26.5	45.9		40	20	2023-06-09	2016-03-04	2022-08-19
QUA	3.54	37.88	-18.55	M	1.215	15.5	17.5		29	1	2019-02-27	2016-01-01	2020-09-14
QUA	3.86	40.61	-15.82	M	3.8575	15.5	19.9		28.5	2	2019-05-21	2016-01-01	2020-09-14
QUA	4.44	43.6	-12.84	M	4.095	17	24.9		30.5	3	2019-08-20	2016-01-01	2020-09-14
QUA	4.74	46.78	-9.64	M	3.65	17.5	23.3		32.5	3.5	2019-11-25	2016-01-01	2020-09-14
QUA	5.34	49.98	-6.43	M	3.805	17	26.1		32	2.5	2020-03-02	2016-01-01	2020-09-14
QUA	5.8	52.97	-3.44	M	3.0675	18.75	29		34	5	2020-06-01	2016-01-01	2020-09-14
QUA	7.2	56.42	0	M	5.85	19.25	32.8		34.5	10	2020-09-14	2016-01-01	2020-09-14
OLI	3.74	37.88	-21.14	M	0	15.5	19.6		29.5	1	2019-02-27	2016-01-01	2020-12-02
OLI	3.82	40.61	-18.42	M	4.2625	15.75	21.3		29.5	2	2019-05-21	2016-01-01	2020-12-02
OLI	4.76	43.6	-15.43	M	3.92667	16.25	25.4		31.5	2	2019-08-20	2016-01-01	2020-12-02
OLI	5.22	46.78	-12.25	M	3.64	17.5	33.8		32	5	2019-11-25	2016-01-01	2020-12-02
OLI	5.7	49.98	-9.02	M	3.54333	17	35		34	10	2020-03-02	2016-01-01	2020-12-02
OLI	6.48	52.97	-6.03	M	3.1	18	37.8		35	11	2020-06-01	2016-01-01	2020-12-02
OLI	7.5	56.42	-2.59	M	4.31	18.75	47.4		36.5	25	2020-09-14	2016-01-01	2020-12-02
OLI	7.7	59.01	0	M	4.45	18.5	50.5		37	20	2020-12-02	2016-01-01	2020-12-02
OLI	8.15	62.31	3.29	M	7.475	19.75	40		35.5	25	2021-03-12	2016-01-01	2020-12-02
OLI	9.45	65.99	6.97	M	10.5	20	39.5		39	20	2021-07-02	2016-01-01	2020-12-02
OLI	9.5	69.21	10.19	M	13.3	20	45.3		37.5	25	2021-10-08	2016-01-01	2020-12-02
OLI	8.75	73.55	14.52	M	13.975	19	46.8		37.5	25	2022-02-17	2016-01-01	2020-12-02
OLI	8.8	76.58	17.54	M	15.05	19	41.9		37.5	20	2022-05-20	2016-01-01	2020-12-02
OLI	10.2	79.57	20.53	M	16.6575	21.25	47.1		41.5	25	2022-08-19	2016-01-01	2020-12-02
OLI	10	83.01	23.98	M	17.29	21.75	53		43	25	2022-12-02	2016-01-01	2020-12-02
OLI	10.08	85.09	26.05	M	17.7525	24.25	48.6		38	22.5	2023-02-03	2016-01-01	2020-12-02
OLI	10.4	89.23	30.19	M	18.04	24	44.1		40	20	2023-06-09	2016-01-01	2020-12-02
ROS	4.08	37.88	-28.12	M	0	15.75	11.4		28.4	0	2019-02-27	2016-01-01	2021-07-02
ROS	4.22	40.61	-25.39	M	3.9625	15.45	18		28.5	1	2019-05-21	2016-01-01	2021-07-02
ROS	4.9	43.6	-22.4	M	3.935	16.5	19.1		31	1	2019-08-20	2016-01-01	2021-07-02
ROS	5.18	46.78	-19.22	M	3.6775	17.5	17.9		32	1	2019-11-25	2016-01-01	2021-07-02
ROS	5.92	49.98	-15.99	M	3.96	18	22.9		34	2	2020-03-02	2016-01-01	2021-07-02
ROS	6.16	52.97	-13	M	3.8075	18.75	24.8		35	3	2020-06-01	2016-01-01	2021-07-02
ROS	7.5	56.42	-9.57	M	3.62	20.25	30		37	7.3	2020-09-14	2016-01-01	2021-07-02
ROS	7.7	59.01	-6.97	M	3.55	20.5	40.4		36	20	2020-12-02	2016-01-01	2021-07-02
ROS	9	62.31	-3.68	M	3.575	21	40.4		37	20	2021-03-12	2016-01-01	2021-07-02
ROS	10.3	65.99	0	M	3.4	21	44.6		39	25	2021-07-02	2016-01-01	2021-07-02
ROS	11.8	69.21	3.22	M	5.675	24.25	45.9		39.5	25	2021-10-08	2016-01-01	2021-07-02
ROS	12.1	73.55	7.56	M	8.0975	22.75	50.8		40	25	2022-02-17	2016-01-01	2021-07-02
ROS	14.4	76.51	10.52	M	11.6075	22.75	55		40	25	2022-05-18	2016-01-01	2021-07-02
ROS	14.65	79.43	13.45	M	14.665	25.5	50.5		41	25	2022-08-15	2016-01-01	2021-07-02
ROS	16.3	83.01	17.03	M	15.84	27.5	57.5		43	25	2022-12-02	2016-01-01	2021-07-02
ROS	15.1	85.09	19.1	M	17.8925	30.25	55.8		45	25	2023-02-03	2016-01-01	2021-07-02
ROS	15.3	89.23	23.24	M	17.0175	28	55		46.5	25	2023-06-09	2016-01-01	2021-07-02
VIK	4	36.47	-18.55	M	0	16	21.9		30	2	2019-02-27	2016-02-13	2020-09-14
VIK	4.36	39.2	-15.82	M	3.4525	16.25	22.6		31	2.5	2019-05-21	2016-02-13	2020-09-14
VIK	5	42.18	-12.84	M	3.5875	17.75	26		32	3	2019-08-20	2016-02-13	2020-09-14
VIK	5.42	45.37	-9.64	M	3.2625	17.5	39.2		30.5	9	2019-11-25	2016-02-13	2020-09-14
VIK	5.92	48.57	-6.43	M	3.185	18	42.3		34	17.5	2020-03-02	2016-02-13	2020-09-14
VIK	5.84	51.56	-3.44	M	3.315	19	40.1		34	17.5	2020-06-01	2016-02-13	2020-09-14
VIK	7.5	55.01	0	M	4.8375	19.25	37.8		38	12	2020-09-14	2016-02-13	2020-09-14
VIK	8.6	57.6	2.59	M	8	20.5	58.2		38	7.25	2020-12-02	2016-02-13	2020-09-14
VIK	8.3	60.9	5.88	M	10.725	20.5	52.4		40	25	2021-03-12	2016-02-13	2020-09-14
VIK	9.35	64.58	9.57	M	11.9	20.5	51		40.5	25	2021-07-02	2016-02-13	2020-09-14
VIK	9.5	67.8	12.77	M	13.325	23	52.7		35.5	25	2021-10-08	2016-02-13	2020-09-14
VIK	9.1	71.48	16.46	M	13.625	20.75	53.8		39.5	25	2022-01-28	2016-02-13	2020-09-14
VIK	9.26	74.93	19.91	M	14.715	20.75	58.1		41	25	2022-05-13	2016-02-13	2020-09-14
VIK	11.2	78.15	23.12	M	14.9575	22.25	47.6		41	20	2022-08-19	2016-02-13	2020-09-14
VIK	10.8	81.31	26.28	M	16.08	22.5	55		41	25	2022-11-23	2016-02-13	2020-09-14
VIK	10.9	83.68	28.65	M	15.8375	24.5	59.7		40	25	2023-02-03	2016-02-13	2020-09-14
VIK	10.7	87.95	32.92	M	15.325	24	48.6		41	22.5	2023-06-13	2016-02-13	2020-09-14
SON	4.06	33.51	-21.14	M	0	16	21.8		29.5	2	2019-02-27	2016-05-13	2020-12-02
SON	4.26	36.24	-18.42	M	4.0575	16.25	22.5		30	2.5	2019-05-21	2016-05-13	2020-12-02
SON	5.32	39.23	-15.43	M	4.1225	16.5	27.7		30	3	2019-08-20	2016-05-13	2020-12-02
SON	6	42.41	-12.25	M	4.1125	17	31.9		33.5	6	2019-11-25	2016-05-13	2020-12-02
SON	6.68	45.62	-9.02	M	4.145	18	39.6		33.5	17.5	2020-03-02	2016-05-13	2020-12-02
SON	7.06	48.6	-6.03	M	4.18	19	42		35.5	15	2020-06-01	2016-05-13	2020-12-02
SON	7.7	52.05	-2.59	M	9.9875	19.5	38.2		35.5	12	2020-09-14	2016-05-13	2020-12-02
SON	9.4	54.65	0	M	12	20.5	47.8		37.5	7.25	2020-12-02	2016-05-13	2020-12-02
SON	9.8	57.94	3.29	M	14.05	19.75	47.8		38	25	2021-03-12	2016-05-13	2020-12-02
SON	10.8	61.62	6.97	M	14.825	19.5	45.7		39.5	25	2021-07-02	2016-05-13	2020-12-02
SON	10.85	64.84	10.19	M	14.9	18.5	46.9		36	25	2021-10-08	2016-05-13	2020-12-02
SON	10.1	68.53	13.86	M	14.505	19.5	57.3		35	25	2022-01-28	2016-05-13	2020-12-02
SON	11.34	71.98	17.31	M	14.73	21.5	57.3		38	25	2022-05-13	2016-05-13	2020-12-02
SON	12.16	75.2	20.53	M	14.64	22	56.4		39	25	2022-08-19	2016-05-13	2020-12-02
SON	11.9	78.65	23.98	M	14.99	23	59.5		39	25	2022-12-02	2016-05-13	2020-12-02
SON	13.4	80.72	26.05	M	15.015	24.25	55		37.5	25	2023-02-03	2016-05-13	2020-12-02
SON	14	84.83	30.16	M	15.33	24	59.3		41	25	2023-06-08	2016-05-13	2020-12-02
UNI	4.62	32.43	-12.11	F	0	16.75		6.4	30.4		2019-02-27	2016-06-15	2020-03-02
UNI	4.4	35.15	-9.38	F	3.2175	16.25		6.9	31		2019-05-21	2016-06-15	2020-03-02
UNI	4.72	38.14	-6.39	F	3.47	17		9.7	32.5		2019-08-20	2016-06-15	2020-03-02
UNI	5	41.33	-3.21	F	3.0475	18.5		11.2	33		2019-11-25	2016-06-15	2020-03-02
UNI	5.16	44.53	0	F	2.8275	17.5		11.1	34		2020-03-02	2016-06-15	2020-03-02
UNI	4.98	47.52	2.98	F	3.24	17.5		9.9	35		2020-06-01	2016-06-15	2020-03-02
UNI	5.3	50.97	6.43	F	3.33	18		10.7	35		2020-09-14	2016-06-15	2020-03-02
UNI	5.75	53.56	9.02	F	3.8	19.5		13.7	36		2020-12-02	2016-06-15	2020-03-02
UNI	5.5	56.86	12.31	F	4.8	19.5		13.5	36.5		2021-03-12	2016-06-15	2020-03-02
UNI	5.4	60.54	15.99	F	5.225	19		12.3	38		2021-07-02	2016-06-15	2020-03-02
UNI	6.15	63.76	19.21	F	5.45	18.5		10.9	35.5		2021-10-08	2016-06-15	2020-03-02
UNI	5.93	67.44	22.89	F	5.795	17.75		11.6	34.5		2022-01-28	2016-06-15	2020-03-02
UNI	5.77	70.89	26.34	F	6.045	18.25		11.7	34.5		2022-05-13	2016-06-15	2020-03-02
UNI	6.31	74.11	29.56	F	6.2425	19.5		13	35		2022-08-19	2016-06-15	2020-03-02
UNI	6	77.56	33.01	F	5.5475	22		13	35		2022-12-02	2016-06-15	2020-03-02
UNI	5.4	79.64	35.09	F	6.2525	22.75		10.4	33		2023-02-03	2016-06-15	2020-03-02
UNI	5.7	83.48	38.93	F	6.165	23		10.1	33		2023-05-31	2016-06-15	2020-03-02
TRI	3.82	31.21	-18.55	F	1.46	15.75		4.9	30.8		2019-02-27	2016-07-22	2020-09-14
TRI	3.92	33.94	-15.82	F	4.1175	14.5		5.5	31.5		2019-05-21	2016-07-22	2020-09-14
TRI	4.22	36.93	-12.84	F	4.1225	16.5		8.1	31		2019-08-20	2016-07-22	2020-09-14
TRI	4.26	40.11	-9.64	F	4.675	16		9.3	33.5		2019-11-25	2016-07-22	2020-09-14
TRI	4.58	43.32	-6.43	F	5.825	15.5		8.3	33.5		2020-03-02	2016-07-22	2020-09-14
TRI	4.5	46.31	-3.44	F	6.92	16.75		8.3	34.5		2020-06-01	2016-07-22	2020-09-14
TRI	4.6	49.75	0	F	7.0375	17		8.6	36		2020-09-14	2016-07-22	2020-09-14
TRI	5.25	52.35	2.59	F	7.275	17.25		9.3	36		2020-12-02	2016-07-22	2020-09-14
TRI	5	55.64	5.88	F	7.475	18		8.8	36		2021-03-12	2016-07-22	2020-09-14
TRI	5.25	59.32	9.57	F	7.525	17.5		8.8	38		2021-07-02	2016-07-22	2020-09-14
TRI	6	62.54	12.77	F	6.5	17.5		7.6	35.5		2021-10-08	2016-07-22	2020-09-14
TRI	6	66.23	16.46	F	6.965	17.5		9.1	35		2022-01-28	2016-07-22	2020-09-14
TRI	5.7	70.01	20.23	F	7.29	17.5		9.1	36.5		2022-05-23	2016-07-22	2020-09-14
TRI	5.89	72.9	23.12	F	7.09	19.25		9.2	35		2022-08-19	2016-07-22	2020-09-14
TRI	5.9	76.35	26.57	F	7.1475	22		6.5	35.5		2022-12-02	2016-07-22	2020-09-14
TRI	6.1	78.42	28.65	F	7.1125	23		7.4	37		2023-02-03	2016-07-22	2020-09-14
TRI	5.9	82.56	32.79	F	6.845	22.25		7.4	35		2023-06-09	2016-07-22	2020-09-14
