# Supplementary material for: Longitudinal measures of monkey brain structure and activity through adolescence predict cognitive maturation
Source: Nat Neurosci. 2025 Oct 27;28(11):2344–55. doi: 10.1038/s41593-025-02076-0 (PMC12586175; doi:10.1038/s41593-025-02076-0)
Supplement: Supplementary file 3 — Source data for Figs. 1–6 and Extended Data Figs. 1 and 3–9. [file 41593_2025_2076_MOESM3_ESM.zip › NN_sourcefile/FigE3.csv]

ID	session	mature	age	sex	hemi	Frontal_contra	Parietal_contra	Temporal_contra	Occipital_contra	SC_contra	diencephalon_contra	mesencephalon_contra	metencephalon_contra	myelencephalon_contra
OLI	1	-22.3	37.6	M	R	5870.625	3632.875	3721.375	4502.375	3249.25	926.625	461.25	3619.375	411.125
OLI	2	-18.3	41.6	M	R	5895.25	3683.75	3587.25	4334.5	3436.125	991.5	519.375	3534.875	453.25
OLI	3	-14.8	45.1	M	R	6457.875	3827.875	3975.625	4598.75	3232.25	954.125	506.125	3675.125	427
OLI	4	-12	47.9	M	R	5881.625	3554.5	3739.625	4443.875	3349.75	951.75	502.875	3670.5	463.875
OLI	5	-8.8	51.1	M	R	6093.5	3656.375	3877.875	4526.625	3352.125	982.25	508.625	3748.75	466
OLI	6	-5.8	54.1	M	R	5807.625	3606.625	3467.5	4342.75	3414.5	972.75	500.375	3709.375	441.25
OLI	7	-2.5	57.4	M	R	5962.75	3745.75	3696.5	4647.25	3431.875	1004.25	521.5	3895.625	471.5
OLI	8	0.5	60.4	M	R	5833	3727.375	3619.25	4498.25	3403	1010.5	532.875	3817.75	486.125
OLI	9	4.6	64.5	M	R	6039.25	3824.125	3741.5	4552.25	3525.125	1025.875	549.5	3857.125	477
OLI	10	6.7	66.6	M	R	5638.625	3705.875	3557.5	4490.125	3412.75	1021.375	543.125	3737.25	489.625
OLI	11	10.1	70	M	R	5574.375	3689	3649.125	4501.875	3357	1021.625	519.625	3843.375	490
PIC	1	-43.1	35.5	M	L	5924.625	3911.75	4021.75	4834.875	3631.375	1121	602.125	3950.875	575.5
PIC	2	-39.2	39.5	M	L	5965.25	3965.75	4077.875	4899.25	3712.5	1144.75	589.625	4053.625	607.5
PIC	3	-35.7	43	M	L	6078.375	4079.25	3744.875	4917.5	3709.875	1202.125	687.875	3925	614
PIC	4	-32.8	45.8	M	L	6125.25	3864.125	4083.25	4611.25	3781.375	1176.125	621.125	4077.5	641.25
PIC	5	-29.6	49.1	M	L	6038.625	4055.125	3822.5	4876.875	3674.5	1192.25	640.125	4059	602.375
PIC	6	-26.5	52.1	M	L	6348.875	4162.25	3955	5094.375	3802.875	1246.5	693.25	4215.875	685.375
PIC	7	-23.3	55.3	M	L	6175.5	4007.375	4240.25	4959.25	3881.625	1220	654.875	4266.5	653.625
PIC	8	-20.3	58.3	M	L	6170.125	4080.125	4147	5051.5	3852	1226.25	679.75	4231.875	678.875
PIC	9	-15.9	62.8	M	L	6022.125	3968.25	4136.375	5040.75	3968.875	1277.75	694.75	4354.5	696.625
PIC	10	-14.1	64.5	M	L	6281.125	3967.375	4180.625	5016.875	3876.25	1260	689	4313.25	705.125
PIC	11	-10.7	67.9	M	L	6039.875	4113.875	4082.75	5119.875	3869.75	1269.375	701.875	4448.375	697.375
QUA	1	-19.7	37.6	M	R	5091.875	3110.5	3936.625	4444.5	3466.875	1040.125	587.75	4075.625	531
QUA	2	-15.7	41.6	M	R	5265.125	3248.125	3988.5	4538.625	3483.75	1083.375	600.125	4094.5	565
QUA	3	-12.2	45.1	M	R	5701.75	3384.5	3751.125	4748.125	3435.125	946.625	557.125	3996.875	435.375
QUA	4	-9.3	47.9	M	R	5651.75	3342.125	3917.75	4549.875	3458.375	1069.875	593.875	4204.5	561.625
QUA	5	-6.1	51.2	M	R	5828.25	3328.375	3825.625	4543	3534.125	1092.375	587.625	4088.75	528.75
QUA	6	-3.2	54.1	M	R	5524.25	3333.375	3743.25	4578.125	3533.75	1127	627.25	4250.875	606.5
QUA	7	0.1	57.4	M	R	5633.375	3396.25	3956.875	4766	3623	1149.125	661.5	4412.125	632.875
ROS	1	-29.4	37.6	M	L	6597.625	4160.875	4385.5	5520.875	3781.875	1161.625	631	4353.125	602.25
ROS	2	-25.4	41.6	M	L	7036.625	4455.625	3996.625	5815.375	3745	1175.875	741.75	4194.625	607.5
ROS	3	-21.9	45.1	M	L	7114.375	4353.25	4426.375	5757.875	3778.375	1113.625	718.125	4347	571.75
ROS	4	-19.1	47.9	M	L	6827.5	4309.375	4347	5551.5	3774.5	1141.875	645.625	4345.875	601.375
ROS	5	-15.8	51.2	M	L	6845.875	4412.5	4261.25	5714.625	3946.75	1220.75	662	4523.375	632.75
ROS	6	-12.7	54.2	M	L	7674.375	4587.25	4746.125	5937.75	3916.625	1188.875	742.625	4524.375	618.75
ROS	7	-9.5	57.4	M	L	6869	4431.5	4662.375	5803	4066.625	1255.5	714.875	4703.625	672.875
ROS	8	-6.6	60.4	M	L	6929.625	4434.625	4688.125	5944.25	4059.375	1237.875	709	4820.5	699.625
ROS	9	-2.5	64.5	M	L	7173.25	4439.875	4557.125	5818.125	4056.125	1274.375	713.25	4709.25	712.75
ROS	10	-0.4	66.6	M	L	7265.75	4618	4823.875	5957.5	4180.75	1315.375	728.75	4920.25	732.75
ROS	11	3	70	M	L	7118.375	4371.5	4440	5784.875	4027.75	1278.75	715	4801.75	747.75
SON	1	-22.3	33.2	M	R	5839.875	3263.25	3634	4234.5	3330.75	898.25	451.625	3845	475.5
SON	2	-18.3	37.1	M	R	6169.75	3479.375	3469	4394.875	3401.75	923.75	487.625	3797.375	469.125
SON	3	-14.8	40.7	M	R	6136	3444	3397.375	4430.375	3387.125	926.375	476	3902.375	477.875
SON	4	-12	43.5	M	R	6199.75	3363.25	3756	4381.875	3510.375	949.75	506	3981.5	523
SON	5	-8.8	46.7	M	R	6516.375	3462.125	3841.25	4428.875	3621.875	958.625	518.75	4183.625	540.5
SON	6	-5.6	49.8	M	R	6013.375	3370.75	3415	4349.125	3508.125	964.75	508.625	3967.375	505.25
SON	7	-2.5	53	M	R	5730.625	3353.75	3731.5	4419.875	3563.625	993.75	494.875	4194.125	544.375
SON	8	0.5	56	M	R	6130.875	3384.5	3808.75	4512.125	3647.5	1014.75	525.875	4245	546.125
SON	9	3.5	59	M	R	6029.625	3447.25	3769.125	4448.75	3640.75	984.875	517.125	4004.625	553.375
SON	10	6.7	62.2	M	R	5973.5	3411.375	3615.75	4365.625	3578.875	1002.375	530	4153.25	537.375
SON	11	10.1	65.6	M	R	5623.5	3218.25	3552.125	4191.75	3541	1023.625	527.125	4034	536.375
TRI	1	-19.7	30.8	F	L	6580.625	4367.25	4562.25	5479	3937.875	1224.25	599.625	4316.875	540.125
TRI	2	-15.7	34.8	F	L	6411.125	4392.125	4242.25	5290.125	3993.5	1277.625	631.375	4126.375	563.5
TRI	3	-12.2	38.3	F	L	6478	4452.625	4242.375	5343.625	4039.375	1268	620.625	4137.5	561.875
TRI	4	-9.3	41.2	F	L	6299.75	4222.875	4363.5	5349.75	4001.625	1249.375	625.125	4251.875	586.5
TRI	5	-6.1	44.4	F	L	6410.5	4128.75	4384.375	5386.875	3959.25	1246.375	602.375	4185	545.5
TRI	6	-3.2	47.3	F	L	6412.125	4305.125	4320.875	5483.125	4044.25	1293.375	631.375	4319.875	566
TRI	7	0.2	50.7	F	L	6274.875	4239.75	4404.25	5364.625	4171.375	1288.375	638.75	4229.875	567.5
TRI	8	3.2	53.7	F	L	6390.25	4342.875	4406.25	5555.875	4117	1311	645.25	4343.25	591.75
TRI	9	7.2	57.7	F	L	6755.625	4438.5	4679.75	5624.625	4151.375	1331.25	660.375	4447.125	595.875
TRI	10	9.3	59.8	F	L	6724.125	4572.125	4607	5640.75	4230.25	1355.125	651.375	4425.375	607.25
TRI	11	12.7	63.2	F	L	6245.75	4228.625	4275	5416.375	4114.875	1291.125	638.5	4352	614
UNI	1	-13.1	32.1	F	R	5532.75	3378.125	3701.75	4656.5	3403.5	1016.875	485.375	3497.25	452.125
UNI	2	-9.2	36	F	R	5652.875	3353.75	3469.25	4620.25	3450.5	1057.375	499.5	3549.5	486.625
UNI	3	-5.6	39.6	F	R	5587.625	3398.625	3464.75	4625	3464	1104.75	506.375	3459.75	411
UNI	4	-2.8	42.4	F	R	5781.75	3380.375	3672	4718.875	3513.375	1077.625	523.875	3657.5	477.125
UNI	5	0.4	45.6	F	R	5983.375	3428.25	3619.125	4501.375	3512.375	1076.25	507.875	3467.375	430.625
UNI	6	3.5	48.7	F	R	5673.25	3475.125	3626.5	4662.25	3568.375	1076	511.25	3652.625	513.5
UNI	7	6.7	51.9	F	R	5525.75	3331.375	3570.75	4685.75	3576.75	1097.625	534.875	3661	485.25
UNI	8	9.7	54.9	F	R	5686.375	3483.375	3623.375	4703	3551.25	1080	527.25	3582.375	509.375
UNI	9	13.7	58.9	F	R	6066.5	3562.25	3797.125	4764.25	3703.375	1140	546.625	3736.75	557.25
UNI	10	15.9	61.1	F	R	5658.25	3427.5	3716.875	4737.625	3627.375	1107.5	551.375	3725.875	504
UNI	11	19.2	64.4	F	R	5433.75	3305.375	3459.375	4562.75	3493.25	1099.125	508.25	3617.375	539.125
VIK	1	-19.7	36.2	M	R	6449.25	3799.375	4258.875	4971.25	3698.25	1112.75	534.25	4058	568
VIK	2	-15.7	40.1	M	R	6618.625	3718.5	3540.125	4936.5	3431.625	1131.625	541.625	3463.875	538.625
VIK	3	-12.2	43.6	M	R	6338.625	3785.75	3555	4825.75	3405.5	1133.75	553.5	3835.75	562.375
VIK	4	-9.4	46.5	M	R	6461.25	3649.625	4087.875	4853.875	3623.875	1113.75	553.125	4047.125	572.75
VIK	5	-6.1	49.7	M	R	6512.625	3631.5	3763.25	4819.375	3600	1146.25	566.375	4007.625	577.375
VIK	6	-3.1	52.7	M	R	6747.125	3800.75	4027	5018.25	3723	1167.125	577.375	4157.625	628.25
VIK	7	0.1	56	M	R	6433.75	3832.5	3997.875	5070	3732.125	1188.875	572.5	4270.125	591.5
VIK	8	3.1	59	M	R	6343	3707.75	4141.375	4995.875	3694	1172.75	559.375	4315.625	588.5
VIK	9	7.2	63	M	R	6639.25	3816.25	4112.125	5051.125	3757	1191.125	590.25	4253.875	632.25
VIK	10	9.3	65.2	M	R	6822	3877.75	4178.625	4991.125	3711	1180.125	579.625	4271	563.5
VIK	11	12.7	68.5	M	R	5801.875	3704	3851	4975	3618.5	1174.5	551	3989.875	565.75
