# Supplementary material for: Longitudinal measures of monkey brain structure and activity through adolescence predict cognitive maturation
Source: Nat Neurosci. 2025 Oct 27;28(11):2344–55. doi: 10.1038/s41593-025-02076-0 (PMC12586175; doi:10.1038/s41593-025-02076-0)
Supplement: Supplementary file 3 — Source data for Figs. 1–6 and Extended Data Figs. 1 and 3–9. [file 41593_2025_2076_MOESM3_ESM.zip › NN_sourcefile/FigE4a.csv]

ID	session	mature	age	sex	hemi	medial_temporal_lobe_contra	temporal_pole_contra	inferior_temporal_cortex_contra	superior_temporal_region_contra	core_and_belt_areas_of_auditory_cortex_contra	floor_of_the_lateral_sulcus_contra	middle_temporal_area_contra
OLI	1	-22.3	37.6	M	R	308.625	219.375	1659	755.25	440.375	336.875	86.25
OLI	2	-18.3	41.6	M	R	296.125	211.625	1543.5	720.125	449.25	367.125	82.5
OLI	3	-14.8	45.1	M	R	321	283.125	1715.25	817	516.375	329.375	88.625
OLI	4	-12	47.9	M	R	341.875	235.5	1634	719.625	457	354.25	80
OLI	5	-8.8	51.1	M	R	323.5	212.125	1749.125	751.875	478.5	361.25	80.75
OLI	6	-5.8	54.1	M	R	327.125	196.5	1476.625	670.125	435.625	360.875	81.875
OLI	7	-2.5	57.4	M	R	317.375	195.5	1628.625	723.125	465.5	365.75	86.5
OLI	8	0.5	60.4	M	R	257.875	233.25	1579.5	737.125	474.75	346.25	82.125
OLI	9	4.6	64.5	M	R	359	222.75	1614.875	731.875	455.25	355.625	87
OLI	10	6.7	66.6	M	R	310.75	229.25	1505.125	693.875	452	364.625	83
OLI	11	10.1	70	M	R	349.125	203.5	1584.625	703	461.875	351.75	82.75
PIC	1	-43.1	35.5	M	L	359.875	295.25	1763.75	781.75	489.125	327	92.125
PIC	2	-39.2	39.5	M	L	359.125	287.125	1802.75	816.125	476.625	331.75	91.25
PIC	3	-35.7	43	M	L	293.375	242.125	1601.625	776.25	510.75	317.25	98
PIC	4	-32.8	45.8	M	L	380.625	317	1764.875	801.25	480.875	332.75	88.25
PIC	5	-29.6	49.1	M	L	272	291.875	1664.5	792.5	465	333.375	93.5
PIC	6	-26.5	52.1	M	L	315	262.625	1724.25	792	531.25	326.25	98.125
PIC	7	-23.3	55.3	M	L	430.125	326.25	1829.375	829.625	487.25	333.25	96.125
PIC	8	-20.3	58.3	M	L	398.125	308.75	1806.875	802.25	488.25	338.375	98.375
PIC	9	-15.9	62.8	M	L	403.875	288.75	1827.25	799.25	484.5	327	99.125
PIC	10	-14.1	64.5	M	L	393.125	311.125	1810.25	852.5	479.125	329.75	96.125
PIC	11	-10.7	67.9	M	L	369.375	257.125	1800.75	822	484.875	345.125	96.25
QUA	1	-19.7	37.6	M	R	344.875	362	1759.75	742	441.125	287.5	78.125
QUA	2	-15.7	41.6	M	R	353.125	379.75	1726.5	769.75	478.875	278.75	80.875
QUA	3	-12.2	45.1	M	R	262.75	311.875	1589.625	779.625	523.625	291.25	85.25
QUA	4	-9.3	47.9	M	R	327.125	265.5	1814.5	765.25	433.375	309.125	74.25
QUA	5	-6.1	51.2	M	R	308.625	288.625	1733.625	755.375	423.5	314	82.5
QUA	6	-3.2	54.1	M	R	293.625	284	1651	734.125	476.125	303.25	84.625
QUA	7	0.1	57.4	M	R	295.5	335.5	1719.125	784.125	516.875	299.5	84.625
ROS	1	-29.4	37.6	M	L	323	326.875	1965.375	880.125	523.25	361.375	106.125
ROS	2	-25.4	41.6	M	L	213.25	198.25	1815.375	847.75	549.5	367.875	119.125
ROS	3	-21.9	45.1	M	L	276.5	318.75	2014.5	895	566.25	350.125	121.5
ROS	4	-19.1	47.9	M	L	295	330.75	1942.875	895.875	531.375	345.375	102.5
ROS	5	-15.8	51.2	M	L	270	253.5	1973.125	859	535.75	366.125	109.75
ROS	6	-12.7	54.2	M	L	355.625	381.625	2069.5	963	606.25	362.75	113.75
ROS	7	-9.5	57.4	M	L	395.5	304.625	2107	933.75	540.875	376.125	107.125
ROS	8	-6.6	60.4	M	L	354.375	316.5	2167.125	930.375	550.125	364.625	104.375
ROS	9	-2.5	64.5	M	L	339.75	312.375	2078.5	908.875	553.875	357.75	108.5
ROS	10	-0.4	66.6	M	L	453.25	346	2151.25	935.625	557	374.125	105.5
ROS	11	3	70	M	L	372.875	277.375	2016.625	848.375	548.375	370.5	108.375
SON	1	-22.3	33.2	M	R	326.25	230.75	1675.625	718.25	388.625	290.5	80.125
SON	2	-18.3	37.1	M	R	313.625	198.875	1543	704	412.625	299.5	79.125
SON	3	-14.8	40.7	M	R	282.875	200.375	1508.25	709.125	407.25	287.25	84.125
SON	4	-12	43.5	M	R	399.875	256.25	1688	699.375	402	309	85
SON	5	-8.8	46.7	M	R	367.125	248.625	1739.375	746.25	445.25	300.375	85.875
SON	6	-5.6	49.8	M	R	336.75	191.5	1493.125	693.125	394.25	303.75	80.625
SON	7	-2.5	53	M	R	354.5	246.125	1637.875	728.125	452.5	313.625	80.375
SON	8	0.5	56	M	R	411	245.5	1701.5	703.5	433.875	309.625	84.75
SON	9	3.5	59	M	R	413.375	280.875	1614.125	725	408.125	323.25	85.375
SON	10	6.7	62.2	M	R	404.75	240.375	1594.125	677.75	398.25	297	80.75
SON	11	10.1	65.6	M	R	389.75	247.875	1566.875	656.25	392	299.5	81.875
TRI	1	-19.7	30.8	F	L	369.875	299.25	1914.375	939.625	567.5	466.375	110.125
TRI	2	-15.7	34.8	F	L	321	224.5	1777.75	868.375	595.5	450.75	116
TRI	3	-12.2	38.3	F	L	309.75	209.125	1801	887.25	577.25	453.75	117.125
TRI	4	-9.3	41.2	F	L	371.25	225.125	1881.75	870.375	558.5	452.375	110.125
TRI	5	-6.1	44.4	F	L	350.625	246.125	1855.75	897.5	568.25	461.75	103.75
TRI	6	-3.2	47.3	F	L	343.25	282.125	1834.5	844.875	561.25	449.375	111.75
TRI	7	0.2	50.7	F	L	364.375	267.625	1846	876.125	590.25	455	111.5
TRI	8	3.2	53.7	F	L	387.75	254.875	1858.5	867	572.5	461.375	109.75
TRI	9	7.2	57.7	F	L	354.375	297.125	1997.875	959.875	599.625	466.5	117
TRI	10	9.3	59.8	F	L	367.75	291.125	1946.375	939.5	602.125	456.375	115.625
TRI	11	12.7	63.2	F	L	353	242.875	1786.5	861.5	570.375	456.875	112.75
UNI	1	-13.1	32.1	F	R	341.75	252	1655.5	717.75	419.375	313.875	106.875
UNI	2	-9.2	36	F	R	270.125	232.875	1555.5	692.5	428.625	291.25	99.5
UNI	3	-5.6	39.6	F	R	243.875	202.625	1601.625	680.25	430.625	302.75	102.5
UNI	4	-2.8	42.4	F	R	313	240.875	1681.125	701.5	410.75	317.875	99.625
UNI	5	0.4	45.6	F	R	312.875	261	1597.25	687.625	431.25	330.25	94.5
UNI	6	3.5	48.7	F	R	314.625	232	1655.625	679.375	442.625	305	95.375
UNI	7	6.7	51.9	F	R	326.25	248.625	1607.75	665	409	312.875	97.5
UNI	8	9.7	54.9	F	R	296	256.75	1606.5	704	431	321	97.625
UNI	9	13.7	58.9	F	R	332.25	297.125	1690.25	714.375	462.625	304.125	107.375
UNI	10	15.9	61.1	F	R	354.125	261.125	1664.75	697.5	430.25	304.125	98.75
UNI	11	19.2	64.4	F	R	337.25	226.5	1544.875	646.875	400.375	299.125	92.875
VIK	1	-19.7	36.2	M	R	346	312.375	1927.125	835.5	497	338.5	97.875
VIK	2	-15.7	40.1	M	R	226.625	200.125	1562.875	739.5	466.625	336.125	100.125
VIK	3	-12.2	43.6	M	R	241.25	203.5	1557.125	736.375	489.125	328.25	101.25
VIK	4	-9.4	46.5	M	R	330.25	298.875	1841.125	791.125	490.875	329.125	94.125
VIK	5	-6.1	49.7	M	R	294	221.375	1687.5	753.875	474.25	326.125	96.5
VIK	6	-3.1	52.7	M	R	325.5	291.125	1763.75	800.5	498.25	347.75	100.5
VIK	7	0.1	56	M	R	333.5	276.25	1772.75	791.125	484.875	341.375	107.75
VIK	8	3.1	59	M	R	365.875	306.875	1848	814.125	482.25	328.375	101
VIK	9	7.2	63	M	R	339.5	311.375	1835.5	796.25	494.875	334.75	99.375
VIK	10	9.3	65.2	M	R	377.875	320.625	1853.375	810.75	490	328.375	99.875
VIK	11	12.7	68.5	M	R	359.875	252.5	1738.25	725.75	438.625	331.625	96.25
