# Supplementary material for: Longitudinal measures of monkey brain structure and activity through adolescence predict cognitive maturation
Source: Nat Neurosci. 2025 Oct 27;28(11):2344–55. doi: 10.1038/s41593-025-02076-0 (PMC12586175; doi:10.1038/s41593-025-02076-0)
Supplement: Supplementary file 3 — Source data for Figs. 1–6 and Extended Data Figs. 1 and 3–9. [file 41593_2025_2076_MOESM3_ESM.zip › NN_sourcefile/FigE4b.xlsx]

## Sheet: vol_Charm2_contraonly_parietal
ID	session	mature	age	sex	hemi	somatosensory_cortex_contra	superior_parietal_lobe_contra	inferior_parietal_lobe_contra	posterior_medial_cortex_contra
OLI	1	-22.3	37.6	M	R	1127.62	775	1026.62	714.875
OLI	2	-18.3	41.6	M	R	1142.88	791.5	1045.75	709.25
OLI	3	-14.8	45.1	M	R	1206	798.5	1111.12	715.75
OLI	4	-12	47.9	M	R	1109.75	742.375	993.75	715
OLI	5	-8.8	51.1	M	R	1166.12	763.25	1018.25	715.5
OLI	6	-5.8	54.1	M	R	1122.12	768	991.25	730.25
OLI	7	-2.5	57.4	M	R	1209.38	785.5	1042.38	715.75
OLI	8	0.5	60.4	M	R	1191.12	771.5	1060.88	709.75
OLI	9	4.6	64.5	M	R	1224.62	802	1061.62	740.875
OLI	10	6.7	66.6	M	R	1158.38	790.625	1047.38	718.5
OLI	11	10.1	70	M	R	1166	788.75	1027.5	713.75
PIC	1	-43.1	35.5	M	L	1198.5	886.25	1104.75	722.25
PIC	2	-39.2	39.5	M	L	1267.38	878.125	1112.5	707.75
PIC	3	-35.7	43	M	L	1316	913.75	1143.5	706
PIC	4	-32.8	45.8	M	L	1205.75	884.375	1060.88	713.125
PIC	5	-29.6	49.1	M	L	1313.5	902.125	1150.25	689.25
PIC	6	-26.5	52.1	M	L	1335.25	942.125	1157.12	727.75
PIC	7	-23.3	55.3	M	L	1249.25	916.875	1130	711.25
PIC	8	-20.3	58.3	M	L	1256.38	922	1151.75	750
PIC	9	-15.9	62.8	M	L	1211.12	924.125	1116.25	716.75
PIC	10	-14.1	64.5	M	L	1227.62	900.375	1134.88	704.5
PIC	11	-10.7	67.9	M	L	1281	922.625	1172	738.25
QUA	1	-19.7	37.6	M	R	922.875	679.25	916.375	597.25
QUA	2	-15.7	41.6	M	R	978.875	704.875	972.875	594.375
QUA	3	-12.2	45.1	M	R	1009.62	746.75	1023.88	608.625
QUA	4	-9.3	47.9	M	R	1027	697	1009.38	613
QUA	5	-6.1	51.2	M	R	1011.12	716.625	1001.38	605.125
QUA	6	-3.2	54.1	M	R	987	743.625	983.875	621.5
QUA	7	0.1	57.4	M	R	1031.75	749.125	994.625	627.625
ROS	1	-29.4	37.6	M	L	1325.25	884.125	1224.62	726.875
ROS	2	-25.4	41.6	M	L	1469.88	973.25	1294.38	718.125
ROS	3	-21.9	45.1	M	L	1451.25	922.25	1285	694.75
ROS	4	-19.1	47.9	M	L	1430.62	915.25	1286.88	676.625
ROS	5	-15.8	51.2	M	L	1422.25	947.5	1299.38	743.375
ROS	6	-12.7	54.2	M	L	1533.12	981.5	1348	724.625
ROS	7	-9.5	57.4	M	L	1464.12	945.375	1299.5	722.5
ROS	8	-6.6	60.4	M	L	1422.75	975.25	1308.88	727.75
ROS	9	-2.5	64.5	M	L	1490.38	946.75	1293.75	709
ROS	10	-0.4	66.6	M	L	1515.25	985.125	1375.5	742.125
ROS	11	3	70	M	L	1453	925.75	1271.88	720.875
SON	1	-22.3	33.2	M	R	1066	712.375	883.125	612.25
SON	2	-18.3	37.1	M	R	1122.62	786	967.375	611.75
SON	3	-14.8	40.7	M	R	1117.88	768.5	949.75	614.625
SON	4	-12	43.5	M	R	1086.75	759.375	930.5	593.5
SON	5	-8.8	46.7	M	R	1158.88	792	942.375	575.25
SON	6	-5.6	49.8	M	R	1091	748	933	603.25
SON	7	-2.5	53	M	R	1080.38	736.125	961.875	582.375
SON	8	0.5	56	M	R	1104.25	752	928.5	604.25
SON	9	3.5	59	M	R	1124.62	775.75	939.25	616.5
SON	10	6.7	62.2	M	R	1115.75	757.625	935.5	608
SON	11	10.1	65.6	M	R	1068.25	704.375	868	587.125
TRI	1	-19.7	30.8	F	L	1359.25	975.625	1193.38	839
TRI	2	-15.7	34.8	F	L	1375.38	1008	1180.38	828.375
TRI	3	-12.2	38.3	F	L	1392.75	1019.75	1215.38	824.75
TRI	4	-9.3	41.2	F	L	1327	974.25	1145.12	776.5
TRI	5	-6.1	44.4	F	L	1313.62	924.25	1154.38	736.5
TRI	6	-3.2	47.3	F	L	1357	958.5	1170.75	818.875
TRI	7	0.2	50.7	F	L	1317.25	964	1160.75	797.75
TRI	8	3.2	53.7	F	L	1364.75	991.75	1175.75	810.625
TRI	9	7.2	57.7	F	L	1435	994.375	1210	799.125
TRI	10	9.3	59.8	F	L	1474.25	1024.5	1236.88	836.5
TRI	11	12.7	63.2	F	L	1321.62	954.5	1159.25	793.25
UNI	1	-13.1	32.1	F	R	1046.62	763.625	1008.38	566.625
UNI	2	-9.2	36	F	R	1050.62	752.625	998.875	552
UNI	3	-5.6	39.6	F	R	1078	750.375	995.25	578.875
UNI	4	-2.8	42.4	F	R	1094.25	731.25	986	572.875
UNI	5	0.4	45.6	F	R	1111.38	762.5	1009.62	550.25
UNI	6	3.5	48.7	F	R	1138.25	754.875	1018.62	568.125
UNI	7	6.7	51.9	F	R	1057	744.5	982.75	552
UNI	8	9.7	54.9	F	R	1116.12	753.375	1049.12	573.375
UNI	9	13.7	58.9	F	R	1158.62	785.625	1050.25	570.75
UNI	10	15.9	61.1	F	R	1098.62	748.75	1020	566.875
UNI	11	19.2	64.4	F	R	1078.75	714.125	959.375	558.875
VIK	1	-19.7	36.2	M	R	1158.62	830.5	1109.38	712.125
VIK	2	-15.7	40.1	M	R	1140.75	809.75	1078	698.5
VIK	3	-12.2	43.6	M	R	1166.25	842.75	1073.38	711.75
VIK	4	-9.4	46.5	M	R	1130.62	802.375	1031.62	690.5
VIK	5	-6.1	49.7	M	R	1120.62	791	1030.12	695.5
VIK	6	-3.1	52.7	M	R	1161.62	847.5	1099.5	701
VIK	7	0.1	56	M	R	1175	859.625	1102.62	703
VIK	8	3.1	59	M	R	1136.38	835.125	1052.12	692.375
VIK	9	7.2	63	M	R	1185.25	852.875	1096.5	690.375
VIK	10	9.3	65.2	M	R	1189.12	876	1114.75	704.375
VIK	11	12.7	68.5	M	R	1151.88	815.125	1048.88	695.125
