# Supplementary material for: Longitudinal measures of monkey brain structure and activity through adolescence predict cognitive maturation
Source: Nat Neurosci. 2025 Oct 27;28(11):2344–55. doi: 10.1038/s41593-025-02076-0 (PMC12586175; doi:10.1038/s41593-025-02076-0)
Supplement: Supplementary file 3 — Source data for Figs. 1–6 and Extended Data Figs. 1 and 3–9. [file 41593_2025_2076_MOESM3_ESM.zip › NN_sourcefile/FigE4c.xlsx]

## Sheet: vol_Charm2_contraonly_occipital
ID	session	mature	age	sex	hemi	extrastriate_visual_areas_2_4_contra	primary_visual_cortex_contra
OLI	1	-22.3	37.6	M	R	2658.62	1751.88
OLI	2	-18.3	41.6	M	R	2590.5	1659.12
OLI	3	-14.8	45.1	M	R	2689.75	1812.12
OLI	4	-12	47.9	M	R	2626.25	1734
OLI	5	-8.8	51.1	M	R	2658.12	1784.5
OLI	6	-5.8	54.1	M	R	2621.5	1635
OLI	7	-2.5	57.4	M	R	2739.5	1814.25
OLI	8	0.5	60.4	M	R	2666.5	1743.5
OLI	9	4.6	64.5	M	R	2696.62	1767.12
OLI	10	6.7	66.6	M	R	2635.75	1766
OLI	11	10.1	70	M	R	2680.38	1739
PIC	1	-43.1	35.5	M	L	2837.12	1905.62
PIC	2	-39.2	39.5	M	L	2865.5	1942.5
PIC	3	-35.7	43	M	L	2887.75	1931.75
PIC	4	-32.8	45.8	M	L	2779.25	1743.75
PIC	5	-29.6	49.1	M	L	2881.75	1901.62
PIC	6	-26.5	52.1	M	L	2964.12	2032.12
PIC	7	-23.3	55.3	M	L	2922	1941.12
PIC	8	-20.3	58.3	M	L	2961.75	1991.38
PIC	9	-15.9	62.8	M	L	2928.88	2012.75
PIC	10	-14.1	64.5	M	L	2941.38	1979.38
PIC	11	-10.7	67.9	M	L	2991	2032.62
QUA	1	-19.7	37.6	M	R	2549	1812.12
QUA	2	-15.7	41.6	M	R	2559.12	1891.12
QUA	3	-12.2	45.1	M	R	2711	1946.38
QUA	4	-9.3	47.9	M	R	2614.38	1857.88
QUA	5	-6.1	51.2	M	R	2585	1873.38
QUA	6	-3.2	54.1	M	R	2622.5	1866.75
QUA	7	0.1	57.4	M	R	2757.38	1924.25
ROS	1	-29.4	37.6	M	L	3381.25	2033.5
ROS	2	-25.4	41.6	M	L	3462.25	2234
ROS	3	-21.9	45.1	M	L	3447	2189.38
ROS	4	-19.1	47.9	M	L	3396.5	2052.5
ROS	5	-15.8	51.2	M	L	3457.75	2147.12
ROS	6	-12.7	54.2	M	L	3524	2300
ROS	7	-9.5	57.4	M	L	3479.62	2216.25
ROS	8	-6.6	60.4	M	L	3572.62	2267.25
ROS	9	-2.5	64.5	M	L	3477.12	2232.5
ROS	10	-0.4	66.6	M	L	3550.38	2301.62
ROS	11	3	70	M	L	3486.38	2190.12
SON	1	-22.3	33.2	M	R	2409.12	1737.12
SON	2	-18.3	37.1	M	R	2500.25	1808
SON	3	-14.8	40.7	M	R	2530.5	1804.25
SON	4	-12	43.5	M	R	2451	1840
SON	5	-8.8	46.7	M	R	2536.75	1800.62
SON	6	-5.6	49.8	M	R	2435.12	1827
SON	7	-2.5	53	M	R	2512.38	1823.12
SON	8	0.5	56	M	R	2558.38	1864
SON	9	3.5	59	M	R	2500.62	1859.5
SON	10	6.7	62.2	M	R	2461.75	1818
SON	11	10.1	65.6	M	R	2450.38	1661.5
TRI	1	-19.7	30.8	F	L	3198.88	2170
TRI	2	-15.7	34.8	F	L	3123.12	2051
TRI	3	-12.2	38.3	F	L	3137	2089.5
TRI	4	-9.3	41.2	F	L	3053.88	2185.75
TRI	5	-6.1	44.4	F	L	3056.25	2226.88
TRI	6	-3.2	47.3	F	L	3104.5	2266.88
TRI	7	0.2	50.7	F	L	3101.62	2151.5
TRI	8	3.2	53.7	F	L	3155.25	2290.88
TRI	9	7.2	57.7	F	L	3239.5	2268.12
TRI	10	9.3	59.8	F	L	3203.5	2321.62
TRI	11	12.7	63.2	F	L	3083.5	2220.12
UNI	1	-13.1	32.1	F	R	2670.5	1875.38
UNI	2	-9.2	36	F	R	2676.88	1843.88
UNI	3	-5.6	39.6	F	R	2663.88	1854.5
UNI	4	-2.8	42.4	F	R	2693.38	1921
UNI	5	0.4	45.6	F	R	2604.88	1800.38
UNI	6	3.5	48.7	F	R	2653.62	1908.38
UNI	7	6.7	51.9	F	R	2681.25	1905.38
UNI	8	9.7	54.9	F	R	2698.25	1900.75
UNI	9	13.7	58.9	F	R	2763	1888.12
UNI	10	15.9	61.1	F	R	2704.38	1930.75
UNI	11	19.2	64.4	F	R	2621.5	1853.25
VIK	1	-19.7	36.2	M	R	2851.12	2016.25
VIK	2	-15.7	40.1	M	R	2899.62	1935
VIK	3	-12.2	43.6	M	R	2861.75	1866.12
VIK	4	-9.4	46.5	M	R	2815	1936.12
VIK	5	-6.1	49.7	M	R	2785.88	1933.88
VIK	6	-3.1	52.7	M	R	2931.75	1981.62
VIK	7	0.1	56	M	R	2942.5	2014.38
VIK	8	3.1	59	M	R	2905.12	1983.12
VIK	9	7.2	63	M	R	2950.25	2002
VIK	10	9.3	65.2	M	R	2907.38	1981.25
VIK	11	12.7	68.5	M	R	2874.62	2003.88
