# Supplementary material for: Longitudinal measures of monkey brain structure and activity through adolescence predict cognitive maturation
Source: Nat Neurosci. 2025 Oct 27;28(11):2344–55. doi: 10.1038/s41593-025-02076-0 (PMC12586175; doi:10.1038/s41593-025-02076-0)
Supplement: Supplementary file 3 — Source data for Figs. 1–6 and Extended Data Figs. 1 and 3–9. [file 41593_2025_2076_MOESM3_ESM.zip › NN_sourcefile/FigE7.xlsx]

## Sheet: RD_contra_and_bi
age	mature	ID	hemi	RD_amygdala	RD_thalamus	RD_ALIC	RD_anterior_cingulum	RD_ACR	RD_body_cc	RD_cerebellar_peduncle	RD_CST	RD_dorsal_PCR	RD_external_capsule	RD_fornix	RD_genu	RD_ICP	RD_IFG	RD_MLF	RD_midbrain	RD_MTG	RD_perihippocampal_cingulum	RD_PLIC	RD_PCT	RD_PCR	RD_SFOF	RD_SLF	RD_splenium	RD_SCP	RD_superior_cingulum	RD_SCR	RD_STG	RD_uncinate_fasciculus	RD_PTR	RD_amygdala_contra	RD_thalamus_contra	RD_ALIC_contra	RD_anterior_cingulum_contra	RD_ACR_contra	RD_cerebellar_peduncle_contra	RD_CST_contra	RD_dorsal_PCR_contra	RD_external_capsule_contra	RD_ICP_contra	RD_IFG_contra	RD_MLF_contra	RD_midbrain_contra	RD_MTG_contra	RD_perihippocampal_cingulum_contra	RD_PLIC_contra
37	-22	OLI	R	0.0009295	0.000589	0.000604	0.000902	0.000567	0.000861	0.00094	0.0011775	0.000636	0.000701	0.00103	0.000685	0.0005715	0.0006795	0.000705	0.000789	0.0006685	0.0008065	0.000562	0.001399	0.000597	0.000523	0.0006395	0.000974	0.000716	0.0006595	0.0005575	0.0007625	0.0009385	0.0006505	0.000907	0.000578	0.000616	0.000952	0.000587	0.000976	0.0012	0.000642	0.000715	0.000574	0.000718	0.000731	0.000799	0.000666	0.000824	0.000585
41	-18	OLI	R	0.000742	0.0005705	0.000652	0.000867	0.0006225	0.000801	0.0010105	0.001264	0.000642	0.0008005	0.000959	0.000709	0.000605	0.0007325	0.0007185	0.0009645	0.000655	0.0008255	0.0006235	0.001404	0.0006005	0.0005255	0.00067	0.00105	0.0007335	0.000668	0.000584	0.0008175	0.0010215	0.0006185	0.00074	0.000548	0.000656	0.00083	0.000652	0.001029	0.001168	0.000657	0.000845	0.000645	0.000757	0.000713	0.000953	0.000632	0.000806	0.000659
44	-15	OLI	R	0.0008185	0.0005615	0.0006505	0.0007185	0.00067	0.000816	0.00093	0.001004	0.0006805	0.000766	0.000945	0.000718	0.000608	0.000786	0.000744	0.0008215	0.0006665	0.0007795	0.000588	0.001089	0.000635	0.0005215	0.000662	0.000956	0.0006785	0.000632	0.000565	0.0009045	0.0009685	0.000686	0.000742	0.000535	0.000658	0.000812	0.000718	0.000983	0.001046	0.000674	0.000797	0.000606	0.000834	0.000739	0.000837	0.000643	0.000767	0.000613
47	-12	OLI	R	0.0006335	0.000563	0.0006515	0.0007985	0.000634	0.000777	0.000988	0.0011845	0.000641	0.0007625	0.000895	0.000688	0.0006365	0.0007255	0.000706	0.0009515	0.0006415	0.000785	0.000613	0.001378	0.000595	0.000513	0.000645	0.000962	0.0007335	0.000639	0.0005675	0.000813	0.000828	0.000594	0.000592	0.000554	0.000646	0.00074	0.000663	0.001006	0.001099	0.000652	0.000789	0.000649	0.000741	0.000709	0.000897	0.000627	0.000775	0.000626
50	-9	OLI	R	0.000905	0.0005865	0.000573	0.000842	0.0005545	0.000711	0.0006815	0.000911	0.000599	0.0006525	0.001023	0.000673	0.0005705	0.0006325	0.0006605	0.0006605	0.000625	0.000788	0.0005285	0.001338	0.0005705	0.0005415	0.0006085	0.00081	0.0006715	0.000673	0.000558	0.0007545	0.000761	0.0005945	0.000909	0.00057	0.000589	0.000925	0.000558	0.000722	0.000962	0.000615	0.000661	0.00057	0.000653	0.000662	0.000664	0.000629	0.000799	0.000545
53	-6	OLI	R	0.000904	0.000547	0.0005835	0.000931	0.0005895	0.000744	0.0007985	0.0013745	0.000616	0.000733	0.001156	0.000622	0.000584	0.0006745	0.000623	0.000688	0.003512	0.0008545	0.0005585	0.002076	0.000575	0.0005025	0.000649	0.00087	0.000676	0.000678	0.0005695	0.0008515	0.000908	0.000615	0.000841	0.000537	0.000609	0.001016	0.000594	0.000876	0.001401	0.000614	0.000757	0.000592	0.000682	0.000615	0.00071	0.000624	0.000852	0.000567
56	-3	OLI	R	0.0009905	0.0006395	0.0005735	0.00091	0.000568	0.000717	0.000652	0.000807	0.0006365	0.000668	0.001171	0.000724	0.000599	0.0006555	0.0007775	0.000702	0.000664	0.00083	0.0005365	0.001117	0.0005885	0.0005635	0.0006285	0.00074	0.000694	0.0007135	0.0005805	0.0007625	0.000748	0.0006235	0.000982	0.000635	0.000584	0.000975	0.000556	0.000666	0.000827	0.000643	0.000667	0.000606	0.000672	0.000785	0.000714	0.000656	0.000821	0.000534
59	0	OLI	R	0.0009575	0.0006285	0.0005815	0.000862	0.00058	0.00076	0.000638	0.0008515	0.000612	0.000679	0.001178	0.000747	0.000595	0.000662	0.0007155	0.000681	0.0006575	0.000802	0.00053	0.001272	0.000592	0.000559	0.0006305	0.000771	0.0006775	0.000695	0.0005755	0.0007585	0.000785	0.00062	0.000954	0.000619	0.00059	0.000879	0.000573	0.000657	0.00087	0.000627	0.00068	0.000599	0.000673	0.000735	0.000684	0.000662	0.000819	0.000531
62	3	OLI	R	0.0008735	0.0006345	0.000579	0.0008305	0.0005915	0.00071	0.000625	0.000797	0.000639	0.0006855	0.001272	0.000704	0.0006205	0.0006675	0.0007675	0.0006885	0.000654	0.000784	0.000552	0.001186	0.000607	0.0005595	0.0006585	0.000763	0.000704	0.0007035	0.000603	0.0007765	0.0007775	0.0006265	0.00087	0.000625	0.000593	0.000855	0.000584	0.000634	0.000827	0.000642	0.000684	0.000621	0.000664	0.000803	0.000686	0.000665	0.000784	0.000558
63	4	OLI	R	0.000926	0.000652	0.0005825	0.0007945	0.000587	0.000715	0.000624	0.0007435	0.000642	0.000672	0.001238	0.000744	0.0006135	0.000664	0.000809	0.0006945	0.0006535	0.0007725	0.000538	0.001017	0.000615	0.000577	0.000645	0.000744	0.000696	0.0007085	0.0005965	0.0007775	0.0007675	0.0006455	0.000923	0.000647	0.000603	0.000879	0.000575	0.000625	0.000759	0.000647	0.000663	0.000629	0.000674	0.000831	0.000692	0.000657	0.000782	0.000532
65	6	OLI	R	0.001005	0.00062	0.000566	0.000894	0.000572	0.000695	0.000632	0.000825	0.000636	0.0006785	0.001287	0.000724	0.0005435	0.0006505	0.0006825	0.0006545	0.0006375	0.000769	0.000521	0.001156	0.0005835	0.0005205	0.000638	0.00073	0.000666	0.0007065	0.000591	0.000774	0.000729	0.000591	0.000987	0.000602	0.00057	0.000872	0.000567	0.000655	0.000851	0.000638	0.000687	0.000517	0.000663	0.000704	0.000655	0.00064	0.000764	0.00053
68	9	OLI	R	0.001077	0.000622	0.0005495	0.000844	0.000569	0.000681	0.000636	0.0008825	0.0006145	0.000666	0.001283	0.000718	0.000528	0.0006475	0.0007015	0.000632	0.0006335	0.000759	0.000526	0.001175	0.0005835	0.0005275	0.0006315	0.000729	0.000672	0.000695	0.000589	0.0007525	0.000719	0.0005755	0.001081	0.00061	0.000557	0.000848	0.000561	0.000674	0.000926	0.000621	0.00067	0.000528	0.000646	0.000686	0.000641	0.00063	0.000751	0.000544
34	-41	PIC	L	0.0007025	0.000535	0.000681	0.0008275	0.000699	0.000884	0.0009575	0.001017	0.0006545	0.0008725	0.001001	0.000692	0.000638	0.000836	0.0008695	0.0010115	0.000646	0.000825	0.000624	0.000747	0.0005855	0.000541	0.0006445	0.001028	0.000735	0.0006505	0.0005995	0.000725	0.0012305	0.0006085	0.000767	0.000539	0.000683	0.000828	0.000689	0.000932	0.001133	0.000674	0.000857	0.000639	0.00083	0.000838	0.001017	0.00064	0.000828	0.000621
38	-37	PIC	L	0.0007215	0.000541	0.0006505	0.0007925	0.000658	0.000804	0.0008355	0.0011135	0.0006445	0.0007665	0.000956	0.000692	0.0005405	0.0007825	0.0006725	0.0007815	0.00065	0.000823	0.0005935	0.001324	0.000576	0.000541	0.0006375	0.000925	0.0006545	0.0006395	0.0005825	0.000737	0.0011335	0.000591	0.000756	0.000565	0.000648	0.000836	0.000636	0.000794	0.001175	0.000665	0.000739	0.000519	0.000762	0.000693	0.000799	0.000665	0.000854	0.000575
41	-34	PIC	L	0.0005635	0.0005345	0.000679	0.000762	0.0008065	0.000837	0.0008765	0.00098	0.0006385	0.0008525	0.000859	0.000738	0.00054	0.0008665	0.00066	0.0007945	0.0006455	0.0007445	0.000621	0.001035	0.0005845	0.000547	0.000647	0.000921	0.000624	0.000621	0.000591	0.0007235	0.001241	0.000588	0.000553	0.000554	0.00067	0.000757	0.000761	0.000867	0.000986	0.00065	0.000831	0.000535	0.000813	0.000654	0.000783	0.00065	0.000747	0.00061
44	-31	PIC	L	0.0007055	0.0005495	0.000628	0.0007345	0.0006465	0.000764	0.0007895	0.00107	0.000617	0.0007275	0.000887	0.000677	0.0005555	0.000751	0.000662	0.000707	0.0006325	0.0007695	0.0005725	0.001358	0.000564	0.000524	0.0006325	0.000846	0.00064	0.0006175	0.000559	0.000713	0.0010215	0.000569	0.000744	0.000576	0.000628	0.000776	0.000631	0.00075	0.001143	0.000629	0.000716	0.000551	0.000769	0.000665	0.000738	0.000643	0.000796	0.000555
47	-28	PIC	L	0.000518	0.000537	0.000656	0.0007675	0.0007995	0.000793	0.0009395	0.0008385	0.00063	0.0008485	0.000854	0.000723	0.000594	0.0007375	0.0007215	0.0009515	0.0005955	0.000763	0.0006185	0.001098	0.00058	0.0005435	0.0006595	0.000897	0.0006445	0.000633	0.000605	0.0007215	0.0011675	0.0005855	0.000544	0.000549	0.00065	0.000753	0.000729	0.000927	0.000781	0.000649	0.000865	0.000577	0.000817	0.000753	0.000977	0.000638	0.000767	0.000599
50	-25	PIC	L	0.000708	0.000561	0.0006095	0.000687	0.0006315	0.000782	0.0007335	0.0008645	0.000612	0.000688	0.00084	0.000679	0.000511	0.000745	0.000626	0.0006435	0.0006115	0.000698	0.0005495	0.001074	0.0005525	0.000496	0.0006015	0.000734	0.0006025	0.0005785	0.0005495	0.0006695	0.0009755	0.000568	0.000697	0.000576	0.00061	0.000667	0.000631	0.000724	0.000848	0.000625	0.000688	0.000525	0.000733	0.000631	0.000644	0.000609	0.000706	0.000545
53	-22	PIC	L	0.000809	0.0005215	0.0006055	0.0007575	0.000636	0.000815	0.000699	0.0012035	0.000597	0.0007225	0.001073	0.000655	0.0005415	0.0007525	0.0006455	0.0006425	0.0006105	0.000834	0.0005635	0.001394	0.0005515	0.0005305	0.000611	0.00084	0.0006045	0.0006365	0.0005655	0.000704	0.001042	0.0005725	0.000838	0.000548	0.000616	0.000847	0.000621	0.000707	0.001261	0.000608	0.000715	0.000551	0.000781	0.00068	0.000681	0.000623	0.000906	0.000543
56	-19	PIC	L	0.000729	0.0005345	0.000634	0.000777	0.0006555	0.00084	0.0007225	0.0011775	0.0006125	0.000768	0.001114	0.000666	0.0005345	0.000766	0.00066	0.000649	0.000634	0.0008395	0.000588	0.001556	0.0005665	0.0005255	0.0006185	0.000912	0.0006345	0.000653	0.000569	0.0007115	0.0009925	0.000596	0.000645	0.000541	0.000629	0.000745	0.000646	0.000711	0.001122	0.00062	0.000773	0.000528	0.00075	0.000633	0.00063	0.00064	0.000827	0.000578
60	-15	PIC	L	0.000632	0.000511	0.000676	0.0007515	0.000762	0.000912	0.0008625	0.001064	0.0006305	0.0008635	0.001029	0.00069	0.0005945	0.0007945	0.0007675	0.0007385	0.000649	0.000786	0.000613	0.000781	0.000585	0.0005615	0.0006575	0.001015	0.0006285	0.000635	0.0005975	0.0007905	0.001039	0.0005885	0.000679	0.000507	0.000679	0.00081	0.000731	0.000867	0.00107	0.000643	0.000886	0.000587	0.000811	0.000794	0.000782	0.000648	0.000826	0.000592
62	-13	PIC	L	0.0006595	0.000549	0.000663	0.000753	0.0007905	0.000851	0.0009395	0.0009775	0.000654	0.00089	0.000983	0.000701	0.0005995	0.0008445	0.000915	0.0008665	0.0006465	0.0008245	0.0006235	0.000406	0.000594	0.000567	0.000684	0.001005	0.0006985	0.0006595	0.00059	0.000875	0.0010005	0.000586	0.000688	0.000533	0.000667	0.000812	0.000763	0.000952	0.000992	0.000681	0.000908	0.000598	0.000854	0.000951	0.000916	0.000669	0.000855	0.000601
63	-12	PIC	L	0.000949	0.000595	0.000607	0.0007825	0.000605	0.000868	0.0006055	0.00078	0.000641	0.00067	0.001041	0.000734	0.0005485	0.000703	0.0006035	0.0006255	0.000638	0.000768	0.0005315	0.001079	0.000577	0.000551	0.0006245	0.00074	0.000605	0.000653	0.00058	0.000684	0.000841	0.0005995	0.000973	0.000605	0.0006	0.000762	0.000609	0.000598	0.000759	0.000658	0.000672	0.000549	0.000707	0.000608	0.000614	0.000641	0.000781	0.000515
37	-19	QUA	R	0.0008365	0.00057	0.000637	0.000893	0.000652	0.000919	0.000975	0.000952	0.000638	0.0007295	0.000943	0.000702	0.000571	0.000759	0.0006685	0.000822	0.0006915	0.0008705	0.0005935	0.000657	0.0006175	0.000499	0.000659	0.001134	0.0006655	0.000658	0.0005955	0.000662	0.0009935	0.000646	0.000824	0.00056	0.000647	0.000823	0.000677	0.00098	0.000897	0.000643	0.000761	0.000583	0.00077	0.00068	0.000807	0.000716	0.000868	0.000611
41	-15	QUA	R	0.000902	0.000583	0.0005945	0.0007915	0.0006105	0.000819	0.00086	0.000768	0.0006005	0.0006655	0.000843	0.000671	0.000577	0.000725	0.000645	0.0007185	0.000618	0.0007855	0.000554	0.000779	0.0005855	0.000484	0.000627	0.001025	0.0006345	0.0006045	0.0005645	0.0006275	0.0008835	0.000611	0.000821	0.00057	0.000602	0.000852	0.000622	0.000866	0.000796	0.000607	0.000677	0.00055	0.000738	0.00065	0.000745	0.000652	0.000776	0.00056
44	-12	QUA	R	0.0008975	0.0005855	0.0005945	0.000791	0.0006105	0.000821	0.000865	0.0007665	0.0006005	0.000665	0.000843	0.000672	0.00058	0.0007255	0.0006445	0.0007205	0.000621	0.0007875	0.000553	0.000771	0.000586	0.000483	0.000627	0.001026	0.000638	0.0006045	0.000564	0.000628	0.000879	0.000612	0.000813	0.000572	0.000602	0.000851	0.000622	0.000871	0.000793	0.000608	0.000676	0.000551	0.000738	0.00065	0.000748	0.000655	0.000776	0.00056
47	-9	QUA	R	0.0006625	0.0005525	0.0006685	0.000835	0.0007595	0.000781	0.0011665	0.0009605	0.000641	0.000763	0.000843	0.000734	0.0006135	0.0008185	0.0007315	0.001269	0.0006195	0.0007385	0.0006335	0.000502	0.0005855	0.0005425	0.0006565	0.001106	0.000691	0.000618	0.0005995	0.0007115	0.000802	0.000601	0.000673	0.000544	0.000678	0.000818	0.000765	0.001141	0.000873	0.00065	0.000789	0.00062	0.000824	0.000725	0.001215	0.000617	0.000645	0.000644
50	-6	QUA	R	0.0009845	0.0005655	0.0005925	0.0008195	0.0006135	0.000788	0.0007295	0.000929	0.000605	0.000656	0.000869	0.000663	0.0005785	0.0007005	0.000618	0.000658	0.000652	0.000838	0.000546	0.00093	0.0005885	0.000512	0.000619	0.001023	0.000638	0.0006345	0.0005825	0.0006015	0.000828	0.000603	0.000963	0.000557	0.000594	0.00084	0.0006	0.000738	0.000912	0.000607	0.000664	0.000583	0.000692	0.000606	0.000644	0.000656	0.000793	0.000545
53	-3	QUA	R	0.0011585	0.000599	0.0005565	0.0008855	0.0005645	0.000781	0.0005985	0.000735	0.00061	0.000628	0.000903	0.000629	0.000542	0.000665	0.0006335	0.000603	0.000659	0.00087	0.000505	0.000995	0.000598	0.000504	0.000617	0.000837	0.0006385	0.000658	0.0005625	0.000667	0.0007315	0.00063	0.001096	0.000588	0.000562	0.000769	0.00057	0.000632	0.000754	0.000632	0.000634	0.000541	0.000705	0.000634	0.000601	0.000689	0.000869	0.000514
56	0	QUA	R	0.00118	0.000611	0.0005705	0.0008995	0.000574	0.000876	0.0005975	0.0007835	0.0006475	0.000643	0.000966	0.000726	0.000533	0.000709	0.0006445	0.0006075	0.0006925	0.000905	0.000497	0.001102	0.000611	0.0005215	0.0006485	0.000807	0.0006465	0.0006685	0.000571	0.0007025	0.000742	0.000647	0.001113	0.000612	0.000574	0.000773	0.000577	0.000615	0.000817	0.000678	0.000649	0.00055	0.000761	0.000637	0.000604	0.000742	0.000887	0.000505
31	-13	ROS	L	0.0010635	0.0005605	0.000613	0.000911	0.0006275	0.000786	0.0008405	0.001242	0.000647	0.000704	0.000994	0.000698	0.000612	0.000707	0.000655	0.000697	0.00066	0.0008415	0.0005625	0.001704	0.00056	0.000528	0.000635	0.000869	0.0007035	0.0006425	0.000569	0.000715	0.0009215	0.000575	0.001111	0.000566	0.000616	0.000878	0.000625	0.000826	0.001274	0.000653	0.0007	0.000592	0.000716	0.000638	0.000707	0.000658	0.000868	0.000565
35	-9	ROS	L	0.000727	0.000565	0.000661	0.000812	0.00072	0.000795	0.0009375	0.001259	0.000632	0.000775	0.000931	0.000687	0.0006615	0.000859	0.0008595	0.0008025	0.000676	0.0008595	0.0006425	0.00082	0.00058	0.0005655	0.000667	0.000893	0.000798	0.000639	0.000586	0.000807	0.000961	0.0006115	0.000709	0.000562	0.00066	0.000863	0.000706	0.000967	0.001327	0.000631	0.00078	0.000633	0.000887	0.000938	0.000816	0.000693	0.000898	0.000636
38	-6	ROS	L	0.000704	0.0005775	0.000681	0.0007745	0.0007435	0.000804	0.00094	0.0010845	0.000643	0.0007615	0.000904	0.000681	0.000688	0.0008655	0.001058	0.0008395	0.0006615	0.0008905	0.0006445	0.000507	0.000593	0.000569	0.000676	0.000892	0.000826	0.000649	0.0005965	0.0007975	0.0009875	0.000611	0.000776	0.000576	0.000687	0.000651	0.000757	0.000858	0.000969	0.000639	0.000795	0.000689	0.000755	0.001034	0.000832	0.000665	0.000861	0.000649
41	-3	ROS	L	0.000757	0.0005515	0.0006635	0.0007445	0.000689	0.000845	0.0010365	0.001059	0.0006515	0.0007455	0.000901	0.000729	0.0006675	0.0006895	0.000738	0.0008795	0.0006605	0.000777	0.000621	0.00119	0.0005775	0.0005645	0.000654	0.000877	0.0007285	0.0006445	0.00059	0.000735	0.000886	0.000589	0.000795	0.000554	0.000672	0.000706	0.000681	0.001019	0.001024	0.000656	0.000736	0.000676	0.000736	0.000728	0.000883	0.000656	0.000761	0.000627
44	0	ROS	L	0.000471	0.0005575	0.000666	0.0007655	0.000802	0.000827	0.000973	0.0010775	0.000618	0.0008445	0.000844	0.000697	0.000671	0.0009885	0.0011255	0.000962	0.0006595	0.000828	0.000633	0.000403	0.0005645	0.0005425	0.0006485	0.000871	0.0008175	0.000627	0.0005715	0.0008015	0.001189	0.000578	0.000536	0.000545	0.000667	0.000695	0.000756	0.00092	0.001122	0.000617	0.000791	0.000673	0.000897	0.001148	0.00093	0.000651	0.000821	0.000624
47	3	ROS	L	0.000833	0.0005325	0.000615	0.000769	0.0006595	0.000712	0.0007055	0.001095	0.0006375	0.000696	0.001069	0.000652	0.0005635	0.0007285	0.0006445	0.000647	0.0006605	0.000808	0.000577	0.001522	0.000561	0.0005095	0.0006425	0.000768	0.0006315	0.000627	0.000559	0.000802	0.000947	0.0005535	0.000879	0.000543	0.000615	0.000744	0.000651	0.000673	0.001095	0.000634	0.000712	0.000558	0.00077	0.000646	0.000645	0.000668	0.000832	0.000574
50	6	ROS	L	0.0007805	0.000525	0.0006465	0.000735	0.000732	0.000861	0.000998	0.0011005	0.000655	0.000751	0.000915	0.000724	0.0006425	0.000738	0.00068	0.0007975	0.000655	0.0007605	0.0006015	0.001238	0.0005755	0.000542	0.0006575	0.000822	0.000699	0.000627	0.000583	0.000777	0.001034	0.000582	0.000835	0.000529	0.000653	0.000734	0.000699	0.00094	0.001186	0.000653	0.000737	0.000617	0.000772	0.000678	0.000799	0.000659	0.000753	0.000601
53	9	ROS	L	0.0008225	0.0005365	0.0006655	0.0008785	0.000703	0.000808	0.0007965	0.001403	0.0006565	0.0007525	0.001107	0.000721	0.000603	0.0007585	0.0006985	0.0006815	0.000692	0.000954	0.0006125	0.001586	0.0005795	0.000553	0.0006665	0.000834	0.0006855	0.0006665	0.0005915	0.0008195	0.000851	0.000578	0.000845	0.000542	0.000664	0.000736	0.00071	0.000738	0.001387	0.000643	0.000766	0.000588	0.000803	0.000707	0.000663	0.000662	0.000959	0.000613
56	12	ROS	L	0.0006445	0.000546	0.0006705	0.000896	0.000728	0.000845	0.0009125	0.001225	0.000654	0.0007335	0.00109	0.000717	0.000716	0.000825	0.0009675	0.00071	0.000769	0.001068	0.0006295	0.000885	0.0005955	0.0005445	0.0006765	0.000879	0.0007485	0.000666	0.0005785	0.000898	0.000764	0.000604	0.00062	0.000537	0.00066	0.000772	0.00072	0.000858	0.001233	0.000635	0.000749	0.000736	0.000875	0.000997	0.0007	0.000733	0.00103	0.000622
57	13	ROS	L	0.000752	0.0005525	0.0006815	0.00081	0.000693	0.000942	0.0007615	0.001409	0.000663	0.000774	0.001061	0.00076	0.0006425	0.0007985	0.0007115	0.0007015	0.000734	0.0009635	0.0006185	0.001464	0.000593	0.000579	0.0006715	0.000857	0.0006955	0.000669	0.000601	0.000792	0.000982	0.0006035	0.000846	0.000566	0.000672	0.00084	0.00068	0.000731	0.001428	0.000658	0.000768	0.000635	0.000815	0.000712	0.000696	0.000725	0.000978	0.000611
59	15	ROS	L	0.0006535	0.0005385	0.000645	0.000832	0.0007335	0.000895	0.0009125	0.0012675	0.0006445	0.000758	0.000997	0.000733	0.000664	0.000771	0.000882	0.000755	0.0006695	0.0008855	0.000621	0.000917	0.000571	0.0005695	0.0006635	0.000846	0.0007265	0.0006625	0.0005925	0.000791	0.000884	0.0005785	0.000716	0.00054	0.000638	0.000922	0.000685	0.000888	0.001328	0.00064	0.000738	0.0007	0.000726	0.000929	0.000748	0.000683	0.000919	0.00061
62	18	ROS	L	0.00094	0.0005355	0.000621	0.0008005	0.000663	0.000867	0.00076	0.0012305	0.0006505	0.000723	0.001016	0.000758	0.000579	0.0007235	0.00064	0.0006615	0.0006605	0.0008515	0.000575	0.001558	0.000567	0.000528	0.0006385	0.000792	0.00065	0.0006245	0.0005705	0.0007375	0.0009075	0.0005665	0.001063	0.000541	0.000627	0.000715	0.000667	0.00074	0.001268	0.00065	0.000729	0.00059	0.000751	0.000637	0.000655	0.00066	0.000868	0.000595
36	-19	SON	R	0.001035	0.0005535	0.0006055	0.00081	0.0006095	0.000974	0.000827	0.000893	0.0006055	0.000726	0.001119	0.000793	0.0005525	0.000721	0.000658	0.0006865	0.0006515	0.0008145	0.000551	0.000808	0.0005525	0.0005195	0.000606	0.00115	0.000694	0.0006165	0.000551	0.0006885	0.0009685	0.000609	0.001032	0.000536	0.000609	0.000853	0.000623	0.000827	0.00091	0.000624	0.00075	0.000567	0.000736	0.000655	0.000679	0.000653	0.000803	0.000556
40	-15	SON	R	0.000925	0.0005505	0.0006885	0.0008155	0.0007285	0.00094	0.000871	0.0009635	0.000642	0.000817	0.000941	0.000771	0.0005335	0.000817	0.0006645	0.000756	0.000667	0.0008375	0.0005945	0.000868	0.0005745	0.000537	0.000646	0.001159	0.0006655	0.0006215	0.000574	0.0008195	0.00099	0.000645	0.00093	0.00053	0.000691	0.000888	0.000755	0.000854	0.000933	0.000667	0.000849	0.000531	0.000832	0.000633	0.000723	0.000679	0.000827	0.000599
43	-12	SON	R	0.000698	0.0005305	0.000678	0.000779	0.0007665	0.000858	0.000973	0.0010015	0.000629	0.000831	0.000861	0.000727	0.000534	0.000861	0.000682	0.0008705	0.0006615	0.000819	0.00062	0.000877	0.000563	0.000528	0.0006485	0.001098	0.0006345	0.0005905	0.0005815	0.000804	0.00107	0.0005695	0.000666	0.000529	0.000695	0.000685	0.000803	0.00094	0.000987	0.000637	0.000888	0.000536	0.000842	0.000661	0.000836	0.000678	0.000806	0.000625
46	-9	SON	R	0.000781	0.0005225	0.000626	0.0007415	0.000649	0.000796	0.00091	0.000845	0.000613	0.0007515	0.000868	0.00071	0.0005445	0.000735	0.000637	0.0007665	0.0006235	0.0007695	0.000564	0.000464	0.000544	0.000484	0.000604	0.001039	0.0006715	0.0005685	0.0005395	0.000749	0.0008975	0.0005645	0.000724	0.000501	0.000631	0.000758	0.000665	0.000934	0.00091	0.00062	0.000779	0.000538	0.000731	0.000634	0.000735	0.000621	0.000738	0.000569
49	-6	SON	R	0.000954	0.0005455	0.0006205	0.0007865	0.0006395	0.000724	0.0007165	0.0009445	0.000622	0.0007265	0.001038	0.000693	0.0005405	0.0007165	0.0006325	0.000632	0.000627	0.000773	0.000567	0.000795	0.000551	0.000516	0.0006135	0.00098	0.0006595	0.000631	0.000573	0.0007245	0.00092	0.0005535	0.000951	0.000534	0.000624	0.000791	0.000641	0.000733	0.00096	0.000631	0.000746	0.000551	0.000725	0.000637	0.000626	0.000636	0.000753	0.000569
52	-3	SON	R	0.000986	0.0005555	0.000556	0.000788	0.0006015	0.000709	0.00062	0.0007335	0.000601	0.000675	0.001211	0.00067	0.000529	0.000676	0.000641	0.000618	0.0006225	0.000775	0.0005095	0.000804	0.0005435	0.0004905	0.0005975	0.000898	0.000624	0.000636	0.0005595	0.000705	0.0007875	0.0005735	0.000966	0.000548	0.000566	0.000899	0.000587	0.000614	0.000744	0.000613	0.000677	0.000547	0.000673	0.000641	0.00062	0.000629	0.000758	0.000508
55	0	SON	R	0.0010945	0.0006285	0.00058	0.0008785	0.000642	0.000641	0.0005955	0.000624	0.0007475	0.000694	0.001179	0.000698	0.0005335	0.0007165	0.0007215	0.0006325	0.0006695	0.0008835	0.00052	0.000591	0.000636	0.000557	0.0007075	0.000784	0.000665	0.00076	0.0008155	0.000833	0.000737	0.0006525	0.001054	0.00061	0.000586	0.000953	0.000643	0.000594	0.000642	0.000743	0.0007	0.000518	0.000747	0.000701	0.000642	0.000674	0.000895	0.000521
58	3	SON	R	0.001285	0.000616	0.0005715	0.0008245	0.00059	0.000802	0.0007235	0.000757	0.0006295	0.000674	0.001179	0.000874	0.000568	0.0006785	0.000739	0.000634	0.0006335	0.0007855	0.00052	0.000735	0.0005525	0.000523	0.0005895	0.000904	0.000766	0.000645	0.000571	0.0006625	0.0008225	0.000608	0.001234	0.000595	0.000573	0.000815	0.000607	0.000769	0.000776	0.000633	0.000694	0.000552	0.000678	0.000711	0.000659	0.00064	0.000748	0.00053
61	6	SON	R	0.000963	0.0005595	0.0005565	0.000739	0.0005875	0.000687	0.0005985	0.000755	0.000584	0.000683	0.001197	0.000693	0.0005175	0.00065	0.0006185	0.0006145	0.00062	0.0007915	0.000528	0.001167	0.0005475	0.0005055	0.0005825	0.000883	0.0006305	0.000626	0.0005655	0.0006525	0.0007665	0.000561	0.000945	0.000545	0.000564	0.000748	0.000587	0.000621	0.000759	0.000583	0.000697	0.000505	0.000637	0.00062	0.000613	0.00062	0.000758	0.000529
62	7	SON	R	0.0009555	0.0005525	0.00056	0.000739	0.000592	0.000693	0.0006075	0.000784	0.0005845	0.00069	0.001187	0.00069	0.0005155	0.0006525	0.000615	0.000613	0.000621	0.0007925	0.0005345	0.0012	0.0005475	0.000506	0.0005845	0.000899	0.00063	0.000624	0.000565	0.0006585	0.0007855	0.00056	0.000939	0.000537	0.000568	0.000741	0.000592	0.000632	0.000785	0.000583	0.000707	0.000503	0.000636	0.000617	0.00061	0.000621	0.000758	0.000535
64	9	SON	R	0.001054	0.0006375	0.000556	0.000864	0.000581	0.000643	0.000561	0.0005985	0.000608	0.0006565	0.001176	0.000774	0.0005205	0.000647	0.0007005	0.0006345	0.0006355	0.000812	0.0005025	0.000898	0.000551	0.000518	0.0005895	0.000798	0.000601	0.0006885	0.0005825	0.000685	0.000702	0.000605	0.001071	0.000623	0.000552	0.000897	0.000571	0.000583	0.000602	0.000602	0.000658	0.000501	0.000652	0.000699	0.000636	0.000626	0.00077	0.000503
67	12	TRI	L	0.001097	0.0005975	0.00056	0.0007935	0.000576	0.000655	0.000558	0.0006285	0.0005835	0.0006555	0.001159	0.000787	0.000528	0.0006535	0.000702	0.0006115	0.0006085	0.0007985	0.000497	0.000802	0.000531	0.000528	0.000568	0.000775	0.0006175	0.0006455	0.000567	0.000644	0.0007095	0.000591	0.00114	0.000595	0.000566	0.000803	0.000578	0.000529	0.000624	0.000577	0.00065	0.000531	0.000647	0.000703	0.000597	0.000621	0.000842	0.000505
30	-19	TRI	L	0.0009595	0.000519	0.0006465	0.0008985	0.000593	0.000887	0.000981	0.0013465	0.000581	0.0007395	0.000854	0.000678	0.000563	0.0007145	0.000827	0.0008865	0.00072	0.000966	0.000576	0.000904	0.000541	0.0004925	0.000669	0.001125	0.0006935	0.0006335	0.000534	0.0006535	0.0007755	0.0005915	0.00104	0.000528	0.00066	0.000943	0.000591	0.001007	0.001426	0.00057	0.000738	0.000557	0.000727	0.000861	0.000916	0.000726	0.00099	0.000578
34	-15	TRI	L	0.0009395	0.000557	0.0006505	0.0007695	0.0006215	0.000812	0.000991	0.001099	0.000615	0.0007585	0.00078	0.000693	0.0005655	0.0007325	0.000673	0.000879	0.0006825	0.000774	0.0005965	0.000831	0.0005725	0.0005225	0.0006865	0.001036	0.000653	0.0006375	0.0005515	0.0006775	0.0009695	0.000598	0.001113	0.000571	0.000651	0.000869	0.000607	0.000954	0.001128	0.000622	0.000739	0.000555	0.000736	0.000679	0.000886	0.000691	0.000808	0.000573
37	-12	TRI	L	0.001004	0.00053	0.0006375	0.0008715	0.0005965	0.000865	0.000981	0.0013735	0.00059	0.0007405	0.000848	0.00068	0.0005545	0.0007145	0.000674	0.000902	0.000673	0.000807	0.0005755	0.00099	0.0005395	0.000492	0.0006735	0.001101	0.000668	0.0006305	0.000531	0.000669	0.000914	0.00058	0.001099	0.000547	0.000644	0.000846	0.000594	0.000986	0.001456	0.000586	0.000727	0.00055	0.000723	0.000663	0.000917	0.000676	0.000815	0.000567
40	-9	TRI	L	0.000815	0.0005305	0.0005785	0.0007545	0.0005675	0.000746	0.000806	0.0011425	0.0005815	0.000676	0.000878	0.000629	0.000563	0.000671	0.0006445	0.000723	0.0006385	0.000742	0.000546	0.001094	0.0005335	0.000474	0.0006165	0.000925	0.00067	0.000613	0.000527	0.0006285	0.0008225	0.000562	0.000829	0.000543	0.000576	0.000762	0.000558	0.000796	0.001177	0.000589	0.000664	0.000549	0.000659	0.000652	0.000714	0.000644	0.00075	0.000535
43	-6	TRI	L	0.000857	0.000506	0.000608	0.0008925	0.0006385	0.000761	0.0008215	0.001314	0.0005985	0.0007415	0.001046	0.000694	0.0005825	0.0007275	0.000797	0.0007095	0.000713	0.000884	0.0006065	0.000926	0.000541	0.0004965	0.0006605	0.001072	0.000706	0.000654	0.000546	0.000735	0.0008025	0.0005785	0.000891	0.000509	0.000617	0.001053	0.000612	0.000842	0.001336	0.000593	0.000742	0.000609	0.000707	0.000777	0.000723	0.000746	0.000886	0.000599
46	-3	TRI	L	0.0008545	0.0005305	0.000684	0.0007735	0.000654	0.000857	0.000951	0.001151	0.0006155	0.000781	0.000792	0.000696	0.0006225	0.0007435	0.0008455	0.0008415	0.000696	0.0008955	0.000617	0.000832	0.0005645	0.0005485	0.0006835	0.001053	0.000722	0.0006935	0.000567	0.000673	0.000815	0.000577	0.000795	0.000525	0.000695	0.000751	0.000667	0.001013	0.00123	0.000615	0.000814	0.000643	0.000765	0.000908	0.000861	0.000717	0.000927	0.000629
49	0	TRI	L	0.000956	0.0005135	0.0005935	0.0007615	0.0005785	0.000792	0.0007625	0.001042	0.000584	0.0006945	0.00091	0.000651	0.000543	0.000682	0.000635	0.000662	0.0006455	0.000769	0.0005365	0.000893	0.0005395	0.00048	0.0006335	0.00092	0.000619	0.000614	0.0005255	0.0006575	0.0009075	0.00056	0.000995	0.000519	0.000594	0.000747	0.000572	0.000751	0.001095	0.000582	0.000686	0.000561	0.000685	0.000639	0.000668	0.000651	0.000787	0.000531
52	3	TRI	L	0.0008515	0.000615	0.00062	0.000824	0.000629	0.00069	0.000498	0.0004525	0.000722	0.0007025	0.001301	0.00067	0.000791	0.0007245	0.0007715	0.000689	0.000728	0.0007495	0.0005655	0.000646	0.000667	0.000563	0.0006715	0.000772	0.0008035	0.0007145	0.0006235	0.000811	0.00089	0.0006655	0.000764	0.000697	0.000618	0.000858	0.000597	0.000498	0.000431	0.000803	0.000677	0.000784	0.000698	0.000754	0.000725	0.000779	0.000709	0.000515
55	6	TRI	L	0.0010145	0.0005535	0.00061	0.000765	0.0005975	0.00081	0.0007295	0.0009195	0.0006185	0.000706	0.001	0.000685	0.000537	0.000703	0.0006635	0.000676	0.0006705	0.0007785	0.0005355	0.001098	0.0005845	0.000495	0.0006425	0.000872	0.000644	0.0006555	0.000548	0.0006585	0.0008695	0.000597	0.00111	0.000567	0.000618	0.000791	0.000586	0.000723	0.000933	0.000615	0.000709	0.000526	0.000721	0.000652	0.000687	0.000681	0.000798	0.000529
56	7	TRI	L	0.0010135	0.000556	0.00061	0.000766	0.000596	0.000809	0.0007285	0.0009135	0.000619	0.000705	0.001002	0.000686	0.000539	0.0007035	0.0006645	0.000676	0.000671	0.0007805	0.0005335	0.00108	0.000585	0.0004945	0.000642	0.00087	0.0006445	0.0006555	0.000548	0.0006585	0.0008625	0.0005975	0.001112	0.00057	0.000618	0.000796	0.000584	0.00072	0.000927	0.000616	0.000708	0.000529	0.000721	0.000653	0.000687	0.000683	0.000803	0.000526
58	9	TRI	L	0.0011025	0.000541	0.0005975	0.000848	0.0006055	0.000785	0.000742	0.001175	0.0006205	0.0007115	0.001066	0.000673	0.000544	0.000698	0.0006415	0.000663	0.0006745	0.0008065	0.000551	0.001172	0.000551	0.00049	0.000642	0.00086	0.0006565	0.0006675	0.000551	0.000651	0.000913	0.000563	0.001127	0.000549	0.000598	0.000885	0.000592	0.000735	0.00115	0.000624	0.000704	0.000544	0.000709	0.000623	0.000659	0.000684	0.000814	0.000543
61	12	UNI	R	0.001213	0.0005665	0.0005795	0.000796	0.000563	0.000798	0.0007185	0.0009585	0.000621	0.0006775	0.001042	0.000714	0.0005565	0.0006945	0.0006515	0.000651	0.0006475	0.00076	0.0004855	0.000976	0.000563	0.0004775	0.000625	0.000792	0.000655	0.0006465	0.000527	0.000644	0.0008955	0.0005855	0.001132	0.000562	0.000575	0.000861	0.000563	0.000685	0.000956	0.000614	0.000671	0.000557	0.000646	0.000652	0.00066	0.000636	0.00077	0.000488
32	-22	UNI	R	0.0009605	0.000563	0.000638	0.0008065	0.0006235	0.001003	0.0008575	0.000993	0.000649	0.000698	0.001042	0.0008	0.0005455	0.000766	0.0006685	0.0007125	0.000664	0.0008335	0.000583	0.00108	0.0005855	0.000529	0.0006215	0.001213	0.000671	0.0006565	0.000565	0.000722	0.0009385	0.000582	0.000873	0.000548	0.000635	0.00075	0.000636	0.00089	0.00098	0.000657	0.000704	0.000555	0.000749	0.000675	0.000703	0.000668	0.000845	0.00059
36	-18	UNI	R	0.0007795	0.000542	0.000652	0.000804	0.0006465	0.000885	0.0007915	0.0011445	0.000626	0.000751	0.000964	0.000761	0.0005425	0.000753	0.000635	0.0006875	0.000661	0.0008915	0.00062	0.001259	0.0005905	0.0005525	0.000637	0.001204	0.0006245	0.0006425	0.000577	0.000757	0.000903	0.0005845	0.000784	0.00053	0.000653	0.000824	0.000653	0.000796	0.001181	0.000629	0.00076	0.000546	0.000765	0.000642	0.000686	0.00066	0.000922	0.000623
39	-15	UNI	R	0.0007805	0.000516	0.000632	0.0008205	0.0006475	0.000952	0.000889	0.0012575	0.0005905	0.000728	0.001049	0.000691	0.000594	0.0007655	0.0007215	0.0007535	0.00066	0.0008865	0.0006015	0.001127	0.000586	0.000532	0.0006115	0.001213	0.0006855	0.0006105	0.000558	0.0006785	0.0006985	0.0006165	0.000805	0.000518	0.000635	0.000877	0.000663	0.000908	0.001231	0.000601	0.000717	0.000626	0.000819	0.000705	0.000732	0.000658	0.000907	0.000613
42	-12	UNI	R	0.0004775	0.0005645	0.0006325	0.0007525	0.000774	0.000837	0.000947	0.0009745	0.000622	0.0008045	0.000813	0.000693	0.0006265	0.00092	0.0008945	0.000933	0.0006245	0.0007955	0.000651	0.000458	0.0005935	0.0005605	0.000668	0.00103	0.000714	0.0006015	0.0005815	0.0007535	0.0008455	0.000616	0.000394	0.000572	0.000622	0.000829	0.000732	0.000975	0.000976	0.000618	0.000783	0.000621	0.000934	0.000882	0.000904	0.000602	0.000808	0.000645
45	-9	UNI	R	0.0010015	0.0005745	0.0006205	0.000812	0.0006005	0.000853	0.000691	0.001037	0.0006015	0.000692	0.001007	0.000778	0.000588	0.0006995	0.0006225	0.0006555	0.0006855	0.000839	0.0005825	0.001474	0.0005795	0.0005145	0.0006105	0.000915	0.00066	0.0006335	0.0005665	0.0006485	0.0007605	0.000588	0.000928	0.000552	0.000621	0.000829	0.000599	0.000714	0.001041	0.0006	0.000686	0.000581	0.000698	0.000614	0.000666	0.000681	0.000851	0.000594
48	-6	UNI	R	0.0010705	0.000576	0.000575	0.000772	0.000574	0.000833	0.0006055	0.0008795	0.000599	0.000652	0.00118	0.000787	0.000546	0.0006645	0.0006155	0.000609	0.0006785	0.0008525	0.0005325	0.001539	0.000572	0.0005075	0.0005865	0.000782	0.0006305	0.000615	0.0005545	0.000624	0.000704	0.0005925	0.001024	0.000559	0.000574	0.000811	0.000563	0.000601	0.000888	0.000594	0.000634	0.00056	0.000654	0.00063	0.000615	0.000687	0.000911	0.000525
51	-3	UNI	R	0.0010415	0.00056	0.0006415	0.0008615	0.0006435	0.000948	0.0007635	0.0013225	0.0006455	0.0007285	0.001176	0.000761	0.000607	0.000737	0.0006965	0.000668	0.000711	0.000914	0.0005985	0.001884	0.0006015	0.000537	0.0006235	0.000971	0.000683	0.000662	0.000585	0.000674	0.0008595	0.000632	0.001014	0.000548	0.000641	0.000974	0.000623	0.000756	0.001328	0.000643	0.00071	0.000611	0.000712	0.000703	0.000669	0.000724	0.000992	0.000576
54	0	UNI	R	0.0010005	0.0005635	0.000629	0.0008305	0.0006375	0.000866	0.0006835	0.001161	0.0006315	0.000718	0.001137	0.000746	0.000558	0.0007175	0.0006645	0.0006535	0.000683	0.000856	0.000603	0.001801	0.000594	0.000546	0.0006345	0.000877	0.000644	0.000659	0.0005875	0.0006865	0.000863	0.0006035	0.00098	0.00054	0.000624	0.000872	0.000628	0.000663	0.001143	0.000629	0.0007	0.000571	0.000713	0.000655	0.000651	0.000691	0.000918	0.000589
57	3	UNI	R	0.0010915	0.000594	0.00063	0.0008155	0.0006055	0.000994	0.0005665	0.0007365	0.0006085	0.0006785	0.00122	0.000812	0.0005655	0.0007385	0.0006605	0.000636	0.0007125	0.0009395	0.000528	0.001459	0.0005735	0.00056	0.000611	0.000933	0.000656	0.0006365	0.000574	0.000713	0.0007695	0.000582	0.001	0.000596	0.000617	0.00069	0.000616	0.000551	0.000664	0.000607	0.000677	0.000573	0.000722	0.000652	0.000627	0.000701	0.000888	0.00053
60	6	UNI	R	0.0011145	0.0005955	0.0006065	0.0008045	0.000588	0.000912	0.000555	0.0007135	0.0005895	0.0006595	0.00129	0.000786	0.000569	0.000679	0.000638	0.0006195	0.0006725	0.00088	0.00053	0.001405	0.000569	0.0005265	0.0005865	0.000861	0.000636	0.000628	0.0005425	0.0006435	0.000712	0.0005955	0.001047	0.000573	0.0006	0.000762	0.000587	0.000556	0.000661	0.000588	0.000655	0.000537	0.000669	0.000618	0.000636	0.000664	0.000878	0.000525
63	9	UNI	R	0.001143	0.000596	0.00061	0.0008155	0.0005865	0.000943	0.0006255	0.000885	0.0006085	0.000678	0.001243	0.000843	0.000555	0.0006955	0.000655	0.000633	0.0006875	0.000862	0.000541	0.001574	0.0005885	0.0005305	0.0006065	0.000819	0.0006575	0.0006425	0.0005655	0.0006505	0.0007375	0.000613	0.00106	0.000569	0.000602	0.000763	0.000584	0.000652	0.000833	0.000616	0.000679	0.000545	0.000703	0.000668	0.000637	0.000692	0.000874	0.000537
37	-28	VIK	R	0.00066	0.000613	0.000664	0.0007765	0.0006285	0.000875	0.001177	0.000892	0.000634	0.000747	0.000919	0.000791	0.0005785	0.0007465	0.0006795	0.0010895	0.000658	0.000737	0.0005845	0.000887	0.000594	0.000521	0.000638	0.001089	0.0006825	0.000634	0.000562	0.000678	0.0009905	0.000597	0.000601	0.000637	0.000671	0.000717	0.000654	0.001245	0.000966	0.000606	0.00076	0.000568	0.000773	0.000684	0.001117	0.000625	0.000749	0.000585
41	-24	VIK	R	0.000638	0.0005675	0.0006395	0.0007455	0.000609	0.000813	0.0009125	0.000802	0.000618	0.0007175	0.000869	0.000735	0.0005385	0.000702	0.000677	0.000891	0.000646	0.000733	0.000577	0.000591	0.000571	0.000525	0.000619	0.000958	0.000649	0.0005875	0.0005575	0.000694	0.000907	0.000596	0.000701	0.000544	0.000628	0.0007	0.000601	0.000891	0.000748	0.00062	0.000703	0.000553	0.000687	0.000661	0.000834	0.000646	0.000738	0.000552
44	-21	VIK	R	0.000665	0.000537	0.0005915	0.000635	0.0005875	0.000711	0.0009435	0.0007825	0.0005685	0.0006755	0.000809	0.00066	0.0005305	0.0006745	0.000646	0.000875	0.000595	0.0007025	0.00055	0.000681	0.0005335	0.0004655	0.0005805	0.00091	0.000618	0.0005355	0.000505	0.0006675	0.000941	0.00056	0.000603	0.000502	0.000595	0.000592	0.000592	0.001006	0.000738	0.000558	0.000684	0.000523	0.000677	0.00063	0.000869	0.000568	0.000694	0.000557
47	-18	VIK	R	0.0005675	0.000535	0.000623	0.000781	0.0006575	0.00074	0.001009	0.000793	0.000621	0.0007325	0.000856	0.000705	0.0005625	0.000765	0.0006385	0.00106	0.0006265	0.0007545	0.000573	0.00062	0.0005505	0.0005045	0.000617	0.000965	0.000642	0.0005575	0.0005455	0.0007355	0.000873	0.000555	0.000601	0.000514	0.000595	0.000716	0.000658	0.000967	0.000748	0.000624	0.000724	0.000573	0.000735	0.000626	0.000953	0.00061	0.000741	0.000551
50	-15	VIK	R	0.0006505	0.0005405	0.000606	0.000756	0.000599	0.00074	0.00088	0.0008835	0.0005795	0.0006965	0.000904	0.000661	0.00057	0.0006935	0.00064	0.000807	0.0006375	0.0007535	0.0005645	0.000701	0.000544	0.000492	0.0006	0.000945	0.000637	0.0005625	0.0005375	0.0007035	0.00081	0.000555	0.0007	0.000521	0.000612	0.000679	0.000621	0.000882	0.000816	0.000569	0.000709	0.000562	0.000696	0.000635	0.000761	0.000632	0.00075	0.000568
53	-12	VIK	R	0.0007705	0.0005555	0.000617	0.000771	0.0006225	0.000736	0.000886	0.0008425	0.000617	0.0007195	0.000885	0.000662	0.000534	0.0007275	0.0006275	0.0008145	0.000633	0.0007535	0.0005695	0.000838	0.000553	0.0005275	0.000607	0.000811	0.00062	0.0006025	0.000542	0.00071	0.0008165	0.000564	0.000722	0.00051	0.00062	0.000674	0.000673	0.000936	0.000855	0.000597	0.000755	0.000546	0.000733	0.000615	0.000778	0.000622	0.000739	0.000599
56	-9	VIK	R	0.000725	0.0005505	0.000585	0.0007275	0.0005685	0.000723	0.0008775	0.0008185	0.000592	0.0006645	0.000913	0.000652	0.0005475	0.0006565	0.000613	0.000713	0.0006085	0.0006245	0.000532	0.000697	0.0005405	0.0004965	0.000586	0.000804	0.00061	0.000577	0.0005365	0.0006565	0.0007885	0.0005515	0.000652	0.000526	0.00059	0.000691	0.000582	0.000913	0.000869	0.000578	0.00068	0.000551	0.000679	0.000608	0.000734	0.000603	0.000539	0.000545
59	-6	VIK	R	0.0008495	0.000579	0.000606	0.000796	0.0005755	0.000748	0.000839	0.000836	0.000608	0.000682	0.000934	0.00068	0.0005875	0.000677	0.000641	0.0007325	0.000643	0.0007625	0.000542	0.000756	0.000549	0.0005075	0.0006	0.000773	0.0006685	0.000626	0.0005595	0.0006645	0.000778	0.00058	0.000758	0.000571	0.000598	0.000767	0.000574	0.000847	0.000858	0.000606	0.000678	0.000603	0.000672	0.000636	0.000723	0.000626	0.000741	0.000531
62	-3	VIK	R	0.000876	0.000607	0.000542	0.0007155	0.0005125	0.000741	0.000612	0.0007435	0.000547	0.000606	0.000879	0.000694	0.0005235	0.0006055	0.00062	0.000622	0.000593	0.000742	0.0004725	0.000725	0.0005185	0.0004885	0.0005475	0.000659	0.0006255	0.000569	0.000494	0.000598	0.000645	0.0005485	0.000741	0.000592	0.00054	0.000683	0.000513	0.000641	0.000768	0.000551	0.000609	0.000532	0.000608	0.000613	0.000634	0.000582	0.000703	0.000474
63	-2	VIK	R	0.000875	0.000607	0.0005425	0.000716	0.000513	0.00074	0.000611	0.0007415	0.0005465	0.0006065	0.00088	0.000693	0.0005235	0.000606	0.0006205	0.0006215	0.000593	0.0007415	0.000473	0.000724	0.000518	0.000489	0.0005475	0.000659	0.0006255	0.0005695	0.000494	0.0006	0.0006455	0.000548	0.000739	0.000591	0.000541	0.000684	0.000514	0.00064	0.000768	0.00055	0.00061	0.000531	0.000608	0.000613	0.000634	0.000582	0.000702	0.000475
65	0	VIK	R	0.0008515	0.0006015	0.000587	0.0007615	0.0005585	0.00071	0.0006955	0.0007455	0.00059	0.0006635	0.000946	0.000661	0.0005765	0.0006505	0.000619	0.0006515	0.0006185	0.000729	0.000526	0.000822	0.0005505	0.0005035	0.000589	0.000705	0.0006405	0.000599	0.000535	0.0006415	0.0007195	0.0005575	0.00077	0.000584	0.000585	0.00073	0.000566	0.000747	0.000802	0.000587	0.000672	0.00057	0.000666	0.000608	0.000664	0.000599	0.000725	0.000533
68	3	VIK	R	0.0008605	0.0006105	0.0005565	0.000811	0.0005275	0.000658	0.0005445	0.0005655	0.0005745	0.0006215	0.000988	0.000684	0.0004895	0.000615	0.000588	0.0005985	0.0005915	0.000707	0.0004565	0.000643	0.0005245	0.0004905	0.000555	0.000624	0.0005805	0.0005845	0.0005015	0.000623	0.000648	0.0005245	0.000808	0.000591	0.000545	0.00075	0.000531	0.000554	0.00061	0.000574	0.000619	0.000475	0.000635	0.000583	0.000596	0.000582	0.000673	0.000467
[truncated: 10 more columns]
