# Supplementary material for: Longitudinal measures of monkey brain structure and activity through adolescence predict cognitive maturation
Source: Nat Neurosci. 2025 Oct 27;28(11):2344–55. doi: 10.1038/s41593-025-02076-0 (PMC12586175; doi:10.1038/s41593-025-02076-0)
Supplement: Supplementary file 3 — Source data for Figs. 1–6 and Extended Data Figs. 1 and 3–9. [file 41593_2025_2076_MOESM3_ESM.zip › NN_sourcefile/FigE8.xlsx]

## Sheet: MD_contra_and_bi
age	mature	ID	hemi	MD_amygdala	MD_thalamus	MD_ALIC	MD_anterior_cingulum	MD_ACR	MD_body_cc	MD_cerebellar_peduncle	MD_CST	MD_dorsal_PCR	MD_external_capsule	MD_fornix	MD_genu	MD_ICP	MD_IFG	MD_MLF	MD_midbrain	MD_MTG	MD_perihippocampal_cingulum	MD_PLIC	MD_PCT	MD_PCR	MD_SFOF	MD_SLF	MD_splenium	MD_SCP	MD_superior_cingulum	MD_SCR	MD_STG	MD_uncinate_fasciculus	MD_PTR	MD_amygdala_contra	MD_thalamus_contra	MD_ALIC_contra	MD_anterior_cingulum_contra	MD_ACR_contra	MD_cerebellar_peduncle_contra	MD_CST_contra	MD_dorsal_PCR_contra	MD_external_capsule_contra	MD_ICP_contra	MD_IFG_contra	MD_MLF_contra	MD_midbrain_contra	MD_MTG_contra	MD_perihippocampal_cingulum_contra	MD_PLIC_contra
37	-22	OLI	R	0.001032	0.000761	0.0007625	0.0009475	0.0007325	0.001071	0.001226	0.0014455	0.0007915	0.000834	0.001198	0.000915	0.0007335	0.000809	0.0008155	0.0010065	0.000765	0.0009155	0.000744	0.001579	0.00076	0.000688	0.0007775	0.001299	0.000887	0.000791	0.000712	0.0008605	0.001047	0.00081	0.000991	0.00076	0.000769	0.000982	0.000757	0.001284	0.00147	0.000796	0.000853	0.000742	0.000855	0.000834	0.001018	0.00076	0.000927	0.000754
41	-18	OLI	R	0.0004145	0.000836	0.0008825	0.000886	0.0009845	0.001022	0.0012885	0.001246	0.0008115	0.001095	0.001018	0.000864	0.00081	0.001129	0.00107	0.0014565	0.000762	0.0009725	0.000772	0.000888	0.000779	0.0007345	0.000818	0.001314	0.000989	0.0008305	0.0007395	0.001026	0.0015265	0.0008015	0.000378	0.000838	0.000906	0.000995	0.00102	0.00128	0.00121	0.000822	0.001159	0.000857	0.001234	0.001061	0.001452	0.000753	0.000982	0.000775
44	-15	OLI	R	0.001011	0.0007525	0.0007615	0.0008265	0.0007515	0.001004	0.0011755	0.001225	0.0007715	0.000826	0.001111	0.00091	0.000767	0.0008315	0.0008615	0.0009725	0.0007385	0.000901	0.0007395	0.001111	0.000753	0.000692	0.000755	0.001214	0.0008695	0.000764	0.0007055	0.0008885	0.001101	0.0008105	0.000894	0.000744	0.000756	0.000877	0.000765	0.00119	0.001243	0.000785	0.000825	0.00077	0.000812	0.000859	0.000968	0.000727	0.000854	0.00074
47	-12	OLI	R	0.000755	0.0007615	0.000771	0.000862	0.000773	0.000969	0.001182	0.001361	0.0007645	0.000863	0.001045	0.000875	0.000788	0.000813	0.0008395	0.001154	0.0007225	0.0008845	0.0007465	0.001487	0.0007365	0.0006815	0.000759	0.001219	0.000901	0.000761	0.000699	0.000881	0.0009295	0.000754	0.000689	0.000762	0.000762	0.000809	0.000799	0.001189	0.001272	0.000774	0.000885	0.000796	0.000829	0.000847	0.001119	0.000705	0.000869	0.000756
50	-9	OLI	R	0.0008375	0.001239	0.0007845	0.0021165	0.0008325	0.000806	0.000854	0.000867	0.0008325	0.000725	0.00084	0.00119	0.000799	0.000527	0.000806	0.00102	0.0010165	0.0007965	0.0010535	0.000887	0.0008625	0.0008685	0.000816	0.001072	0.00089	0.000889	0.000808	0.000547	0.0005	0.000848	0.00074	0.001725	0.000566	0.002199	0.000823	0.000983	0.000912	0.000853	0.000642	0.000743	0.000179	0.00085	0.001295	0.001258	0.000731	0.00117
53	-6	OLI	R	0.001084	0.0007315	0.000748	0.000953	0.0007485	0.000991	0.0010955	0.001547	0.000785	0.00086	0.001327	0.000814	0.000758	0.000774	0.000782	0.0008695	0.0007395	0.000968	0.0007345	0.002174	0.000743	0.0006745	0.00079	0.001221	0.0008525	0.000773	0.000715	0.0009785	0.000962	0.0007815	0.001034	0.00073	0.000765	0.001022	0.00077	0.001181	0.001573	0.000781	0.000898	0.000777	0.000771	0.000763	0.000889	0.000716	0.000952	0.000743
56	-3	OLI	R	0.001217	0.0007825	0.000753	0.000992	0.000738	0.000938	0.0008735	0.001072	0.0007885	0.0007995	0.001395	0.000923	0.000769	0.000783	0.0008955	0.000816	0.0007775	0.0009735	0.0007575	0.001409	0.0007585	0.000728	0.000772	0.001042	0.00086	0.0008225	0.0007365	0.000852	0.0008575	0.0008095	0.001197	0.000788	0.000754	0.001044	0.000743	0.000899	0.001103	0.00079	0.000803	0.000788	0.000801	0.000903	0.000826	0.000769	0.00096	0.000762
59	0	OLI	R	0.0011915	0.0007815	0.0007575	0.0009345	0.000752	0.001005	0.0008735	0.00109	0.0007715	0.000808	0.001396	0.000981	0.0007575	0.0007855	0.000848	0.0008035	0.0007735	0.0009385	0.0007505	0.001493	0.000764	0.0007315	0.000778	0.001088	0.0008305	0.000809	0.0007415	0.0008565	0.0008875	0.000813	0.001191	0.000779	0.00076	0.000939	0.000754	0.000897	0.001119	0.000779	0.00081	0.000768	0.00079	0.000869	0.000801	0.000777	0.000947	0.000752
62	3	OLI	R	0.001088	0.00079	0.0007515	0.000905	0.0007505	0.000922	0.0008495	0.001019	0.0007905	0.0008075	0.00148	0.000907	0.000778	0.000786	0.0009	0.000812	0.000764	0.0009355	0.000759	0.001374	0.000769	0.0007305	0.000794	0.00106	0.0008565	0.00081	0.000757	0.000855	0.000877	0.000795	0.001067	0.00079	0.000761	0.000922	0.000755	0.000866	0.001046	0.000794	0.00081	0.000782	0.000782	0.000933	0.000804	0.000773	0.000919	0.00077
63	4	OLI	R	0.001154	0.0007965	0.0007535	0.0008755	0.0007535	0.000939	0.000855	0.0009755	0.000795	0.0008035	0.001429	0.000962	0.000767	0.000788	0.0009345	0.000815	0.000764	0.000923	0.0007575	0.001184	0.0007735	0.0007335	0.0007855	0.001044	0.000847	0.000818	0.0007505	0.000858	0.000873	0.0008145	0.001137	0.000798	0.000766	0.000945	0.000758	0.00086	0.000994	0.000796	0.000802	0.000786	0.000794	0.000961	0.000805	0.000767	0.000921	0.000765
65	6	OLI	R	0.0012365	0.0007585	0.0007465	0.000965	0.0007395	0.000905	0.0008725	0.001055	0.00078	0.0008045	0.001524	0.000952	0.0007045	0.0007715	0.000818	0.0007805	0.0007445	0.0008985	0.0007425	0.001319	0.0007495	0.0007005	0.000777	0.001016	0.0008345	0.0008035	0.000741	0.000863	0.0008485	0.000767	0.001212	0.000757	0.000748	0.000945	0.000743	0.000901	0.001084	0.00078	0.00081	0.000686	0.000782	0.000835	0.000784	0.000744	0.00088	0.000752
68	9	OLI	R	0.0013215	0.0007675	0.0007305	0.0009215	0.0007335	0.000896	0.000892	0.001122	0.000763	0.0007915	0.0015	0.000953	0.0007035	0.0007695	0.0008395	0.000759	0.000744	0.0008895	0.0007445	0.001356	0.0007465	0.0007005	0.00077	0.001033	0.0008375	0.000799	0.0007395	0.0008385	0.000838	0.000766	0.001325	0.000772	0.000738	0.000919	0.000735	0.000939	0.001172	0.000769	0.000792	0.000706	0.000767	0.00083	0.000773	0.000733	0.000875	0.000753
34	-41	PIC	L	0.000793	0.000771	0.0008115	0.000896	0.000831	0.001088	0.001137	0.00117	0.0007915	0.000986	0.001159	0.00085	0.000849	0.0009255	0.0010455	0.001285	0.000748	0.000932	0.000759	0.000821	0.000766	0.000721	0.000778	0.001311	0.00093	0.0008175	0.0007435	0.000822	0.0013515	0.000802	0.000861	0.000774	0.000816	0.000897	0.000813	0.001108	0.001268	0.000803	0.000963	0.000863	0.00092	0.001015	0.001297	0.000739	0.000932	0.000758
38	-37	PIC	L	0.000865	0.0007585	0.0007735	0.0008575	0.000802	0.001029	0.0010845	0.0012705	0.00078	0.0008605	0.001097	0.000895	0.0007195	0.0008765	0.0007775	0.0009315	0.000746	0.000893	0.000752	0.001524	0.0007525	0.000716	0.00077	0.001229	0.000834	0.0008045	0.0007295	0.000827	0.001233	0.0007895	0.000892	0.000764	0.000775	0.000875	0.000787	0.001059	0.001266	0.000786	0.000852	0.000703	0.000872	0.000778	0.000936	0.000746	0.000903	0.000748
41	-34	PIC	L	0.000633	0.000764	0.0007905	0.0008715	0.000947	0.001016	0.0011005	0.0012005	0.000763	0.000965	0.001011	0.000882	0.0007305	0.0009475	0.000803	0.001037	0.0007555	0.000844	0.0007555	0.001294	0.0007525	0.000728	0.0007725	0.001217	0.0008275	0.000845	0.0007395	0.000817	0.0013615	0.0007845	0.000639	0.000767	0.000779	0.000863	0.000892	0.001089	0.001192	0.000766	0.000981	0.000725	0.000984	0.0008	0.001049	0.000772	0.000881	0.000755
44	-31	PIC	L	0.0007285	0.0007435	0.000754	0.0007975	0.000832	0.000962	0.0010745	0.0013415	0.0007515	0.000876	0.001039	0.000853	0.0007375	0.000887	0.000795	0.000954	0.000732	0.000875	0.0007405	0.001597	0.0007375	0.0007	0.000756	0.001137	0.00082	0.000792	0.0007035	0.0008205	0.001206	0.000758	0.000727	0.000744	0.000754	0.000792	0.000799	0.001049	0.001406	0.00076	0.000847	0.000742	0.000838	0.000797	0.000951	0.000733	0.000884	0.000741
47	-28	PIC	L	0.0006185	0.0007535	0.0007615	0.0007545	0.000914	0.001001	0.00109	0.0010645	0.0007535	0.0009445	0.001017	0.000856	0.000783	0.0008565	0.000889	0.001151	0.000679	0.0008575	0.0007405	0.001306	0.0007305	0.000701	0.000762	0.001175	0.0008265	0.000796	0.000728	0.00082	0.0012705	0.000737	0.00068	0.000762	0.000787	0.000759	0.000881	0.001084	0.001005	0.000763	0.00095	0.000788	0.000849	0.000889	0.001163	0.000688	0.000862	0.000743
50	-25	PIC	L	0.0008095	0.000741	0.000741	0.000771	0.000788	0.000972	0.001031	0.001104	0.000743	0.0008235	0.001014	0.000854	0.000693	0.00083	0.00076	0.000854	0.000715	0.0008185	0.0007345	0.001318	0.000718	0.0006885	0.000736	0.001062	0.000788	0.0007665	0.0007045	0.000759	0.0011295	0.0007405	0.000832	0.000745	0.000741	0.000783	0.00077	0.000994	0.001082	0.000751	0.000809	0.000706	0.000845	0.000763	0.000844	0.000709	0.000827	0.000736
53	-22	PIC	L	0.000922	0.0007345	0.000752	0.000838	0.0007775	0.001043	0.0009675	0.0014305	0.000742	0.000845	0.00124	0.000842	0.0007485	0.0008565	0.000814	0.000836	0.00073	0.000965	0.0007415	0.001435	0.000737	0.0007055	0.0007495	0.001174	0.0008095	0.00079	0.000719	0.000795	0.0011675	0.000779	0.00097	0.000732	0.000761	0.000913	0.000772	0.000995	0.001482	0.000747	0.000851	0.000762	0.000892	0.000837	0.000856	0.00074	0.001037	0.000744
56	-19	PIC	L	0.0008775	0.00076	0.0007915	0.0008545	0.000811	0.001072	0.0010085	0.0013415	0.0007895	0.0009075	0.001324	0.000845	0.0007625	0.000903	0.000863	0.000867	0.0007435	0.0009985	0.0007625	0.001378	0.0007665	0.000729	0.0007715	0.001259	0.000858	0.000843	0.000742	0.0008425	0.00113	0.0008075	0.000748	0.000759	0.000786	0.000875	0.000786	0.000956	0.001298	0.000805	0.000882	0.000768	0.000862	0.00084	0.000862	0.000737	0.000995	0.000764
60	-15	PIC	L	0.0007435	0.0007415	0.0007845	0.0008155	0.0008285	0.001157	0.0010515	0.001262	0.0007705	0.000897	0.001203	0.000878	0.0008025	0.000876	0.0008905	0.000904	0.000749	0.0008795	0.0007585	0.001019	0.0007595	0.000734	0.000774	0.001274	0.000829	0.0007945	0.0007425	0.0008125	0.0011415	0.000777	0.000825	0.000737	0.000791	0.000794	0.000839	0.001041	0.001258	0.000777	0.000903	0.000815	0.000853	0.00088	0.000916	0.000734	0.000881	0.00076
62	-13	PIC	L	0.000767	0.0007795	0.00079	0.0008315	0.0009205	0.001074	0.001114	0.0011165	0.000785	0.000991	0.001122	0.000853	0.0008385	0.0009445	0.0010875	0.0011295	0.0007285	0.0009445	0.000757	0.000445	0.000767	0.000733	0.0007965	0.001273	0.0009295	0.000833	0.0007365	0.0009285	0.001133	0.0007665	0.000787	0.00077	0.000796	0.000884	0.000904	0.001138	0.001134	0.000802	0.001017	0.000835	0.00096	0.001104	0.001175	0.000754	0.000971	0.00076
63	-12	PIC	L	0.0012035	0.000763	0.00077	0.000869	0.00078	0.001121	0.000905	0.001039	0.000792	0.00081	0.001259	0.000964	0.0007405	0.0008205	0.000775	0.000792	0.0007665	0.000903	0.000771	0.001346	0.0007665	0.0007295	0.0007765	0.001114	0.0008155	0.0008155	0.000756	0.0007945	0.0009495	0.000819	0.001234	0.000766	0.000766	0.000852	0.000782	0.000903	0.001015	0.000797	0.000807	0.000743	0.000819	0.000773	0.000784	0.000768	0.000915	0.000767
37	-19	QUA	R	0.00095	0.000765	0.000771	0.000959	0.0007865	0.001104	0.001239	0.001172	0.000775	0.000842	0.001108	0.000896	0.0007565	0.000841	0.0008035	0.001035	0.00077	0.0009825	0.0007625	0.000787	0.0007865	0.000702	0.000779	0.001394	0.000855	0.0008035	0.000737	0.0007745	0.001093	0.000818	0.000933	0.000769	0.000774	0.000894	0.000804	0.00123	0.0011	0.000776	0.000868	0.000767	0.000852	0.000821	0.00103	0.00079	0.000986	0.000769
41	-15	QUA	R	0.0010235	0.000741	0.0007165	0.000854	0.0007415	0.000972	0.001136	0.0010025	0.0007255	0.000774	0.000989	0.000839	0.0007415	0.000801	0.0007595	0.000891	0.000685	0.000873	0.000721	0.000922	0.0007335	0.0006685	0.000729	0.001289	0.0008295	0.000743	0.000688	0.0007225	0.0009765	0.0007645	0.000935	0.000741	0.000718	0.000906	0.000745	0.001145	0.001035	0.000727	0.000781	0.000714	0.000812	0.000767	0.000916	0.000706	0.000857	0.000723
44	-12	QUA	R	0.001016	0.000742	0.000717	0.000852	0.0007435	0.000973	0.001141	0.001	0.000725	0.0007745	0.000989	0.00084	0.0007435	0.0008015	0.0007595	0.000895	0.000688	0.0008745	0.000721	0.000912	0.0007335	0.0006685	0.000729	0.001291	0.0008315	0.000743	0.000688	0.0007205	0.000973	0.0007635	0.000925	0.000742	0.000718	0.000905	0.000747	0.001151	0.001032	0.000727	0.000781	0.000714	0.000812	0.000767	0.000921	0.000709	0.000857	0.000723
47	-9	QUA	R	0.0007155	0.000796	0.000759	0.0008915	0.0008915	0.000955	0.0013535	0.0010745	0.000757	0.0008635	0.000968	0.000845	0.0008055	0.0009125	0.000939	0.001558	0.000684	0.000851	0.0007475	0.000498	0.000746	0.0007065	0.000761	0.001329	0.000887	0.00078	0.000732	0.000796	0.00087	0.000764	0.000728	0.000799	0.000766	0.000873	0.000897	0.001305	0.00097	0.000768	0.000885	0.000828	0.000912	0.00094	0.001515	0.000675	0.00077	0.000752
50	-6	QUA	R	0.0011505	0.000725	0.00073	0.000897	0.0007455	0.00098	0.000995	0.001179	0.000732	0.000772	0.001049	0.000871	0.0007385	0.0007845	0.000754	0.0008085	0.0007205	0.000936	0.000726	0.00113	0.0007385	0.0006945	0.0007305	0.001283	0.000825	0.0007635	0.0007155	0.000695	0.000902	0.0007605	0.001132	0.000731	0.00073	0.000913	0.000739	0.000997	0.001169	0.000736	0.000777	0.00074	0.000779	0.000755	0.0008	0.000718	0.000886	0.00073
53	-3	QUA	R	0.001385	0.00074	0.0007165	0.0009435	0.0007015	0.000972	0.000853	0.0010225	0.000737	0.0007535	0.001074	0.000836	0.000709	0.0007675	0.0007675	0.0007415	0.0007375	0.000987	0.000727	0.001348	0.000744	0.0006905	0.0007435	0.001075	0.000826	0.000759	0.0006975	0.0007615	0.0008195	0.0007935	0.001316	0.000743	0.000721	0.000837	0.000705	0.00089	0.001047	0.000752	0.000756	0.000712	0.000797	0.000765	0.000737	0.000762	0.00098	0.000733
56	0	QUA	R	0.001459	0.0007525	0.000748	0.0009795	0.000744	0.001098	0.0008645	0.0009785	0.0007735	0.000781	0.001176	0.000967	0.0007225	0.000813	0.000795	0.0007415	0.0007855	0.001008	0.000753	0.001188	0.000773	0.000717	0.0007805	0.001106	0.0008425	0.000802	0.0007295	0.0008005	0.00085	0.0008215	0.001382	0.000761	0.000745	0.000855	0.000743	0.00089	0.001005	0.000787	0.000786	0.000722	0.000848	0.000784	0.000748	0.00082	0.000975	0.000757
37	-28	ROS	L	0.0007505	0.0008195	0.0007825	0.000859	0.0007875	0.001043	0.001395	0.0010965	0.000784	0.0008625	0.001075	0.000967	0.0007555	0.0008465	0.000783	0.001337	0.000748	0.000861	0.0007535	0.001034	0.000776	0.0007225	0.000769	0.001373	0.000869	0.0008705	0.000727	0.000786	0.0010785	0.000778	0.000812	0.000788	0.000785	0.000909	0.000764	0.001324	0.001016	0.000796	0.00085	0.000776	0.000826	0.000786	0.001313	0.000783	0.000844	0.000747
41	-24	ROS	L	0.0006165	0.0007835	0.00077	0.0008275	0.0008395	0.001001	0.0011865	0.000959	0.0007585	0.0008815	0.000994	0.000895	0.000738	0.0009055	0.0008175	0.0012605	0.000749	0.0008605	0.0007535	0.000657	0.00076	0.0007225	0.0007515	0.001312	0.0008385	0.0008305	0.000719	0.000785	0.001208	0.000774	0.000657	0.000793	0.000758	0.00082	0.000829	0.001186	0.000965	0.000764	0.000871	0.000729	0.000861	0.000821	0.001273	0.000746	0.000851	0.000752
44	-21	ROS	L	0.0007685	0.000722	0.0007035	0.0007035	0.00073	0.000888	0.0011715	0.0010065	0.0006975	0.0007855	0.000951	0.000808	0.000689	0.000767	0.000763	0.0010665	0.000685	0.000819	0.0006945	0.000869	0.0006875	0.000651	0.0006965	0.001192	0.0007985	0.0007285	0.000655	0.00075	0.0010415	0.0007155	0.000852	0.000724	0.000703	0.000743	0.000727	0.001134	0.001047	0.000703	0.000786	0.000702	0.000771	0.000772	0.001046	0.00071	0.000829	0.000697
47	-18	ROS	L	0.000549	0.0007475	0.000733	0.0008275	0.000846	0.000933	0.0012115	0.000956	0.0007405	0.000859	0.000999	0.000866	0.00074	0.0009335	0.000777	0.001351	0.000736	0.000874	0.000728	0.00077	0.0007225	0.000695	0.000745	0.001263	0.0008235	0.000756	0.000695	0.0008385	0.0010375	0.000729	0.000603	0.00075	0.000755	0.000806	0.000837	0.001232	0.000977	0.000752	0.000871	0.000737	0.000893	0.000769	0.001352	0.00074	0.000867	0.000733
50	-15	ROS	L	0.0006975	0.0007405	0.000733	0.000828	0.000774	0.000959	0.001126	0.001084	0.000729	0.000825	0.001067	0.000863	0.0007555	0.0008255	0.0007815	0.0011075	0.0007355	0.000871	0.0007265	0.000825	0.0007185	0.000691	0.0007425	0.001257	0.000827	0.000756	0.000703	0.000825	0.0008915	0.000734	0.000649	0.000743	0.000721	0.000881	0.000752	0.001139	0.001172	0.000737	0.000819	0.000765	0.000831	0.000778	0.001129	0.000741	0.000879	0.000732
53	-12	ROS	L	0.000843	0.0007525	0.0007535	0.00083	0.0007665	0.000963	0.001086	0.0010885	0.0007665	0.0008325	0.00107	0.000852	0.0007085	0.0008475	0.0007625	0.000942	0.000739	0.0008825	0.000742	0.001	0.000724	0.0007065	0.0007515	0.001122	0.0008025	0.0007565	0.000707	0.000836	0.000917	0.000747	0.000963	0.000755	0.000752	0.00082	0.000745	0.001069	0.001042	0.000775	0.000828	0.000697	0.000808	0.000763	0.000926	0.000735	0.000875	0.000741
56	-9	ROS	L	0.000891	0.000722	0.000731	0.000812	0.000723	0.000938	0.001118	0.001023	0.0007335	0.0007855	0.001096	0.000848	0.000714	0.000756	0.0007385	0.0008965	0.0007115	0.0007925	0.0007225	0.000962	0.000706	0.000687	0.000721	0.001106	0.000794	0.0007375	0.0006955	0.000755	0.0008895	0.0007245	0.000921	0.00072	0.00074	0.000883	0.000713	0.001082	0.001029	0.00074	0.000779	0.000714	0.000755	0.000743	0.000899	0.000721	0.000854	0.000719
59	-6	ROS	L	0.0009375	0.000754	0.0007725	0.0008715	0.0007505	0.000992	0.0011125	0.001099	0.0007645	0.0008235	0.001139	0.000903	0.0007725	0.000789	0.000787	0.0008985	0.000752	0.000894	0.000755	0.000931	0.000737	0.000722	0.0007515	0.001096	0.0008555	0.0007795	0.0007225	0.0007955	0.0008705	0.000773	0.000975	0.000753	0.000773	0.000815	0.000751	0.001125	0.001043	0.000765	0.000832	0.000773	0.000795	0.000785	0.000887	0.000763	0.000904	0.000757
62	-3	ROS	L	0.0010825	0.000736	0.0007185	0.0007995	0.0007	0.000989	0.0008835	0.0009995	0.000706	0.000762	0.001075	0.000941	0.0007115	0.000734	0.0007665	0.000772	0.000706	0.00086	0.000717	0.000962	0.0007025	0.0006885	0.000701	0.000962	0.0008295	0.000727	0.0006805	0.00071	0.000785	0.000749	0.00123	0.000742	0.00072	0.000823	0.000697	0.000858	0.000978	0.000706	0.000758	0.000705	0.000729	0.000764	0.000761	0.000709	0.000892	0.000717
63	-2	ROS	L	0.0010835	0.000736	0.000719	0.000799	0.0007	0.000988	0.000883	0.000997	0.000706	0.000762	0.001076	0.000941	0.00071	0.000734	0.0007665	0.000772	0.0007055	0.0008585	0.0007165	0.000957	0.0007025	0.0006885	0.0007005	0.000962	0.000829	0.0007265	0.0006805	0.00071	0.0007845	0.0007485	0.001232	0.000742	0.000721	0.000823	0.000697	0.000858	0.000975	0.000706	0.000758	0.000704	0.000729	0.000764	0.000761	0.000709	0.00089	0.000717
65	0	ROS	L	0.0010185	0.0007605	0.0007575	0.0008405	0.000736	0.00096	0.000956	0.000986	0.0007535	0.0008085	0.001149	0.000907	0.0007615	0.000776	0.000772	0.000808	0.0007315	0.000859	0.000752	0.001051	0.0007355	0.0007095	0.0007445	0.00101	0.0008385	0.000759	0.000716	0.000769	0.0008265	0.000751	0.001106	0.000754	0.00076	0.000865	0.000732	0.000916	0.00094	0.000754	0.000808	0.000764	0.000769	0.000771	0.000788	0.000747	0.000867	0.000753
68	3	ROS	L	0.000993	0.000743	0.0007295	0.000894	0.000721	0.000913	0.0007955	0.000783	0.000741	0.000772	0.001196	0.000933	0.0006655	0.000749	0.000718	0.0007275	0.000689	0.0008215	0.0007045	0.000795	0.000714	0.0006795	0.000722	0.000907	0.000777	0.000739	0.000694	0.0007375	0.0007965	0.0007185	0.001045	0.000757	0.000739	0.000938	0.000723	0.000782	0.000729	0.000744	0.000774	0.000678	0.000745	0.000725	0.000721	0.000701	0.000847	0.000701
32	-22	SON	R	0.001108	0.0007375	0.000757	0.0008765	0.0007725	0.001212	0.001107	0.001235	0.0007755	0.00082	0.001217	0.000979	0.0007165	0.000864	0.0007975	0.000871	0.000752	0.000954	0.000744	0.001279	0.000752	0.000699	0.0007605	0.001534	0.0008505	0.0008495	0.0007195	0.0008225	0.0010435	0.0007705	0.001009	0.000742	0.00075	0.000824	0.000782	0.001138	0.001228	0.000782	0.000824	0.000717	0.000845	0.00081	0.000874	0.000755	0.000964	0.000745
36	-18	SON	R	0.0007305	0.000779	0.0007845	0.000886	0.000877	0.001084	0.00119	0.001224	0.000766	0.0009585	0.001021	0.000851	0.000801	0.0010195	0.0010045	0.0011925	0.00078	0.001027	0.0007475	0.000485	0.000764	0.00073	0.000778	0.001483	0.0009355	0.000873	0.0007365	0.0008585	0.001229	0.000788	0.000661	0.000788	0.000793	0.000953	0.000874	0.001198	0.001228	0.00077	0.000961	0.000829	0.001097	0.000999	0.00117	0.000789	0.001074	0.000741
39	-15	SON	R	0.0008665	0.000726	0.0007435	0.0008795	0.0007735	0.00116	0.001103	0.00146	0.00073	0.000821	0.001199	0.000861	0.000791	0.0008495	0.0009015	0.0009495	0.000738	0.000983	0.000722	0.001252	0.000743	0.000697	0.000742	0.0015	0.000879	0.000787	0.000707	0.00077	0.000763	0.000772	0.000885	0.000733	0.000744	0.000928	0.000785	0.001111	0.001423	0.000738	0.000808	0.000821	0.000903	0.000905	0.00094	0.000735	0.001001	0.000722
42	-12	SON	R	0.000442	0.0011	0.000676	0.000784	0.000969	0.000967	0.000833	0.000228	0.000761	0.000843	0.000891	0.000828	0.0009235	0.0011	0.0012165	0.0012045	0.000584	0.0008765	0.000812	0	0.000749	0.000717	0.0007745	0.001193	0.000997	0.0008705	0.00073	0.0007615	0.001336	0.000782	0.000265	0.00122	0.000655	0.000799	0.000983	0.000729	6.5e-05	0.00075	0.000849	0.001002	0.001161	0.001186	0.001083	0.000558	0.000883	0.000827
45	-9	SON	R	0.0012165	0.0007475	0.0007515	0.0008855	0.000753	0.001072	0.000934	0.001262	0.0007445	0.0008075	0.001209	0.000996	0.000761	0.000798	0.000786	0.000805	0.000771	0.0009455	0.000749	0.001715	0.0007415	0.0006915	0.000752	0.001222	0.000842	0.0007755	0.0007265	0.0007535	0.0008445	0.0007645	0.001141	0.000745	0.000749	0.000902	0.000748	0.00095	0.001263	0.000745	0.000801	0.000758	0.000794	0.00079	0.00082	0.000768	0.000962	0.000748
48	-6	SON	R	0.001306	0.000731	0.0007235	0.0008465	0.0007295	0.001046	0.0008535	0.0011105	0.0007315	0.000778	0.00137	0.000988	0.0007245	0.0007635	0.0007775	0.000746	0.0007675	0.0009575	0.000727	0.001773	0.0007265	0.000691	0.000725	0.001074	0.000816	0.000743	0.0007065	0.0007345	0.000809	0.0007605	0.001264	0.000722	0.000721	0.000883	0.000721	0.000864	0.001121	0.000731	0.000771	0.000725	0.000756	0.000799	0.00075	0.000777	0.001016	0.000724
51	-3	SON	R	0.001248	0.0007545	0.000786	0.000942	0.000793	0.001181	0.001006	0.00156	0.0007875	0.000847	0.001359	0.000952	0.0008075	0.0008265	0.0008595	0.0008225	0.0008035	0.00105	0.0007765	0.002132	0.00077	0.00073	0.000774	0.001324	0.000877	0.0008065	0.000751	0.000791	0.000934	0.000816	0.001236	0.000748	0.000786	0.001045	0.000781	0.001012	0.001574	0.000791	0.000843	0.000808	0.000805	0.000869	0.000825	0.000818	0.00114	0.000777
54	0	SON	R	0.001207	0.000759	0.000773	0.000907	0.0007895	0.001105	0.0009415	0.0013695	0.000779	0.0008375	0.001294	0.000944	0.0007605	0.0008175	0.0008205	0.000808	0.000772	0.0009815	0.000779	0.002052	0.000766	0.000737	0.00078	0.001218	0.0008215	0.0007975	0.0007565	0.0008	0.000959	0.000779	0.001201	0.000744	0.000769	0.000946	0.000785	0.000926	0.001361	0.00078	0.000829	0.000776	0.00082	0.000814	0.000795	0.00078	0.00104	0.000781
57	3	SON	R	0.0013275	0.000752	0.000775	0.0009025	0.0007705	0.001225	0.0008095	0.0009525	0.0007705	0.0008165	0.001421	0.001018	0.000745	0.000836	0.0008055	0.0007635	0.000812	0.0010685	0.000747	0.001662	0.000757	0.0007305	0.0007655	0.001259	0.000822	0.000803	0.00075	0.0008205	0.000863	0.0007875	0.001247	0.000761	0.000766	0.000795	0.000772	0.000813	0.000903	0.000768	0.000811	0.000762	0.000825	0.000803	0.000763	0.000804	0.001016	0.000753
60	6	SON	R	0.0013765	0.0007445	0.000755	0.0008835	0.0007525	0.00115	0.000813	0.000951	0.000746	0.0007965	0.001479	0.000993	0.0007535	0.0007895	0.000791	0.00075	0.0007705	0.0010005	0.000749	0.001619	0.000738	0.000704	0.000744	0.001204	0.0008105	0.0007665	0.000712	0.0007725	0.000832	0.000778	0.001317	0.000736	0.000751	0.000852	0.000749	0.000827	0.000921	0.000744	0.00079	0.000717	0.000784	0.000781	0.000771	0.00076	0.000996	0.00075
63	9	SON	R	0.0014155	0.0007615	0.0007625	0.000897	0.0007645	0.001193	0.0009105	0.001126	0.0007675	0.0008165	0.001443	0.001058	0.0007485	0.0008065	0.0008195	0.0007795	0.0007835	0.0009785	0.000768	0.001821	0.0007605	0.00072	0.0007605	0.001155	0.0008455	0.000804	0.0007505	0.0007725	0.000856	0.0007995	0.001334	0.000754	0.000756	0.000854	0.000757	0.000944	0.001076	0.000771	0.000814	0.000727	0.000813	0.00084	0.000794	0.000785	0.000986	0.000768
30	-19	TRI	L	0.001112	0.000739	0.0007675	0.0009865	0.0007425	0.001069	0.001178	0.001551	0.0007385	0.0008435	0.001042	0.000866	0.000752	0.000801	0.0009715	0.0010585	0.0008055	0.001083	0.000735	0.001054	0.000733	0.0006975	0.00078	0.001375	0.0008875	0.0008065	0.00071	0.000767	0.000881	0.0007715	0.00119	0.000741	0.000776	0.001037	0.000744	0.00121	0.001635	0.000727	0.000846	0.000741	0.00081	0.000991	0.001075	0.000809	0.001113	0.000735
34	-15	TRI	L	0.0008205	0.000771	0.0007665	0.000865	0.0008285	0.000983	0.0013035	0.0013345	0.0007855	0.0008955	0.000954	0.000868	0.0007595	0.000852	0.0007935	0.0011825	0.000768	0.0008845	0.000751	0.000863	0.0007475	0.0007105	0.000788	0.001254	0.0008445	0.000804	0.0007235	0.000801	0.0009675	0.0007755	0.000867	0.000766	0.000768	0.000815	0.000826	0.001321	0.001345	0.000792	0.000904	0.000768	0.000838	0.000785	0.001186	0.000776	0.000895	0.000748
37	-12	TRI	L	0.0005975	0.001387	0.001076	0.0007825	0.001515	0.000836	0.000928	0.0003075	0.0008165	0.001238	0.000843	0.001178	0.001144	0.001512	0.001553	0.001412	0.0007605	0.000966	0.000927	0	0.0007865	0.000756	0.000822	0.000958	0.0011545	0.0011055	0.0007405	0.000803	0.0021635	0.0007895	0.000812	0.001433	0.001114	0.000742	0.001518	0.000928	0.000321	0.000835	0.001083	0.001178	0.001361	0.00158	0.001396	0.000692	0.000964	0.000919
40	-9	TRI	L	0.000946	0.0007265	0.000714	0.0008315	0.000711	0.000955	0.0010515	0.0013575	0.0007255	0.000784	0.001052	0.00082	0.0007395	0.0007595	0.0007755	0.0008945	0.0007295	0.0008605	0.0007185	0.001268	0.000704	0.0006615	0.000732	0.001187	0.0008355	0.0007375	0.000686	0.0007365	0.0009	0.0007395	0.000968	0.000727	0.000714	0.00084	0.000707	0.001035	0.001396	0.000727	0.000774	0.000734	0.000754	0.000784	0.000887	0.000736	0.00087	0.000716
43	-6	TRI	L	0.001039	0.000739	0.0007495	0.0009785	0.000766	0.000982	0.0010375	0.0015125	0.000752	0.000826	0.001194	0.000853	0.0007815	0.0008155	0.000978	0.0008795	0.000803	0.0010655	0.0007355	0.001052	0.0007345	0.000698	0.000766	0.001323	0.000901	0.0008285	0.000717	0.0008355	0.0008685	0.000762	0.001074	0.000742	0.000757	0.001167	0.00074	0.001051	0.001557	0.000756	0.000818	0.000806	0.000798	0.000981	0.000879	0.000842	0.001108	0.000734
46	-3	TRI	L	0.0009805	0.000759	0.0007865	0.0008875	0.000763	0.001015	0.0011215	0.001169	0.0007715	0.00087	0.001017	0.000834	0.000802	0.0008195	0.0013045	0.0010785	0.0007815	0.001045	0.000741	0.000523	0.0007595	0.0007095	0.000773	0.001253	0.001091	0.00082	0.0007285	0.0007645	0.000867	0.000785	0.000992	0.000753	0.000792	0.000944	0.00077	0.001108	0.001239	0.000776	0.000889	0.000768	0.000832	0.001201	0.00106	0.000832	0.00104	0.000745
49	0	TRI	L	0.001095	0.000716	0.0007345	0.000823	0.000733	0.001011	0.001029	0.0012665	0.000743	0.0008105	0.001083	0.000848	0.000727	0.0007805	0.0007755	0.0008345	0.000747	0.000893	0.0007265	0.001127	0.000715	0.0006785	0.000756	0.001205	0.0007845	0.00076	0.000703	0.0007675	0.000995	0.000738	0.001151	0.000713	0.000733	0.000804	0.00073	0.001026	0.001324	0.00074	0.000804	0.000752	0.000784	0.000782	0.000836	0.000752	0.000916	0.000728
52	3	TRI	L	0.0009995	0.0007575	0.0007525	0.0009045	0.000764	0.000877	0.000713	0.0005775	0.000834	0.000809	0.001491	0.000857	0.0008695	0.0008165	0.0008425	0.0007925	0.0007925	0.000936	0.0007425	0.000728	0.0007835	0.0007175	0.0007795	0.000943	0.0008965	0.0008505	0.0007525	0.0008865	0.0010055	0.000768	0.000905	0.0008	0.000745	0.000924	0.000745	0.000721	0.000552	0.000897	0.000786	0.000848	0.000794	0.000821	0.00082	0.000842	0.000886	0.000735
55	6	TRI	L	0.0011605	0.0007485	0.0007465	0.0008795	0.0007425	0.001077	0.000913	0.001334	0.000762	0.0008105	0.001198	0.000877	0.0007295	0.00079	0.000775	0.0007985	0.000768	0.0010095	0.000741	0.001737	0.00074	0.0006975	0.000761	0.001179	0.0007995	0.0007915	0.000727	0.0007625	0.0009415	0.0007725	0.001236	0.000747	0.000747	0.000907	0.000736	0.000903	0.00136	0.000761	0.000808	0.000723	0.000796	0.000768	0.000803	0.000778	0.001055	0.00074
56	7	TRI	L	0.0011585	0.0007485	0.000747	0.0008775	0.000742	0.001076	0.00091	0.001321	0.000762	0.0008105	0.001201	0.000879	0.0007305	0.0007905	0.0007745	0.0007975	0.000768	0.0010075	0.00074	0.001745	0.00074	0.000697	0.0007615	0.001175	0.000799	0.000791	0.000727	0.0007635	0.0009365	0.000772	0.001233	0.000747	0.000747	0.000901	0.000736	0.000898	0.001344	0.000761	0.000808	0.000725	0.000797	0.000767	0.000801	0.000777	0.001053	0.000739
58	9	TRI	L	0.0013065	0.00075	0.0007545	0.0009295	0.000758	0.001022	0.0010125	0.0014055	0.000784	0.0008275	0.001261	0.000867	0.0007395	0.000798	0.000794	0.0008255	0.0007705	0.0009315	0.0007585	0.001377	0.000741	0.000697	0.0007775	0.001148	0.0008335	0.0007935	0.0007375	0.000775	0.0009985	0.0007625	0.001322	0.000749	0.000756	0.00096	0.000752	0.001012	0.001373	0.000785	0.00082	0.000748	0.000814	0.000781	0.000824	0.000778	0.000942	0.00076
61	12	TRI	L	0.00147	0.0007265	0.000737	0.000881	0.0007255	0.001037	0.001004	0.0012305	0.0007665	0.0008015	0.001248	0.000918	0.0007485	0.0007885	0.000792	0.0007965	0.000749	0.000886	0.00073	0.001207	0.000732	0.000683	0.0007575	0.00108	0.0008315	0.000769	0.0007075	0.000766	0.0009765	0.000765	0.001548	0.000727	0.000739	0.000824	0.000728	0.001036	0.00124	0.000768	0.000806	0.000758	0.000831	0.000794	0.000794	0.00076	0.000875	0.00073
31	-13	UNI	R	0.0012385	0.000737	0.0007575	0.0009765	0.000773	0.000997	0.001072	0.0014575	0.0007845	0.000824	0.001172	0.000892	0.0007785	0.000807	0.0007735	0.0008345	0.000754	0.000959	0.000741	0.001907	0.0007335	0.0006905	0.000782	0.001133	0.000868	0.0007625	0.0007265	0.000838	0.001013	0.000757	0.001168	0.000741	0.000754	0.001005	0.000776	0.001089	0.001415	0.000781	0.000832	0.000787	0.000802	0.000787	0.000827	0.000759	0.000927	0.000743
35	-9	UNI	R	0.000797	0.000766	0.000781	0.0008715	0.000844	0.000986	0.001096	0.0014385	0.0007675	0.000877	0.001052	0.000835	0.0008355	0.000942	0.0010255	0.0009925	0.0007585	0.000963	0.0007475	0.000913	0.000746	0.000719	0.0007905	0.001129	0.000974	0.0007825	0.0007345	0.0008975	0.0010465	0.000771	0.000805	0.000768	0.000785	0.000827	0.000854	0.001044	0.001356	0.000764	0.000868	0.000856	0.000914	0.000966	0.001012	0.000744	0.000913	0.00075
38	-6	UNI	R	0.0007875	0.0007695	0.000803	0.000855	0.0008745	0.001008	0.0010885	0.0012365	0.000772	0.000849	0.001027	0.000817	0.000887	0.0009375	0.00124	0.0010425	0.000748	0.0009925	0.0007435	0.000538	0.000757	0.000738	0.0007945	0.001128	0.001028	0.000798	0.000739	0.0008815	0.0011055	0.000775	0.00077	0.000764	0.000788	0.000961	0.000872	0.001148	0.00135	0.000775	0.000815	0.000876	0.001006	0.001231	0.00102	0.000739	0.000997	0.000748
41	-3	UNI	R	0.000881	0.0007635	0.00078	0.0008155	0.0008325	0.001041	0.001242	0.001212	0.000778	0.000866	0.001041	0.00089	0.0008475	0.0007925	0.000907	0.0010835	0.0007395	0.0009015	0.000765	0.001341	0.000747	0.0007215	0.0007845	0.001126	0.0008905	0.0007825	0.0007355	0.000831	0.0010045	0.000778	0.000849	0.000762	0.000773	0.00084	0.000846	0.001269	0.001247	0.000776	0.000892	0.000838	0.000756	0.000915	0.001075	0.000737	0.000917	0.000767
44	0	UNI	R	0.0005475	0.000757	0.000775	0.000826	0.000929	0.00101	0.001104	0.001209	0.0007375	0.000948	0.000956	0.000827	0.000853	0.001061	0.001321	0.0011985	0.0007405	0.000939	0.000736	0.000403	0.000726	0.000701	0.0007625	0.001085	0.001029	0.000781	0.000711	0.0008745	0.001278	0.0007475	0.000476	0.000769	0.00077	0.00089	0.000979	0.001133	0.001134	0.000742	0.001002	0.000834	0.001138	0.001283	0.001245	0.000744	0.000934	0.000741
47	3	UNI	R	0.0008665	0.0007355	0.000757	0.0008235	0.000857	0.000944	0.001008	0.001362	0.0007525	0.000821	0.0011	0.000792	0.0007365	0.0009265	0.000795	0.000841	0.0007425	0.0009475	0.0007265	0.001568	0.0007145	0.0006855	0.000769	0.001019	0.000815	0.000754	0.0007025	0.0008905	0.0011575	0.000742	0.000778	0.00074	0.000756	0.000815	0.000909	0.00107	0.001384	0.00075	0.000779	0.000735	0.00091	0.000799	0.000862	0.000724	0.000914	0.000731
50	6	UNI	R	0.0009025	0.0007375	0.000778	0.0007745	0.0009245	0.001053	0.0012685	0.001249	0.000765	0.0008725	0.001014	0.000871	0.000813	0.0008385	0.0007695	0.0010025	0.000737	0.000868	0.0007495	0.001327	0.000738	0.000715	0.0007845	0.00108	0.0008595	0.0007915	0.0007275	0.000864	0.0011165	0.000765	0.000853	0.000736	0.000772	0.00077	0.000977	0.001328	0.001154	0.000764	0.000894	0.00083	0.000807	0.000769	0.00101	0.000729	0.00086	0.000755
53	9	UNI	R	0.0009475	0.000759	0.0008105	0.0009425	0.0008395	0.001034	0.0010425	0.0016185	0.0007955	0.0008645	0.001244	0.000886	0.0008175	0.0008635	0.000878	0.000854	0.000788	0.0010885	0.0007645	0.001623	0.0007615	0.000728	0.0008105	0.00112	0.0008695	0.0008015	0.0007535	0.000916	0.0009335	0.0007805	0.000898	0.000767	0.000803	0.001079	0.000845	0.001102	0.00162	0.000804	0.000858	0.000842	0.000829	0.00087	0.000873	0.000809	0.001073	0.000766
56	12	UNI	R	0.00077	0.000755	0.0008035	0.000987	0.000854	0.001035	0.001088	0.001414	0.0008335	0.000859	0.001267	0.000874	0.00092	0.000908	0.001027	0.0008955	0.0008115	0.0011185	0.000765	0.00089	0.000776	0.0007295	0.000824	0.001123	0.0009365	0.0008045	0.0007535	0.000989	0.000788	0.0008	0.000846	0.000759	0.000803	0.000875	0.000866	0.001058	0.001342	0.000817	0.000855	0.000893	0.000827	0.000937	0.000909	0.000808	0.001103	0.000768
57	13	UNI	R	0.0010155	0.0007665	0.000802	0.0008865	0.000806	0.001108	0.000911	0.001513	0.0008185	0.0008555	0.001297	0.000977	0.0008135	0.0008455	0.0008175	0.000823	0.0008255	0.001067	0.000786	0.002	0.000791	0.0007395	0.0008125	0.001094	0.000855	0.0008215	0.0007795	0.0008475	0.001041	0.000826	0.000886	0.000767	0.000802	0.000899	0.0008	0.000919	0.001412	0.000819	0.000857	0.000838	0.000836	0.000817	0.000828	0.000827	0.001035	0.000787
59	15	UNI	R	0.0007385	0.0007565	0.000781	0.0008625	0.0008955	0.001093	0.001103	0.0013955	0.000786	0.0008615	0.001121	0.000866	0.000857	0.0009075	0.001069	0.0009615	0.0007575	0.000999	0.0007525	0.000931	0.000754	0.0007275	0.0008	0.001111	0.000926	0.0007965	0.00075	0.0009005	0.00095	0.0007655	0.000673	0.000768	0.000779	0.000898	0.000922	0.001118	0.001335	0.000788	0.000872	0.000837	0.001008	0.001033	0.000964	0.000761	0.000999	0.000753
62	18	UNI	R	0.0012655	0.0007375	0.0007515	0.000914	0.0007695	0.000972	0.000877	0.0012395	0.000784	0.000814	0.00137	0.000921	0.000763	0.000797	0.000758	0.000768	0.000754	0.0009495	0.000745	0.001708	0.0007445	0.00071	0.000777	0.001006	0.0008285	0.000771	0.0007365	0.000818	0.000932	0.000765	0.001169	0.000734	0.000751	0.000998	0.00076	0.000902	0.001218	0.000781	0.000807	0.000756	0.000776	0.000755	0.000776	0.000749	0.000914	0.000746
36	-19	VIK	R	0.001225	0.0007345	0.0007615	0.000877	0.0007525	0.001207	0.0010705	0.0011045	0.00076	0.0008385	0.001299	0.000998	0.000743	0.00082	0.0007855	0.0008595	0.0007535	0.000946	0.0007415	0.001016	0.0007305	0.0007	0.0007485	0.001481	0.00089	0.000794	0.000707	0.0008035	0.0010735	0.000805	0.001233	0.00073	0.000762	0.000916	0.000763	0.001068	0.001109	0.000774	0.000862	0.000759	0.000835	0.00079	0.000852	0.000754	0.00094	0.000744
40	-15	VIK	R	0.0011055	0.0007475	0.000806	0.000881	0.0008655	0.001118	0.0011095	0.0011705	0.000779	0.0009195	0.001088	0.000922	0.000713	0.0009125	0.0007995	0.000927	0.0007645	0.000991	0.00075	0.001072	0.0007395	0.0007285	0.0007765	0.001429	0.0008525	0.000841	0.000731	0.000894	0.001094	0.0008135	0.001091	0.000748	0.000806	0.000944	0.00089	0.001073	0.001131	0.000794	0.000948	0.000711	0.000927	0.000783	0.00091	0.000772	0.000981	0.000747
43	-12	VIK	R	0.000934	0.000742	0.0007895	0.000854	0.000854	0.001059	0.0011045	0.0012725	0.000761	0.000909	0.001011	0.000878	0.0007155	0.000919	0.000793	0.0009765	0.000757	0.0009845	0.000738	0.00118	0.00073	0.000712	0.000759	0.001359	0.0008345	0.0008065	0.0007265	0.0008605	0.001023	0.000788	0.000888	0.000753	0.000801	0.000855	0.000877	0.001071	0.001265	0.000769	0.000949	0.000722	0.000954	0.000789	0.000962	0.000771	0.000972	0.000737
46	-9	VIK	R	0.000931	0.00072	0.0007425	0.000806	0.0007705	0.000977	0.00113	0.0010255	0.000734	0.000848	0.001007	0.000872	0.000725	0.000821	0.000768	0.000971	0.00071	0.0009	0.0007105	0.000627	0.0006955	0.000665	0.0007255	0.00129	0.0008465	0.0007385	0.000677	0.0008185	0.000997	0.0007455	0.000861	0.000718	0.000742	0.000814	0.000783	0.001144	0.001093	0.000739	0.000873	0.000722	0.000816	0.000768	0.000948	0.000704	0.000864	0.000712
49	-6	VIK	R	0.001173	0.0007345	0.000764	0.0008515	0.000768	0.000957	0.0009555	0.00118	0.000756	0.000827	0.001186	0.000899	0.000711	0.0008065	0.00077	0.0007935	0.0007255	0.0009095	0.0007345	0.001051	0.0007125	0.000691	0.000746	0.001248	0.0008415	0.0007625	0.000717	0.000811	0.001013	0.0007505	0.001148	0.000733	0.000764	0.00085	0.00077	0.000963	0.001192	0.000757	0.000843	0.000721	0.000813	0.000775	0.000793	0.000729	0.000883	0.000737
52	-3	VIK	R	0.0012115	0.000709	0.000726	0.000855	0.0007365	0.000938	0.0008575	0.000972	0.0007465	0.000784	0.001385	0.000875	0.000703	0.000773	0.0007665	0.0007495	0.000725	0.000935	0.00071	0.001047	0.000707	0.000669	0.00074	0.001205	0.000813	0.000756	0.000704	0.000818	0.000888	0.0007585	0.001187	0.000705	0.000731	0.000957	0.00073	0.000855	0.000979	0.000757	0.000788	0.000716	0.000776	0.000773	0.000751	0.000732	0.000915	0.000711
55	0	VIK	R	0.001363	0.0007565	0.000757	0.000945	0.00078	0.000814	0.0008345	0.000848	0.00085	0.000809	0.001435	0.000887	0.0007155	0.0008105	0.000857	0.000765	0.000784	0.001067	0.0007385	0.000768	0.000775	0.0007175	0.0008125	0.001026	0.0008535	0.0008395	0.0009145	0.0008935	0.000833	0.0008065	0.001326	0.000753	0.000758	0.001005	0.000786	0.000836	0.000858	0.000839	0.000814	0.000697	0.000829	0.00084	0.000778	0.000783	0.001077	0.000737
58	3	VIK	R	0.001581	0.0007645	0.0007525	0.000897	0.0007455	0.001056	0.000988	0.0009625	0.000783	0.000802	0.001375	0.001108	0.0007535	0.000788	0.0009385	0.000778	0.000739	0.000922	0.000757	0.000926	0.00073	0.0007055	0.00075	0.001238	0.000965	0.0007915	0.0007235	0.0007785	0.0008985	0.0008135	0.001516	0.000758	0.000751	0.000874	0.000756	0.001027	0.000991	0.000787	0.000813	0.000742	0.00079	0.000901	0.000804	0.000741	0.000884	0.000762
61	6	VIK	R	0.0012095	0.0007225	0.0007295	0.000805	0.0007165	0.000923	0.000844	0.000986	0.0007295	0.000785	0.001369	0.00091	0.000709	0.0007375	0.000777	0.000753	0.0007215	0.000937	0.000727	0.001436	0.0007125	0.000686	0.0007205	0.00118	0.0008245	0.000744	0.000697	0.000743	0.000844	0.0007565	0.001198	0.000724	0.000732	0.000809	0.000716	0.000866	0.000989	0.00073	0.000797	0.000702	0.000721	0.000784	0.000756	0.000717	0.000897	0.00073
62	7	VIK	R	0.0013645	0.000731	0.000727	0.000806	0.000708	0.000991	0.0008275	0.0008525	0.000729	0.0007645	0.001294	0.001027	0.000696	0.0007345	0.000849	0.0007485	0.000726	0.0009025	0.0007265	0.001044	0.000714	0.000695	0.0007155	0.001154	0.0008435	0.000743	0.00069	0.000726	0.0007965	0.0007895	0.001345	0.000735	0.00073	0.000825	0.000708	0.000842	0.000883	0.000729	0.000767	0.000683	0.00073	0.000852	0.00075	0.000715	0.000866	0.00073
64	9	VIK	R	0.0013145	0.0007685	0.0007435	0.000937	0.000744	0.000873	0.0008085	0.00084	0.00077	0.000787	0.001412	0.001016	0.000702	0.0007725	0.0008495	0.0007545	0.00075	0.0009845	0.0007435	0.001146	0.000736	0.000706	0.000753	0.0011	0.000795	0.0008035	0.0007365	0.000792	0.000818	0.000799	0.001306	0.000766	0.000743	0.000961	0.000738	0.000825	0.000847	0.00077	0.000789	0.000685	0.000777	0.000852	0.000759	0.00074	0.000927	0.000748
67	12	VIK	R	0.001339	0.000729	0.0007445	0.00087	0.0007365	0.000905	0.0007955	0.000855	0.000737	0.000785	0.001385	0.001025	0.000703	0.0007635	0.000834	0.000735	0.0007195	0.000949	0.0007365	0.001059	0.0007105	0.000707	0.0007315	0.001083	0.0008015	0.0007705	0.000724	0.0007575	0.000808	0.0007885	0.001307	0.000742	0.00074	0.000858	0.000735	0.000818	0.000857	0.000742	0.000785	0.000707	0.000764	0.000841	0.000751	0.000715	0.000889	0.000739
[truncated: 10 more columns]
