# Supplementary material for: Longitudinal measures of monkey brain structure and activity through adolescence predict cognitive maturation
Source: Nat Neurosci. 2025 Oct 27;28(11):2344–55. doi: 10.1038/s41593-025-02076-0 (PMC12586175; doi:10.1038/s41593-025-02076-0)
Supplement: Supplementary file 3 — Source data for Figs. 1–6 and Extended Data Figs. 1 and 3–9. [file 41593_2025_2076_MOESM3_ESM.zip › NN_sourcefile/FigE9.xlsx]

## Sheet: similarity_results_FA_vs_RT
model_name	correlation	mse
ACR	-0.816083	0.0161844
ALIC	-0.923636	0.00789597
anterior cingulum	-0.923636	0.0106475
body cc	-0.923636	0.0169008
cerebellar peduncle	-0.923636	0.0353083
CgC	0.923636	0.000790081
cingulum bundle	-0.923636	0.000820714
CST	-0.849838	0.0107523
dorsal PCR	-0.923636	0.00532898
external capsule	-0.761746	0.00213794
fornix	0.923636	0.00136372
genu	-0.923636	0.0195672
ICP	-0.923636	0.0230901
IFG	-0.644786	0.00142108
midbrain	0.923636	0.00883134
MLF	-0.975817	0.00548753
MTG	-0.804925	0.00240061
PCR	-0.770654	0.0186926
PCT	-0.872236	0.00500513
perihippocampal cingulum	-0.909631	0.00248952
PLIC	-0.861728	0.0365453
PTR	-0.804435	0.0204943
retrolenticular LIC	-0.706014	0.0474283
SCP	-0.996063	0.0156033
SCR	-0.923636	0.0187808
SFOF	-0.923638	0.0337741
SLF	-0.798316	0.00683123
splenium	-0.923636	0.0362469
STG	-0.795233	0.00203753
superior cingulum	0.870333	0.00405056
thalamus	0.923631	0.0201904
uncinate fasciculus	-0.517081	0.00566227
